# Supplementary material for: Npbwr1 signaling mediates fast antidepressant action
Source: Mol Psychiatry. 2024 Oct 21;30(5):1828–35. doi: 10.1038/s41380-024-02790-4 (PMC12015170; doi:10.1038/s41380-024-02790-4)
Supplement: Supplementary file 2 — Supplementary Table 1 [file 41380_2024_2790_MOESM2_ESM.xlsx]

## Sheet: WT ZT18
id	baseMean	log2FoldChange	padj	geneName
ENSMUSG00000049630	184.888	1.71885	0.0470172	C1ql3
ENSMUSG00000050141	77.4423	1.33423	0.0186492	Fam205c
ENSMUSG00000033774	48.6665	1.30354	0.0340894	Npbwr1
ENSMUSG00000049744	89.2564	1.27269	0.0494298	Arhgap15
ENSMUSG00000030790	29.779	1.17434	0.0137533	Adm
ENSMUSG00000081957	123.288	1.07382	0.00223169	Ak3l2-ps
ENSMUSG00000097248	44.3345	1.05502	0.026871	Gm2694
ENSMUSG00000021217	222.493	0.855765	0.0309124	Tshz3
ENSMUSG00000041540	416.548	0.795912	0.0470172	Sox5
ENSMUSG00000020431	8597.22	0.725591	0.0460671	Adcy1
ENSMUSG00000049907	634.549	0.706116	0.0296915	Rasl11b
ENSMUSG00000041670	3170.34	0.644475	0.0161834	Rims1
ENSMUSG00000023951	2012.91	0.632424	0.00644683	Vegfa
ENSMUSG00000030729	5533.08	0.611556	0.0309124	Pgm2l1
ENSMUSG00000038026	1373.2	0.580846	0.0494298	Kcnj9
ENSMUSG00000028488	3992.28	0.564978	0.0385635	Sh3gl2
ENSMUSG00000020181	1457.13	0.538053	0.0305362	Nav3
ENSMUSG00000040479	5622.74	0.533057	0.0468834	Dgkz
ENSMUSG00000022342	1823.74	0.532657	0.0470172	Kcnv1
ENSMUSG00000032718	181.264	0.515696	0.0480609	Mansc1
ENSMUSG00000032589	9937.74	0.501656	0.0316807	Bsn
ENSMUSG00000087006	971.88	-0.561897	0.0161834	Gm13889
ENSMUSG00000042745	311.457	-0.57338	0.0470172	Id1
ENSMUSG00000074793	226.152	-0.577425	0.0175108	Hspa12b
ENSMUSG00000074364	189.536	-0.648474	0.0214821	Ehd2
ENSMUSG00000015053	107.69	-0.686187	0.0200096	Gata2
ENSMUSG00000026728	685.965	-0.697187	0.00876222	Vim
ENSMUSG00000017756	89.2605	-0.722725	0.0470172	Slc12a7
ENSMUSG00000032796	63.4054	-0.909403	0.0309124	Lama1
ENSMUSG00000074743	230.078	-0.954564	0.0460671	Thbd
ENSMUSG00000032231	151.924	-0.999604	0.0136961	Anxa2
ENSMUSG00000058396	34.5227	-1.09556	0.0475403	Gpr182
ENSMUSG00000070637	43.578	-1.22413	0.00920076	Srarp
ENSMUSG00000020473	237.349	-1.35065	0.00644683	Aebp1
ENSMUSG00000094800	95.0029	-1.37235	0.0137533	Gm9780
ENSMUSG00000046352	85.2458	-1.41852	0.0470172	Gjb2
ENSMUSG00000032372	28.164	-1.54519	0.0288778	Plscr2
ENSMUSG00000023224	67.8086	-1.6094	0.0137533	Serping1
ENSMUSG00000030108	76.1805	-1.61332	0.0402152	Slc6a13
ENSMUSG00000039110	30.9505	-1.65608	0.0494298	Mycbpap
ENSMUSG00000024610	59.3862	-1.76643	0.0470172	Cd74
ENSMUSG00000024087	44.5614	-1.77613	0.00734258	Cyp1b1
ENSMUSG00000015090	4746.05	-1.8537	0.0448517	Ptgds
ENSMUSG00000032690	15.1866	-1.93723	0.0340894	Oas2
ENSMUSG00000021390	56.0315	-2.24276	0.0353866	Ogn
ENSMUSG00000013584	41.8011	-2.48971	0.00872551	Aldh1a2
ENSMUSG00000048373	13.5935	-2.4995	0.0214821	Fgfbp1
ENSMUSG00000054320	19.9782	-2.82566	0.0220739	Lrrc36
ENSMUSG00000041559	78.7182	-2.85759	0.0136961	Fmod
ENSMUSG00000024650	27.1608	-2.95562	0.0470172	Slc22a6
ENSMUSG00000049241	7.98554	-2.96861	0.0470172	Hcar1
ENSMUSG00000006014	32.7336	-3.3586	0.0142644	Prg4
ENSMUSG00000029843	54.5381	-3.40893	0.0214821	Slc13a4
ENSMUSG00000046714	6.55221	-5.3315	0.0470172	Foxc2
ENSMUSG00000022237	2471.64	0.483452	0.0460671	Ankrd33b
ENSMUSG00000051726	2666.43	0.456785	0.0441648	Kcnf1
ENSMUSG00000111375	2072.83	0.445958	0.00581722	A830010M20Rik
ENSMUSG00000025986	4165.91	0.410413	0.010991	Slc39a10
ENSMUSG00000047842	8367.81	0.400841	0.0482203	Diras2
ENSMUSG00000026827	2027.79	0.398754	0.0136961	Gpd2
ENSMUSG00000024378	696.115	0.396094	0.0296915	Stard4
ENSMUSG00000026155	696.056	0.372653	0.0186492	Smap1
ENSMUSG00000029804	2413.36	0.355891	0.0453685	Herc3
ENSMUSG00000030465	12084.7	0.354948	0.0220739	Psd3
ENSMUSG00000022454	8020.82	0.354551	0.0470172	Nell2
ENSMUSG00000028132	1520.23	0.347517	0.0161834	Tmem56
ENSMUSG00000040118	3325.52	0.317278	0.0186492	Cacna2d1
ENSMUSG00000030518	1142.22	0.30468	0.0470172	Fam189a1
ENSMUSG00000045589	7784.86	0.300759	0.0470172	Frrs1l
ENSMUSG00000043259	1079	0.298122	0.0305362	Fam13c
ENSMUSG00000000056	1556.1	0.294603	0.0300693	Narf
ENSMUSG00000042743	3101.79	0.271739	0.0179271	Sgtb
ENSMUSG00000048216	897.29	0.262655	0.0296915	Gpr85
ENSMUSG00000040242	2439.73	0.258146	0.0186492	Fgfr1op2
ENSMUSG00000075318	8235.47	0.256521	0.0448517	Scn2a
ENSMUSG00000062901	1856.69	0.2544	0.014525	Klhl24
ENSMUSG00000067242	2075.52	0.253225	0.00223169	Lgi1
ENSMUSG00000050627	2675.63	0.252893	0.0385635	Gpd1l
ENSMUSG00000061981	2035.46	0.245824	0.0300693	Flot2
ENSMUSG00000055373	3351.71	0.24581	0.0460671	Fut9
ENSMUSG00000019790	2521.39	0.228131	0.0288778	Stxbp5
ENSMUSG00000043542	1426.9	0.21666	0.0389155	Zc2hc1a
ENSMUSG00000018548	7926.86	0.20481	0.0137533	Trim37
ENSMUSG00000024687	2320.18	0.197391	0.0142644	Osbp
ENSMUSG00000021816	7355.27	0.176049	0.0470172	Ppp3cb
ENSMUSG00000032328	9931.53	0.160033	0.0389155	Tmem30a
ENSMUSG00000029455	2403.75	-0.220191	0.0309124	Aldh2
ENSMUSG00000002660	888.364	-0.275926	0.0397113	Clpp
ENSMUSG00000035835	1762.91	-0.30185	0.0470172	Plppr3
ENSMUSG00000032590	560.005	-0.33225	0.0470172	Apeh
ENSMUSG00000049191	1046.02	-0.401911	0.0460671	Rtl5
ENSMUSG00000029484	274.739	-0.417623	0.0494298	Anxa3
ENSMUSG00000019796	4323.97	0.157533	0.0500883	Lrp11
ENSMUSG00000052726	309.187	0.618552	0.0500883	Kcnt2
ENSMUSG00000042523	3368.04	0.193837	0.0511199	Dnal1
ENSMUSG00000048895	9878.12	0.215533	0.0511199	Cdk5r1
ENSMUSG00000031517	24292.2	0.245653	0.0511199	Gpm6a
ENSMUSG00000040640	4366.16	0.256886	0.0511199	Erc2
ENSMUSG00000005871	6971.17	0.350639	0.0511199	Apc
ENSMUSG00000029608	6159.48	0.431871	0.0511199	Rph3a
ENSMUSG00000002985	37930.4	-0.294362	0.0517889	Apoe
ENSMUSG00000024165	153.666	-0.438228	0.0519264	Jpt2
ENSMUSG00000032470	4954.23	0.169257	0.0519264	Mras
ENSMUSG00000035864	23808	0.322672	0.0519264	Syt1
ENSMUSG00000090061	241.43	1.35844	0.0519264	Nwd2
ENSMUSG00000038807	3363.68	0.474707	0.0525036	Rap1gap2
ENSMUSG00000031137	2176.09	0.253853	0.0527094	Fgf13
ENSMUSG00000026904	4462.48	0.288651	0.0527094	Slc4a10
ENSMUSG00000032452	1005.75	0.373725	0.0527094	Clstn2
ENSMUSG00000052911	583.707	-0.433037	0.0529757	Lamb2
ENSMUSG00000046159	494.583	0.779352	0.053026	Chrm3
ENSMUSG00000028630	677.613	0.538432	0.0531287	Dyrk2
ENSMUSG00000024617	41059.6	0.340587	0.0536272	Camk2a
ENSMUSG00000047671	11.1935	-2.90887	0.0539625	Tctex1d4
ENSMUSG00000024659	14.7458	-2.30745	0.0539625	Anxa1
ENSMUSG00000073421	19.2728	-1.99598	0.0539625	H2-Ab1
ENSMUSG00000036103	150.319	-0.896922	0.0539625	Colec12
ENSMUSG00000004665	112.159	-0.751039	0.0539625	Cnn2
ENSMUSG00000030057	6700.94	-0.177011	0.0539625	Cnbp
ENSMUSG00000021048	1090.42	-0.171271	0.0539625	Mthfd1
ENSMUSG00000020590	2121.8	0.177659	0.0539625	Snx13
ENSMUSG00000039704	2708.62	0.194262	0.0539625	Lmbrd2
ENSMUSG00000040712	4207.91	0.259833	0.0539625	Camta2
ENSMUSG00000041014	429.107	0.536527	0.0539625	Nrg3
ENSMUSG00000005583	4361.84	0.542381	0.0539625	Mef2c
ENSMUSG00000025784	24.9804	-1.43197	0.0545407	Clec3b
ENSMUSG00000037820	244.538	-0.578625	0.0545407	Tgm2
ENSMUSG00000047013	3358.44	0.179465	0.0545407	Fbxo41
ENSMUSG00000028086	2697.38	0.416163	0.0545407	Fbxw7
ENSMUSG00000085501	18.4186	-1.36048	0.0552245	Gm11772
ENSMUSG00000036832	12.2143	-2.13049	0.0562579	Lpar3
ENSMUSG00000001506	87.0624	-1.29562	0.0562579	Col1a1
ENSMUSG00000026193	823.794	-0.682286	0.0562579	Fn1
ENSMUSG00000062202	1530.09	0.187657	0.0562579	Btbd9
ENSMUSG00000039913	652.726	0.42935	0.0562579	Pak7
ENSMUSG00000068566	851.745	0.331285	0.0562995	Myadm
ENSMUSG00000045733	2063.55	0.524799	0.0562995	Sprn
ENSMUSG00000024968	174.59	0.574555	0.0563623	Rcor2
ENSMUSG00000038187	1482.34	0.335711	0.0565568	Btbd10
ENSMUSG00000022421	4654.39	0.923407	0.0565568	Nptxr
ENSMUSG00000026167	61.1346	1.57135	0.0565568	Wnt10a
ENSMUSG00000054843	2026.41	0.347193	0.057046	Atrnl1
ENSMUSG00000030109	7.36177	-3.13567	0.057208	Slc6a12
ENSMUSG00000015957	8.54631	-2.10989	0.057208	Wnt11
ENSMUSG00000050737	50.29	-1.25954	0.057208	Ptges
ENSMUSG00000110332	77.1095	-0.982962	0.057208	Gm19935
ENSMUSG00000028270	67.6308	-0.948897	0.057208	Gbp2
ENSMUSG00000028530	3612.22	0.139818	0.057208	Jak1
ENSMUSG00000035847	11818.6	0.21269	0.057208	Ids
ENSMUSG00000028149	6453.15	0.226998	0.057208	Rap1gds1
ENSMUSG00000029436	5351.92	0.261331	0.057208	Mmp17
ENSMUSG00000045038	10281.6	0.263714	0.057208	Prkce
ENSMUSG00000037217	8152.23	0.379984	0.057208	Syn1
ENSMUSG00000061751	9400.22	0.425135	0.057208	Kalrn
ENSMUSG00000038020	2170.72	0.612684	0.057208	Rapgefl1
ENSMUSG00000039809	3253.42	0.69685	0.057208	Gabbr2
ENSMUSG00000074971	55.5795	-1.01009	0.0583493	Fibin
ENSMUSG00000028626	144.296	-0.667946	0.0583493	Col9a2
ENSMUSG00000042105	4612.57	-0.244872	0.0583493	Inpp5f
ENSMUSG00000039100	7288.31	0.129652	0.0583493	2020-03-06
ENSMUSG00000024109	5661.52	0.22737	0.0583493	Nrxn1
ENSMUSG00000060166	1875.72	0.246594	0.0583493	Zdhhc8
ENSMUSG00000114774	34.8876	1.19169	0.0583493	Gm35281
ENSMUSG00000064065	714.394	1.66002	0.0583493	Ipcef1
ENSMUSG00000059995	5130.07	0.195664	0.0585971	Atxn7l3
ENSMUSG00000027868	8.10009	-2.58051	0.0587803	Tbx15
ENSMUSG00000020439	147.916	-0.495253	0.0587803	Smtn
ENSMUSG00000053581	1309.27	0.176517	0.0588539	Zfand2a
ENSMUSG00000004383	2560.07	0.288513	0.0588539	Large1
ENSMUSG00000062232	4339.46	0.278738	0.0593529	Rapgef2
ENSMUSG00000045767	3992.41	0.181177	0.0600836	B230219D22Rik
ENSMUSG00000001943	174.951	0.54891	0.0600836	Vsig2
ENSMUSG00000000804	3459.86	0.200161	0.0605556	Usp32
ENSMUSG00000059742	1021.63	0.774304	0.0630413	Kcnh7
ENSMUSG00000030208	42.0602	-1.06298	0.0631657	Emp1
ENSMUSG00000024911	723.653	-0.262765	0.0631657	Fibp
ENSMUSG00000020167	699.079	-0.253016	0.0631657	Tcf3
ENSMUSG00000032570	3366.42	0.129655	0.0631657	Atp2c1
ENSMUSG00000048388	8814.23	0.219538	0.0631657	Fam171b
ENSMUSG00000027273	31866.5	0.315865	0.0631657	Snap25
ENSMUSG00000053963	5461.15	0.381482	0.0631657	Stum
ENSMUSG00000019772	87.9605	1.80023	0.0631657	Vip
ENSMUSG00000108033	28.8497	0.820556	0.064716	Gm44284
ENSMUSG00000017897	31.0331	-1.59337	0.0656527	Eya2
ENSMUSG00000062014	4939.96	0.137389	0.0656527	Gmfb
ENSMUSG00000001986	4499.67	0.277498	0.0656527	Gria3
ENSMUSG00000085438	8294.71	0.332144	0.0656527	1700020I14Rik
ENSMUSG00000028527	596.685	0.536414	0.0656527	Ak4
ENSMUSG00000026730	348.806	1.35473	0.0656527	Pter
ENSMUSG00000029661	166.43	-1.09048	0.0665304	Col1a2
ENSMUSG00000023905	58.1706	-0.863454	0.0665304	Tnfrsf12a
ENSMUSG00000032369	32.7222	-0.776323	0.0665304	Plscr1
ENSMUSG00000004044	567.313	-0.452483	0.0665304	Cavin1
ENSMUSG00000029120	16946.2	0.183729	0.0665304	Ppp2r2c
ENSMUSG00000034902	6956.55	0.271056	0.0665304	Pip5k1c
ENSMUSG00000030298	1033.31	-0.188877	0.0666694	Sec13
ENSMUSG00000006369	154.674	-0.68879	0.0670241	Fbln1
ENSMUSG00000007041	198.099	-0.450304	0.0670241	Clic1
ENSMUSG00000063796	229.134	-0.698843	0.0675811	Slc22a8
ENSMUSG00000021732	98.6058	1.36606	0.0675811	Fgf10
ENSMUSG00000057715	1777.01	0.294947	0.0676463	A830018L16Rik
ENSMUSG00000028909	595.408	0.918915	0.0677447	Ptpru
ENSMUSG00000003279	4844	0.602056	0.0686156	Dlgap1
ENSMUSG00000041323	79.0608	-1.50804	0.0688475	Ak7
ENSMUSG00000053141	3758.26	0.324437	0.0688475	Ptprt
ENSMUSG00000019831	5744.01	0.228969	0.0689164	Wasf1
ENSMUSG00000058248	2370.08	0.34124	0.0689164	Kcnh1
ENSMUSG00000067818	268.485	-0.594391	0.0700921	Myl9
ENSMUSG00000030256	1382.61	-0.40407	0.0700921	Bhlhe41
ENSMUSG00000024132	385.052	-0.363205	0.0700921	Eci1
ENSMUSG00000024588	1287.46	0.189112	0.0711459	Fech
ENSMUSG00000022340	2199.31	0.217288	0.0713302	Sybu
ENSMUSG00000021573	11904.9	0.239322	0.0713302	Tppp
ENSMUSG00000022773	403.601	0.342374	0.0713302	Ypel1
ENSMUSG00000019877	20194.4	0.136568	0.0717237	Serinc1
ENSMUSG00000085156	35.2745	-0.841285	0.0725152	Snhg15
ENSMUSG00000037845	69.7657	-0.59788	0.0727874	Fdxacb1
ENSMUSG00000038473	1486.48	0.446559	0.0727874	Nos1ap
ENSMUSG00000064280	21.4714	-1.73046	0.0730962	Ccdc146
ENSMUSG00000103310	155.567	0.531517	0.0730962	Pcdha12
ENSMUSG00000035173	1253.86	0.231343	0.074659	Ccdc186
ENSMUSG00000020067	31.3962	0.977803	0.074659	Mypn
ENSMUSG00000037738	10.231	-2.60206	0.0753186	Nek5
ENSMUSG00000037254	33.708	-1.55973	0.075875	Itih2
ENSMUSG00000034227	306.306	-0.885778	0.075875	Foxj1
ENSMUSG00000003617	277.626	-0.580761	0.075875	Cp
ENSMUSG00000067851	2569.9	0.152395	0.075875	Arfgef1
ENSMUSG00000046999	122.601	1.11077	0.075875	1110032F04Rik
ENSMUSG00000038764	288.378	1.2951	0.075875	Ptpn3
ENSMUSG00000068631	12.4716	-1.54599	0.0759398	Gm7676
ENSMUSG00000040310	9.90468	-2.69758	0.0765764	Alx4
ENSMUSG00000027811	44.815	0.656297	0.0777314	4930579G24Rik
ENSMUSG00000015405	31.8216	-0.868057	0.0778552	Ace2
ENSMUSG00000060586	21.3318	-1.63384	0.0789803	H2-Eb1
ENSMUSG00000021066	3130.36	0.138025	0.0789803	Atl1
ENSMUSG00000044912	1571.36	0.295281	0.0789803	Syt16
ENSMUSG00000086219	18.4689	1.15105	0.0789803	Srrm4os
ENSMUSG00000005514	2138.21	-0.187897	0.0798258	Por
ENSMUSG00000055296	2044.3	0.289135	0.0798258	Tmem245
ENSMUSG00000027777	189.564	0.704647	0.0820604	Schip1
ENSMUSG00000067279	1172.14	0.465794	0.0821393	Ppp1r3c
ENSMUSG00000054409	176.54	0.787007	0.0821393	Tmem74
ENSMUSG00000034310	481.095	1.00194	0.0821393	Tmem132d
ENSMUSG00000023232	44.0904	1.93831	0.0821393	Serinc2
ENSMUSG00000020745	12522.9	0.133144	0.0827322	Pafah1b1
ENSMUSG00000055782	1054.92	0.280205	0.0827322	Abcd2
ENSMUSG00000062257	2491.56	0.376106	0.0827322	Opcml
ENSMUSG00000029154	31.4831	1.57564	0.0827322	Cwh43
ENSMUSG00000064115	6024.63	0.25154	0.082745	Cadm2
ENSMUSG00000063142	3670.93	0.324812	0.082745	Kcnma1
ENSMUSG00000053931	980.582	-0.24485	0.0832961	Cnn3
ENSMUSG00000043621	53.3031	-1.19684	0.0835536	Ubxn10
ENSMUSG00000073725	4690.89	0.136719	0.0842368	Lmbrd1
ENSMUSG00000056222	4259.84	0.321715	0.0842368	Spock1
ENSMUSG00000031893	13.8806	-1.66255	0.0842778	Tsnaxip1
ENSMUSG00000031875	166.046	-0.448089	0.0842778	Cmtm3
ENSMUSG00000020102	829.873	0.318403	0.0842778	Slc16a7
ENSMUSG00000028528	5342.84	0.286748	0.0846695	Dnajc6
ENSMUSG00000047281	102.656	-0.533874	0.087995	Sfn
ENSMUSG00000006711	1008.01	0.306157	0.087995	D130043K22Rik
ENSMUSG00000044067	539.309	0.640066	0.087995	Gpr22
ENSMUSG00000027386	46.5163	-1.26292	0.0901257	Fbln7
ENSMUSG00000036814	121.523	-1.05856	0.0901257	Slc6a20a
ENSMUSG00000036257	2996.28	0.142948	0.0901521	Pnpla8
ENSMUSG00000027438	8624.94	0.301206	0.090166	Napb
ENSMUSG00000022831	119.373	-0.512909	0.091479	Hcls1
ENSMUSG00000026365	548.705	-0.431288	0.091479	Cfh
ENSMUSG00000030662	2440.01	0.199658	0.09216	Ipo5
ENSMUSG00000019889	403.924	0.668871	0.0923892	Ptprk
ENSMUSG00000034636	5526.49	0.162147	0.0927623	Zyg11b
ENSMUSG00000033124	1719.97	0.197343	0.093462	Atg9a
ENSMUSG00000025407	40.1774	-1.44689	0.0936651	Gli1
ENSMUSG00000040560	4261.55	0.17166	0.0936651	Wdr7
ENSMUSG00000085665	20.3004	1.06517	0.0936651	Gm12059
ENSMUSG00000021712	1976.41	0.161828	0.0942598	Trim23
ENSMUSG00000031453	1601.73	0.216813	0.0942598	Rasa3
ENSMUSG00000030704	6911.8	0.252221	0.0942598	Rab6a
ENSMUSG00000009207	1053.12	0.169872	0.0945137	Lnpk
ENSMUSG00000024064	587.048	0.486567	0.0945137	Galnt14
ENSMUSG00000026814	610.355	-0.377951	0.0950666	Eng
ENSMUSG00000056124	4169.66	0.144054	0.0950666	B4galt6
ENSMUSG00000026384	2508.9	0.19262	0.0950666	Ptpn4
ENSMUSG00000039903	26.0872	-1.04359	0.0956117	Eva1c
ENSMUSG00000029070	108.218	-0.678758	0.0956117	Mxra8
ENSMUSG00000022973	7687.32	0.244689	0.0956117	Synj1
ENSMUSG00000033419	5583.28	0.300741	0.0956117	Snap91
ENSMUSG00000020580	5627.51	0.227677	0.0962897	Rock2
ENSMUSG00000022245	14.7503	-2.82842	0.0967432	Skor1
ENSMUSG00000094282	8.1532	-2.00523	0.0967432	Cfap73
ENSMUSG00000030218	170.164	-1.1376	0.0967432	Mgp
ENSMUSG00000029577	2579.15	0.210743	0.0967432	Ube3b
ENSMUSG00000063659	3463.98	0.357111	0.0967432	Zbtb18
ENSMUSG00000026278	710.193	0.641811	0.0967432	Bok
ENSMUSG00000053025	5806.52	0.671145	0.0967432	Sv2b
ENSMUSG00000029761	554.938	-0.374017	0.0974251	Cald1
ENSMUSG00000010122	11.9195	-3.96554	0.0977974	Slc47a1
ENSMUSG00000040569	12.719	-2.76164	0.0977974	Slc26a7
ENSMUSG00000018830	154.969	-0.873156	0.0977974	Myh11
ENSMUSG00000020458	16473.1	0.134948	0.0977974	Rtn4
ENSMUSG00000042078	4696.84	0.146065	0.0977974	Svop
ENSMUSG00000054693	2005.05	0.160195	0.0977974	Adam10
ENSMUSG00000037902	9105.71	0.187842	0.0977974	Sirpa
ENSMUSG00000049097	1532.21	0.194329	0.0977974	Ankrd34a
ENSMUSG00000039953	23604.4	0.238303	0.0977974	Clstn1
ENSMUSG00000047485	1324.49	0.308705	0.0977974	Klhl34
ENSMUSG00000027347	14873	0.308831	0.0977974	Rasgrp1
ENSMUSG00000027560	422.046	0.374906	0.0977974	Dok5
ENSMUSG00000039058	1511.22	0.676076	0.0977974	Ak5
ENSMUSG00000049556	3574.49	0.686091	0.0977974	Lingo1
ENSMUSG00000034209	491.964	0.698574	0.0977974	Rasl10a
ENSMUSG00000023927	843.179	0.709119	0.0977974	Satb1
ENSMUSG00000044042	193.66	0.736062	0.0977974	Fmn1
ENSMUSG00000007207	1542.01	1.02011	0.0977974	Stx1a
ENSMUSG00000020251	69.3598	1.27512	0.0977974	Glt8d2
ENSMUSG00000043301	111.724	1.59978	0.0977974	Kcnj6
ENSMUSG00000037010	843.315	0.452175	0.0984026	Apln
ENSMUSG00000050663	292.97	1.01034	0.0984364	Trhde
ENSMUSG00000041444	11416.4	0.289054	0.0993862	Arhgap32
ENSMUSG00000041268	5215.4	0.229512	0.0994276	Dmxl2
ENSMUSG00000022024	2606.3	0.144565	0.100373	Sugt1
ENSMUSG00000090125	2777.66	-0.475529	0.100938	Pou3f1
ENSMUSG00000026156	245.093	0.661211	0.100938	B3gat2
ENSMUSG00000032186	12036.7	0.170529	0.10135	Tmod2
ENSMUSG00000054814	2275.85	0.313365	0.101832	Usp46
ENSMUSG00000025582	3009.23	1.4627	0.101832	Nptx1
ENSMUSG00000018476	803.339	-0.317671	0.102255	Kdm6b
ENSMUSG00000037826	1479.97	0.26306	0.103981	Ppm1k
ENSMUSG00000021203	597.855	0.291578	0.103981	Otub2
ENSMUSG00000026387	9.65659	-1.81395	0.105101	Sctr
ENSMUSG00000031740	54.8897	-0.589439	0.1053	Mmp2
ENSMUSG00000024529	9.9367	-1.99503	0.105557	Lox
ENSMUSG00000026675	445.565	0.360364	0.106976	Hsd17b7
ENSMUSG00000075334	539.851	1.31417	0.106976	Rprm
ENSMUSG00000107272	62.6309	1.34637	0.106976	Gm34583
ENSMUSG00000027800	290.879	-0.449894	0.107103	Tm4sf1
ENSMUSG00000111942	1082.59	0.283073	0.107418	Gm5182
ENSMUSG00000001542	663.914	0.294254	0.107418	Ell2
ENSMUSG00000016918	546.196	0.86007	0.107838	Sulf1
ENSMUSG00000035594	23.4848	1.96998	0.107838	Chrna5
ENSMUSG00000032327	169.817	-0.969012	0.108133	Stra6
ENSMUSG00000039851	14.5517	-1.55991	0.108472	4932438H23Rik
ENSMUSG00000068740	5723.07	0.191476	0.108472	Celsr2
ENSMUSG00000014603	8.4158	-2.17083	0.109308	Alx3
ENSMUSG00000099564	11.9363	-2.11736	0.109308	Gm28729
ENSMUSG00000054342	9.6158	-2.08647	0.109308	Kcnn4
ENSMUSG00000042677	26.8028	-0.881631	0.109308	Zc3h12a
ENSMUSG00000052534	4061.91	0.203057	0.109308	Pbx1
ENSMUSG00000059003	2153.58	0.348342	0.109308	Grin2a
ENSMUSG00000030339	186.868	-0.367415	0.109505	Ltbr
ENSMUSG00000028036	14.5117	-1.70263	0.110025	Ptgfr
ENSMUSG00000040164	275.459	0.424095	0.110025	Kcns1
ENSMUSG00000018459	266.117	-0.634462	0.110859	Slc13a3
ENSMUSG00000020277	3344.08	0.235807	0.110859	Pfkl
ENSMUSG00000020186	80.5396	-0.748802	0.110951	Csrp2
ENSMUSG00000019066	161.621	0.491777	0.111296	Rab3d
ENSMUSG00000015468	232.898	-0.366266	0.111693	Notch4
ENSMUSG00000043811	339.306	1.65678	0.111693	Rtn4r
ENSMUSG00000037868	198.079	-1.37186	0.11207	Egr2
ENSMUSG00000020701	686.227	-0.375272	0.112091	Tmem132e
ENSMUSG00000034354	2257.92	0.115787	0.112091	Mtmr3
ENSMUSG00000025938	199.082	0.735604	0.112091	Slco5a1
ENSMUSG00000079499	235.518	0.754998	0.112359	6530402F18Rik
ENSMUSG00000003863	3301.39	0.260136	0.112573	Ppfia3
ENSMUSG00000041773	9739.72	0.417281	0.112573	Enc1
ENSMUSG00000107108	7.45185	1.70994	0.112573	Gm9936
ENSMUSG00000043020	13.9425	-2.34425	0.112656	Wdr63
ENSMUSG00000026103	6141.9	0.300022	0.112656	Gls
ENSMUSG00000030830	22.4655	1.23569	0.112656	Itgal
ENSMUSG00000026547	204.735	-0.444561	0.112884	Tagln2
ENSMUSG00000032355	330.608	0.491244	0.112884	Mlip
ENSMUSG00000034997	964.54	0.648492	0.112977	Htr2a
ENSMUSG00000028776	188.177	-0.624579	0.113236	Tinagl1
ENSMUSG00000027177	3333.94	0.197762	0.113236	Hipk3
ENSMUSG00000042032	2577.56	0.208266	0.113236	Mat2b
ENSMUSG00000006476	6630.53	0.351751	0.113236	Nsmf
ENSMUSG00000028804	1141.31	0.406387	0.113236	Csmd2
ENSMUSG00000052273	46.966	-1.39063	0.113403	Dnah3
ENSMUSG00000037012	5799.05	0.211285	0.113403	Hk1
ENSMUSG00000026158	3677.31	0.235438	0.113403	Ogfrl1
ENSMUSG00000044017	77.4281	0.651503	0.113403	Adgrd1
ENSMUSG00000033849	532.481	0.890543	0.113403	B3galt2
ENSMUSG00000026315	40.8418	2.32009	0.113403	Serpinb8
ENSMUSG00000026833	6685.27	0.909205	0.114237	Olfm1
ENSMUSG00000019699	3519.36	0.187607	0.114364	Akt3
ENSMUSG00000039114	302.205	2.06903	0.114973	Nrn1
ENSMUSG00000067879	2072.1	1.7937	0.115604	3110035E14Rik
ENSMUSG00000025492	169.845	-0.711248	0.115617	Ifitm3
ENSMUSG00000020844	348.491	-0.332749	0.115617	Nxn
ENSMUSG00000040389	3103.82	0.134132	0.115617	Wdr47
ENSMUSG00000021196	6508.54	0.200028	0.115617	Pfkp
ENSMUSG00000008333	432.735	0.245157	0.115617	Snrpb2
ENSMUSG00000024981	714.445	0.30034	0.115617	Acsl5
ENSMUSG00000016382	2543.65	0.376983	0.115617	Pls3
ENSMUSG00000000552	1750.67	-0.375904	0.116524	Zfp385a
ENSMUSG00000072473	10.3508	-2.72819	0.116867	1700024G13Rik
ENSMUSG00000051359	4111.82	1.03266	0.116867	Ncald
ENSMUSG00000074507	6.82289	1.58358	0.11793	Gm14340
ENSMUSG00000059173	2366.14	0.698531	0.119378	Pde1a
ENSMUSG00000039081	816.828	-0.318245	0.119563	Zfp503
ENSMUSG00000022175	765.96	-0.251816	0.119563	Lrp10
ENSMUSG00000009216	1836.62	0.479217	0.119563	Fam163b
ENSMUSG00000026824	605.975	0.805956	0.119563	Kcnj3
ENSMUSG00000016024	55.0617	-1.76565	0.119711	Lbp
ENSMUSG00000009281	119.632	-0.870397	0.119711	Rarres2
ENSMUSG00000087143	105.262	0.624167	0.119711	A830082K12Rik
ENSMUSG00000027335	61.2151	1.85764	0.119711	Adra1d
ENSMUSG00000037014	233.918	0.607021	0.120053	Sstr4
ENSMUSG00000029101	1526.72	0.402023	0.12012	Rgs12
ENSMUSG00000001418	787.946	-0.191071	0.120844	Glmp
ENSMUSG00000043498	952.125	0.248001	0.120844	9330132A10Rik
ENSMUSG00000043067	1904.5	0.372651	0.120844	Dpy19l1
ENSMUSG00000032564	877.674	0.669584	0.120844	Cpne4
ENSMUSG00000024647	230.679	1.51261	0.120844	Cbln2
ENSMUSG00000030403	303.388	-0.372668	0.120914	Vasp
ENSMUSG00000040631	507.167	-0.356782	0.120914	Dok4
ENSMUSG00000040659	2956.67	0.854048	0.120914	Efhd2
ENSMUSG00000026159	2474.18	0.133567	0.120919	Agfg1
ENSMUSG00000019866	29.9571	-0.925458	0.122273	Crybg1
ENSMUSG00000018965	11334.9	0.34491	0.122305	Ywhah
ENSMUSG00000048899	428.549	-0.443912	0.122798	Rimkla
ENSMUSG00000040125	4251.03	0.353334	0.122798	Gpr26
ENSMUSG00000025366	185.257	-0.394745	0.124398	Esyt1
ENSMUSG00000024055	175.67	-0.368058	0.124398	Cyp4f13
ENSMUSG00000026623	6085.57	0.229866	0.124398	Lpgat1
ENSMUSG00000024479	3120.35	0.3112	0.124398	Mal2
ENSMUSG00000071369	873.321	0.330221	0.124398	Map3k5
ENSMUSG00000039270	2824.39	0.191167	0.124517	Megf9
ENSMUSG00000052301	147.235	1.17097	0.124517	Doc2a
ENSMUSG00000048096	41.3585	-0.877455	0.124753	Lmod1
ENSMUSG00000017754	1151.49	-0.334765	0.124753	Pltp
ENSMUSG00000093803	621.725	-0.245973	0.124753	Ppp2r3d
ENSMUSG00000040855	6015.96	0.163456	0.124753	Reps2
ENSMUSG00000038984	1441.2	0.165221	0.124753	Tspyl5
ENSMUSG00000028760	4311.12	0.191547	0.124753	Eif4g3
ENSMUSG00000032826	13673.3	0.227932	0.124753	Ank2
ENSMUSG00000024878	264.17	0.270286	0.124753	Cbwd1
ENSMUSG00000042272	880.473	0.272632	0.124753	Sestd1
ENSMUSG00000025085	1732.27	0.307301	0.124753	Ablim1
ENSMUSG00000029420	2886.78	0.318429	0.124753	Rimbp2
ENSMUSG00000005124	30.0634	1.89872	0.124753	Wisp1
ENSMUSG00000032437	2383	0.167695	0.124995	Stt3b
ENSMUSG00000024376	88.6054	-0.540728	0.125227	Epb41l4a
ENSMUSG00000044328	168.909	-0.39566	0.125227	Trp53i13
ENSMUSG00000022456	8976.62	0.177219	0.125227	2020-09-03
ENSMUSG00000018501	5440.75	0.199059	0.125227	Ncor1
ENSMUSG00000043870	69.4409	0.53688	0.125227	Gm5809
ENSMUSG00000110249	262.877	0.721686	0.125227	9330121K16Rik
ENSMUSG00000030270	254.715	0.963792	0.12545	Cpne9
ENSMUSG00000110296	25.492	1.03786	0.12545	Gm45533
ENSMUSG00000038671	691.575	-0.171666	0.126049	Arfrp1
ENSMUSG00000024909	159.629	-0.507282	0.126276	Efemp2
ENSMUSG00000003849	124.934	-0.426883	0.126287	Nqo1
ENSMUSG00000091272	14.3533	1.42446	0.126287	Gm17641
ENSMUSG00000031375	207.57	-0.686557	0.126944	Bgn
ENSMUSG00000046470	208.801	-0.563918	0.126944	Sox18
ENSMUSG00000052949	6499.44	0.138001	0.126944	Rnf157
ENSMUSG00000030718	4116.32	0.175291	0.126944	Ppme1
ENSMUSG00000024172	871.613	0.353767	0.126944	St6gal2
ENSMUSG00000022332	1881.88	0.447647	0.126944	Khdrbs3
ENSMUSG00000038244	1738.04	0.752471	0.126944	Mical2
ENSMUSG00000104868	47.0558	0.965735	0.126944	Gm9954
ENSMUSG00000035033	724.126	2.10182	0.126944	Tbr1
ENSMUSG00000022793	418.256	-0.240463	0.127107	B4galt4
ENSMUSG00000047904	307.008	1.26357	0.127282	Sstr2
ENSMUSG00000084989	26.0767	-1.76844	0.127606	Crocc2
ENSMUSG00000030125	48.0465	-1.35404	0.127606	Lrrc23
ENSMUSG00000082820	171.633	0.312067	0.130398	Gm13803
ENSMUSG00000021366	1158.84	0.564041	0.130398	Hivep1
ENSMUSG00000043164	35.9286	-1.89014	0.130874	Tmem212
ENSMUSG00000021994	124.762	-0.793456	0.130874	Wnt5a
ENSMUSG00000038354	294.09	-0.306852	0.130874	Ankrd35
ENSMUSG00000005034	15820	0.144324	0.130874	Prkacb
ENSMUSG00000029840	9725.09	0.171648	0.130874	Mtpn
ENSMUSG00000022905	3528.99	0.121794	0.132906	Kpna1
ENSMUSG00000018398	5336.8	0.254737	0.132906	2020-09-08
ENSMUSG00000004798	2914.67	0.137398	0.13323	Ulk2
ENSMUSG00000021371	532.196	0.30081	0.13323	Mcur1
ENSMUSG00000027669	1671.75	0.446692	0.13323	Gnb4
ENSMUSG00000049878	859.609	0.196175	0.133738	Rlf
ENSMUSG00000020598	5572.19	0.211643	0.134028	Nrcam
ENSMUSG00000038331	311.848	2.12236	0.134028	Satb2
ENSMUSG00000031486	440.172	-0.346916	0.134627	Adgra2
ENSMUSG00000097286	9.03762	1.89235	0.134627	Gm26684
ENSMUSG00000091900	267.064	-0.356651	0.135482	Gm4353
ENSMUSG00000022829	1067.39	0.391407	0.135706	Stxbp5l
ENSMUSG00000024033	78.745	-0.863523	0.13573	Rsph1
ENSMUSG00000055762	1168.61	-0.194038	0.13573	Eef1d
ENSMUSG00000059149	424.943	0.532445	0.136024	Mfsd4a
ENSMUSG00000000881	4297.19	0.146402	0.136265	Dlg3
ENSMUSG00000048583	22.1522	-1.60015	0.137623	Igf2
ENSMUSG00000036594	17.7219	-1.74645	0.138499	H2-Aa
ENSMUSG00000058056	122.537	-0.468127	0.139325	Palld
ENSMUSG00000021301	1124.67	0.335588	0.139722	Hecw1
ENSMUSG00000028944	1818.87	0.231688	0.139725	Prkag2
ENSMUSG00000047141	747.828	0.192778	0.140798	Zfp654
ENSMUSG00000040795	203.323	0.328091	0.141116	Iqcc
ENSMUSG00000028337	416.16	0.466646	0.141116	Coro2a
ENSMUSG00000046417	185.712	0.508286	0.141116	Lrrc75a
ENSMUSG00000050379	1059.46	0.246261	0.141516	2020-09-06
ENSMUSG00000025348	173.069	0.446893	0.141555	Itga7
ENSMUSG00000033633	8.7523	2.13748	0.142488	Clec18a
ENSMUSG00000031292	5614.82	0.270645	0.143255	Cdkl5
ENSMUSG00000068747	11522.9	0.195835	0.143817	Sort1
ENSMUSG00000030341	228.029	-0.419354	0.144819	Tnfrsf1a
ENSMUSG00000039391	26.8595	-1.29951	0.145133	Ccdc81
ENSMUSG00000028879	2835.28	0.156826	0.145133	Stx12
ENSMUSG00000024670	10.6738	1.61598	0.145133	Cd6
ENSMUSG00000033316	515.915	1.24445	0.145852	Galnt9
ENSMUSG00000039899	36.5654	-1.23735	0.146077	Fgl2
ENSMUSG00000001496	223.314	-0.713821	0.146077	Nkx2-1
ENSMUSG00000044528	1020.85	-0.197291	0.146077	Tram1l1
ENSMUSG00000026585	6343.78	0.120189	0.146077	Kifap3
ENSMUSG00000001175	57691.5	0.12652	0.146077	Calm1
ENSMUSG00000042302	1032.55	0.164562	0.146077	Ehbp1
ENSMUSG00000045994	4225.22	0.262528	0.146077	B3gat1
ENSMUSG00000041037	2638.33	0.171399	0.146363	Irgq
ENSMUSG00000028354	1862.12	0.196684	0.146363	Fmn2
ENSMUSG00000033174	4557.83	0.264311	0.146363	Mgll
ENSMUSG00000023805	986.776	0.518377	0.147507	Synj2
ENSMUSG00000103973	12.2836	1.31691	0.147565	BC055308
ENSMUSG00000020695	131.645	-0.618256	0.148058	Mrc2
ENSMUSG00000017692	1280.2	-0.239424	0.148991	Rhbdl3
ENSMUSG00000081405	110.571	0.462081	0.148991	Gm13142
ENSMUSG00000044933	152.711	1.30802	0.148991	Sstr3
ENSMUSG00000029438	1937.31	0.183823	0.148993	Bcl7a
ENSMUSG00000010461	58.1062	0.713282	0.148993	Eya4
ENSMUSG00000031994	28.0209	0.848123	0.148993	Adamts8
ENSMUSG00000046321	491.891	1.09043	0.148993	Hs3st2
ENSMUSG00000030792	60.8741	2.14429	0.148993	Dkkl1
ENSMUSG00000032514	58.9172	-1.31081	0.149195	Ttc21a
ENSMUSG00000069516	230.38	-0.635818	0.149195	Lyz2
ENSMUSG00000044461	202.191	-0.579577	0.149195	Shisa2
ENSMUSG00000037552	128.578	-0.507376	0.149195	Plekhg2
ENSMUSG00000014353	1076.32	0.151454	0.149195	Tmem87b
ENSMUSG00000022265	4999.66	0.158777	0.149195	Ank
ENSMUSG00000006273	13471.7	0.162902	0.149195	Atp6v1b2
ENSMUSG00000024983	1393.32	0.186857	0.149195	Vti1a
ENSMUSG00000051339	1076.05	0.332834	0.149195	2900026A02Rik
ENSMUSG00000006494	912.085	0.33298	0.149195	Pdk1
ENSMUSG00000028456	487.699	0.457364	0.149195	Unc13b
ENSMUSG00000028631	91.6885	0.656068	0.149195	Kcnq4
ENSMUSG00000029189	429.293	0.900371	0.149195	Sel1l3
ENSMUSG00000027489	341.097	1.17961	0.149195	Necab3
ENSMUSG00000029337	12.8094	1.83586	0.149195	Fgf5
ENSMUSG00000032807	19.9803	1.88311	0.149195	Alox12b
ENSMUSG00000024921	5533.96	0.189681	0.149493	Smarca2
ENSMUSG00000037386	2657.11	0.155745	0.149545	Rims2
ENSMUSG00000057230	8863.12	0.201974	0.149545	Aak1
ENSMUSG00000034218	417.129	0.32223	0.149545	Atm
ENSMUSG00000027712	862.348	-0.286732	0.150848	Anxa5
ENSMUSG00000004319	4583.9	0.11597	0.152057	Clcn3
ENSMUSG00000002668	34.6571	-0.7641	0.152169	Dennd1c
ENSMUSG00000026721	2290.38	0.208918	0.152169	Rabgap1l
ENSMUSG00000068290	1363.95	-0.169244	0.152242	Ddrgk1
ENSMUSG00000038174	2892.1	0.207137	0.15278	Fam126b
ENSMUSG00000037474	58.8558	1.26109	0.152781	Dtl
ENSMUSG00000037996	12676.5	0.31915	0.152897	Slc24a2
ENSMUSG00000058624	6371.59	0.317276	0.153115	Gda
ENSMUSG00000037370	158.434	-0.441216	0.153467	Enpp1
ENSMUSG00000049295	1148.29	-0.209108	0.153531	Zfp219
ENSMUSG00000027087	2441.21	0.252161	0.153531	Itgav
ENSMUSG00000002455	1425.01	-0.148243	0.153885	Prpf6
ENSMUSG00000071656	14.38	-1.01836	0.153989	Lrrn4cl
ENSMUSG00000044317	82.5827	-0.576193	0.153989	Gpr4
ENSMUSG00000032997	2413.89	-0.17741	0.153989	Chpf
ENSMUSG00000048264	2722.3	0.150654	0.153989	Dip2c
ENSMUSG00000032549	22188.4	0.154837	0.153989	Rab6b
ENSMUSG00000033805	772.162	0.285778	0.153989	Ephx4
ENSMUSG00000041660	34.1865	-1.22749	0.154023	Bbox1
ENSMUSG00000002249	52.0911	-0.675327	0.154023	Tead3
ENSMUSG00000033530	2779.79	0.168878	0.154241	Ttc7b
ENSMUSG00000061878	16.6545	-1.99095	0.154837	Sphk1
ENSMUSG00000026831	43.0938	-1.0196	0.154837	1700007K13Rik
ENSMUSG00000034401	83.0678	-0.453209	0.154837	Spata6
ENSMUSG00000045055	639.72	-0.25785	0.154837	Rpsa-ps2
ENSMUSG00000022377	2157.08	0.316456	0.154837	Asap1
ENSMUSG00000062190	1181.19	0.34429	0.154837	Lancl2
ENSMUSG00000041708	2318.12	0.545955	0.154837	Mpped1
ENSMUSG00000026463	3939.93	0.619427	0.154837	Atp2b4
ENSMUSG00000008136	286.192	0.877792	0.154837	Fhl2
ENSMUSG00000111447	13.9735	1.01224	0.154837	Gm48249
ENSMUSG00000056158	485.528	1.08446	0.154837	Car10
ENSMUSG00000034009	84.8389	1.73768	0.154837	Rxfp1
ENSMUSG00000050666	75.7904	-0.637764	0.15755	Vstm4
ENSMUSG00000020357	98.4899	-0.570699	0.15755	Flt4
ENSMUSG00000075040	255.588	-0.270369	0.15755	Zfp408
ENSMUSG00000026249	6626.82	-0.230994	0.15755	Serpine2
ENSMUSG00000053046	3366.06	0.148679	0.15755	Brsk2
ENSMUSG00000039153	80.1771	0.875952	0.15755	Runx2
ENSMUSG00000053846	45.6623	1.51833	0.15755	Lipg
ENSMUSG00000018822	60.4676	-1.22175	0.157867	Sfrp5
ENSMUSG00000036390	83.7155	0.642826	0.157867	Gadd45a
ENSMUSG00000002885	170.218	-0.342509	0.15904	Adgre5
ENSMUSG00000030060	367.039	-0.231386	0.15904	Hmces
ENSMUSG00000052512	1194.39	0.268704	0.15904	Nav2
ENSMUSG00000039706	649.593	0.388612	0.15904	Ldb2
ENSMUSG00000097790	92.19	-0.539889	0.159312	Gm16399
ENSMUSG00000097814	87.7392	0.498836	0.159474	Panct2
ENSMUSG00000061603	6589.81	0.180612	0.159772	Akap6
ENSMUSG00000047953	13.0992	-1.09066	0.161341	Gp5
ENSMUSG00000050967	2157.09	0.258052	0.161341	Creg2
ENSMUSG00000032532	1486.87	1.70466	0.161341	Cck
ENSMUSG00000020594	5575.38	0.117101	0.161374	Pum2
ENSMUSG00000007908	425.154	0.207238	0.161656	Hmgcll1
ENSMUSG00000035021	193.692	-0.475845	0.162338	Baz1a
ENSMUSG00000050138	147.796	0.723637	0.162393	Kcnk12
ENSMUSG00000049612	2536.61	0.161402	0.162921	Omg
ENSMUSG00000110086	243.601	0.675043	0.162921	Gm45623
ENSMUSG00000028838	1113.58	0.29447	0.163333	Extl1
ENSMUSG00000019256	185.116	0.383961	0.16374	Ahr
ENSMUSG00000030772	3637.65	0.657227	0.164507	Dkk3
ENSMUSG00000028480	79.1207	-0.542324	0.164625	Glipr2
ENSMUSG00000046491	13.2805	-1.35672	0.164693	C1qtnf2
ENSMUSG00000005054	438.349	-0.232847	0.164693	Cstb
ENSMUSG00000022629	4727.69	0.153166	0.164693	Kif21a
ENSMUSG00000037999	1763.31	0.295822	0.164693	Arap2
ENSMUSG00000021314	2747.91	0.297287	0.164693	Amph
ENSMUSG00000102504	136.675	0.43382	0.164693	Gm21955
ENSMUSG00000038292	50.9706	0.67345	0.164693	Ccdc155
ENSMUSG00000041577	345.068	-0.533269	0.164854	Prelp
ENSMUSG00000093682	15.5376	1.02063	0.164854	Gm20681
ENSMUSG00000112546	20.5519	-1.03606	0.165725	Gm6992
ENSMUSG00000020715	262.764	-0.309825	0.165725	Ern1
ENSMUSG00000020644	1462.51	0.367328	0.165725	Id2
ENSMUSG00000024245	502.617	1.17871	0.166567	Tmem178
ENSMUSG00000097323	9.13016	1.28824	0.166567	4930426I24Rik
ENSMUSG00000029151	238.363	2.15642	0.16722	Slc30a3
ENSMUSG00000024533	3438.03	0.183404	0.167713	Spire1
ENSMUSG00000025314	1962.66	0.174699	0.169501	Ptprj
ENSMUSG00000021279	3535.93	0.145179	0.170215	Cdc42bpb
ENSMUSG00000005958	219.482	0.377942	0.170215	Ephb3
ENSMUSG00000042724	464.672	0.430585	0.170215	Map3k9
ENSMUSG00000030898	379.665	1.10541	0.170215	Cckbr
ENSMUSG00000061086	54.0147	1.97121	0.170527	Myl4
ENSMUSG00000027698	3166.84	0.136006	0.171417	Nceh1
ENSMUSG00000041779	33.5158	-0.728735	0.171497	Tram2
ENSMUSG00000007033	56.1977	0.49018	0.172783	Hspa1l
ENSMUSG00000042116	434.218	-0.338795	0.172854	Vwa1
ENSMUSG00000005886	3013.25	0.173683	0.172854	Ncoa2
ENSMUSG00000030020	4681.65	0.226144	0.172854	Prickle2
ENSMUSG00000021680	162.047	1.03306	0.172854	Crhbp
ENSMUSG00000037003	520.636	-0.295142	0.17416	Tns2
ENSMUSG00000098160	13.5128	1.08618	0.174388	Gm26974
ENSMUSG00000025927	7.44669	-2.27801	0.174418	Tfap2b
ENSMUSG00000022103	524.113	1.03268	0.174418	Gfra2
ENSMUSG00000021313	2890.88	0.34747	0.174775	Ryr2
ENSMUSG00000019467	1449.8	0.436344	0.174775	Arhgef25
ENSMUSG00000034926	1851.73	0.313448	0.174917	Dhcr24
ENSMUSG00000056692	6768.84	0.128383	0.175195	D17Wsu92e
ENSMUSG00000035783	169.996	-0.986559	0.175388	Acta2
ENSMUSG00000079547	36.9228	-0.644593	0.175657	H2-DMb1
ENSMUSG00000098912	1021.76	0.167589	0.175657	1500004A13Rik
ENSMUSG00000029131	814.099	0.193906	0.175657	Dnajb6
ENSMUSG00000027399	14.7098	-1.13919	0.177245	Il1a
ENSMUSG00000039840	1399.66	0.191434	0.177245	Epg5
ENSMUSG00000042444	1829.57	0.205089	0.177245	Mindy2
ENSMUSG00000025417	2262.45	0.268413	0.177245	Pip4k2c
ENSMUSG00000029335	188.185	1.89099	0.177245	Bmp3
ENSMUSG00000096938	7.86085	-1.75045	0.177843	9530052E02Rik
ENSMUSG00000070306	89.9337	-1.60902	0.177843	Ccdc153
ENSMUSG00000026649	36.3063	-1.18832	0.177843	Cfap126
ENSMUSG00000027360	40.5821	-1.17455	0.177843	Hdc
ENSMUSG00000001761	374.239	-0.41602	0.177843	Smo
ENSMUSG00000020986	2160.3	0.138122	0.177843	Sec23a
ENSMUSG00000035621	1176.23	-0.445206	0.17791	Midn
ENSMUSG00000037206	99.1379	-1.35006	0.178001	Islr
ENSMUSG00000027559	13.3817	1.1023	0.178036	Car3
ENSMUSG00000040212	30.6408	-0.848474	0.178327	Emp3
ENSMUSG00000034593	13207	0.163948	0.17854	Myo5a
ENSMUSG00000031626	3483.03	0.259566	0.179015	Sorbs2
ENSMUSG00000056666	259.723	-0.27025	0.179795	Retsat
ENSMUSG00000000538	6268.63	0.138052	0.179795	Tom1l2
ENSMUSG00000078566	802.216	0.199497	0.179795	Bnip3
ENSMUSG00000031278	1428.84	0.237368	0.179795	Acsl4
ENSMUSG00000018846	2037.93	0.154845	0.179861	Pank3
ENSMUSG00000075585	484.02	0.257889	0.179861	6330403L08Rik
ENSMUSG00000017978	786.483	1.00839	0.179861	Cadps2
ENSMUSG00000050896	238.478	1.87882	0.179861	Rtn4rl2
ENSMUSG00000047656	205.318	-0.24476	0.180169	Trpt1
ENSMUSG00000048482	152.949	1.80437	0.180169	Bdnf
ENSMUSG00000044934	316.894	0.392514	0.181047	Zfp367
ENSMUSG00000063605	35.8923	-0.722584	0.181102	Ccdc102a
ENSMUSG00000032359	235.927	-0.355829	0.181396	Ctsh
ENSMUSG00000028134	2221.93	0.105078	0.181396	Ptbp2
ENSMUSG00000024936	6.62034	-2.06246	0.18201	Kcnk7
ENSMUSG00000022756	1706.6	0.225064	0.18201	Slc7a4
ENSMUSG00000050821	3763.35	0.33523	0.18201	Fam131a
ENSMUSG00000036617	1422.9	0.502367	0.182469	Etl4
ENSMUSG00000026825	16900.6	0.254411	0.182644	Dnm1
ENSMUSG00000000303	7.03079	-4.57875	0.18312	Cdh1
ENSMUSG00000110935	20.3465	-1.11886	0.18312	Gm8834
ENSMUSG00000051615	1973.05	0.262455	0.18312	Rap2a
ENSMUSG00000053137	258.705	0.979296	0.18312	Mapk11
ENSMUSG00000039106	280.934	0.351927	0.183122	Htr5a
ENSMUSG00000024076	92.3346	-0.84358	0.183428	Vit
ENSMUSG00000039062	55.6167	-0.81494	0.183428	Anpep
ENSMUSG00000027965	1131.95	0.503574	0.184572	Olfm3
ENSMUSG00000026767	695.838	0.18265	0.184869	Mindy3
ENSMUSG00000081227	698.68	0.285575	0.184932	Gm13082
ENSMUSG00000020847	59.3794	-0.546752	0.186084	Rph3al
ENSMUSG00000042198	515.237	-0.244024	0.186084	Chchd7
ENSMUSG00000006498	450.892	-0.229716	0.186084	Ptbp1
ENSMUSG00000031065	4512.69	0.164416	0.186084	Cdk16
ENSMUSG00000028550	815.036	0.173593	0.186084	Atg4c
ENSMUSG00000001833	7129.08	0.202455	0.186084	2020-09-07
ENSMUSG00000029209	386.984	0.249066	0.186084	Gnpda2
ENSMUSG00000044252	3428.84	0.271482	0.186084	Osbpl1a
ENSMUSG00000074345	255.811	0.418027	0.186084	Tnfaip8l3
ENSMUSG00000021879	43.8206	-1.50841	0.186102	Dnah12
ENSMUSG00000037627	32.4389	-1.38374	0.186102	Rgs22
ENSMUSG00000021027	3104.03	0.176792	0.186102	Ralgapa1
ENSMUSG00000021936	1811.2	0.213666	0.186102	Mapk8
ENSMUSG00000032224	1406.37	0.795414	0.186102	Fam81a
ENSMUSG00000075478	943.201	0.637661	0.186109	Slitrk1
ENSMUSG00000031539	2854.3	0.14512	0.186296	Ap3m2
ENSMUSG00000020668	4247.52	0.152946	0.186431	Kif3c
ENSMUSG00000014778	184.181	-0.430848	0.18673	Fhod1
ENSMUSG00000034187	14520.4	0.197194	0.18673	Nsf
ENSMUSG00000044948	61.0251	-1.03938	0.186824	Cfap43
ENSMUSG00000040219	104.252	-0.453714	0.186824	Ttc12
ENSMUSG00000029366	521.964	0.251464	0.186824	Dck
ENSMUSG00000021364	371.766	0.289826	0.186824	Elovl2
ENSMUSG00000029718	70.7089	-1.02353	0.186928	Pcolce
ENSMUSG00000033685	533.208	-0.513531	0.187566	Ucp2
ENSMUSG00000052713	467.826	-0.320546	0.187566	Zfp608
ENSMUSG00000093930	2969.53	0.382181	0.187566	Hmgcs1
ENSMUSG00000062563	166.217	0.551986	0.187878	Cys1
ENSMUSG00000028351	3492.83	0.26328	0.188153	Brinp1
ENSMUSG00000041718	144.67	0.329871	0.188153	Alg13
ENSMUSG00000028634	1227.59	0.385075	0.188153	Hivep3
ENSMUSG00000070570	5970.29	2.09434	0.188153	Slc17a7
ENSMUSG00000027204	103.453	-0.651124	0.188195	Fbn1
ENSMUSG00000005087	56.9722	-0.638233	0.189427	Cd44
ENSMUSG00000030739	1429.3	-0.228599	0.189427	Myh14
ENSMUSG00000115867	21.253	1.05006	0.189431	AL589670.1
ENSMUSG00000067724	136.679	-1.58378	0.189974	Gbx1
ENSMUSG00000039983	882.158	0.188388	0.189974	Ccdc32
ENSMUSG00000002897	255.457	0.532882	0.189974	Il17ra
ENSMUSG00000097452	51.142	1.46766	0.189974	Gm2824
ENSMUSG00000045655	33.3569	-1.83538	0.190118	Fam216b
ENSMUSG00000050071	1225.46	-0.233128	0.190118	Bex1
ENSMUSG00000031696	3997.46	0.114874	0.190118	Vps35
ENSMUSG00000035914	301.515	0.320544	0.190118	Cd276
ENSMUSG00000113637	197.807	0.371359	0.190118	Gm7049
ENSMUSG00000031654	113.426	1.02335	0.190118	Cbln1
ENSMUSG00000036492	41.8473	1.03554	0.190118	Rnf39
ENSMUSG00000032232	534.554	-0.319945	0.190354	Cgnl1
ENSMUSG00000026042	56.1278	-0.664794	0.190592	Col5a2
ENSMUSG00000026301	33.406	-1.34985	0.191108	Iqca
ENSMUSG00000087008	17.1087	-1.06647	0.191108	Gm5530
ENSMUSG00000039963	73.203	-0.805939	0.191108	Ccdc40
ENSMUSG00000038267	2763.71	-0.180013	0.191108	Slc22a23
ENSMUSG00000017376	1715.09	0.245533	0.191108	Nlk
ENSMUSG00000061132	94.3476	0.790456	0.191108	Blnk
ENSMUSG00000089640	9.53998	-1.65431	0.19172	Gm6397
ENSMUSG00000017843	5078.01	0.0841372	0.192045	Ppp2r5c
ENSMUSG00000063704	26.9895	-1.2716	0.192793	Mapk15
ENSMUSG00000033491	58.6426	1.54776	0.192793	Prss35
ENSMUSG00000112343	73.4791	-0.669041	0.193101	Sfta3-ps
ENSMUSG00000035929	72.5164	-0.631199	0.193101	H2-Q4
ENSMUSG00000040006	273.986	-0.277337	0.193101	Ginm1
ENSMUSG00000037771	7278.17	-0.257975	0.193101	Slc32a1
ENSMUSG00000028393	455.867	-0.214972	0.193101	Alad
ENSMUSG00000027999	548.397	-0.198823	0.193101	Pla2g12a
ENSMUSG00000026458	2426.2	-0.170287	0.193101	Ppfia4
ENSMUSG00000031808	1896.84	-0.167212	0.193101	Slc27a1
ENSMUSG00000034940	2480.55	0.120806	0.193101	Synrg
ENSMUSG00000050541	159.614	1.05697	0.193101	Adra1b
ENSMUSG00000038255	389.304	2.03555	0.193101	Neurod2
ENSMUSG00000029304	101.684	-1.15598	0.193471	Spp1
ENSMUSG00000019929	133.958	-0.758371	0.193505	Dcn
ENSMUSG00000046402	438.198	-0.420197	0.193505	Rbp1
ENSMUSG00000024486	528.492	-0.37578	0.193505	Hbegf
ENSMUSG00000025283	590.3	-0.251975	0.193505	Sat1
ENSMUSG00000027304	1973.87	0.123628	0.193505	Rtf1
ENSMUSG00000041570	4328.85	0.132551	0.193505	Camsap2
ENSMUSG00000042359	1318.29	0.201994	0.193505	Osbpl6
ENSMUSG00000025905	940.272	0.404571	0.193505	Oprk1
ENSMUSG00000040693	92.6968	0.468119	0.193505	Slco4c1
ENSMUSG00000043004	1663.26	0.686445	0.193505	Gng2
ENSMUSG00000054944	22.0636	2.37041	0.193505	5330416C01Rik
ENSMUSG00000033676	8328.82	0.142301	0.193532	Gabrb3
ENSMUSG00000103092	107.695	0.484907	0.193532	Pcdha5
ENSMUSG00000074194	135.98	0.322946	0.193807	Zfp791
ENSMUSG00000029675	112.765	-0.76446	0.193961	Eln
ENSMUSG00000102869	27200.1	0.121877	0.193961	2900097C17Rik
ENSMUSG00000040490	278.763	0.657815	0.194165	Lrfn2
ENSMUSG00000036006	2705.83	-0.165497	0.194335	Ripor2
ENSMUSG00000021895	1877.81	0.187082	0.194335	Arhgef3
ENSMUSG00000040102	649.837	0.168304	0.194396	Klhl42
ENSMUSG00000038970	6007.31	0.222874	0.194841	Lmtk2
ENSMUSG00000038453	7507.81	0.236629	0.195602	Srcin1
ENSMUSG00000037638	40.721	-0.637763	0.195957	Zbtb42
ENSMUSG00000024548	732.342	0.3022	0.195957	Setbp1
ENSMUSG00000039195	963.303	0.369156	0.195957	1110008P14Rik
ENSMUSG00000110618	12.3376	1.85008	0.195957	Gm39822
ENSMUSG00000037984	327.799	2.13586	0.195957	Neurod6
ENSMUSG00000045314	175.521	0.796695	0.196193	Sowahb
ENSMUSG00000041096	2549.49	-0.222198	0.196797	Tspyl2
ENSMUSG00000023026	1910.13	0.183352	0.196797	Dip2b
ENSMUSG00000063297	3427.37	0.262651	0.196797	Luzp2
ENSMUSG00000016763	226.799	1.48078	0.196797	Scube1
ENSMUSG00000026413	13.2042	2.41906	0.196797	Pkp1
ENSMUSG00000040048	2748.7	-0.202447	0.19721	Ndufb10
ENSMUSG00000037962	12.3128	-1.54061	0.198203	Rflna
ENSMUSG00000024639	4176.31	0.157944	0.198203	Gnaq
ENSMUSG00000015222	23210.8	0.172387	0.198203	Map2
ENSMUSG00000054408	2282.52	0.153297	0.198258	Spcs3
ENSMUSG00000039640	609.766	-0.234632	0.198624	Mrpl12
ENSMUSG00000038242	6.37849	1.51321	0.198624	Aox4
ENSMUSG00000031304	8.90816	-1.41245	0.199435	Il2rg
ENSMUSG00000049571	80.8706	-0.720624	0.199637	Cfap46
ENSMUSG00000021743	173.684	1.35165	0.199637	Fezf2
ENSMUSG00000055044	74.7955	0.851356	0.199693	Pdlim1
ENSMUSG00000050157	23.8278	-0.962456	0.200637	Gm867
ENSMUSG00000032419	29.1584	-0.920224	0.200637	Tbx18
ENSMUSG00000026980	43.2018	-0.54578	0.200637	Ly75
ENSMUSG00000051439	89.3605	-0.542327	0.200637	Cd14
ENSMUSG00000061544	68.8336	-0.474365	0.200637	Zfp229
ENSMUSG00000032714	169.888	-0.36916	0.200637	Syde1
ENSMUSG00000020432	476.224	-0.36012	0.200637	Tcn2
ENSMUSG00000081540	129.987	-0.351927	0.200637	Gm12538
ENSMUSG00000052459	8652.98	0.227234	0.200637	Atp6v1a
ENSMUSG00000022607	2181.53	0.255325	0.200637	Ptk2
ENSMUSG00000035236	1401.81	0.27197	0.200637	Scai
ENSMUSG00000046093	24252.8	0.273825	0.200637	Hpcal4
ENSMUSG00000034413	1077.8	0.303238	0.200637	Neurl1b
ENSMUSG00000045763	6965.99	0.501336	0.200637	Basp1
ENSMUSG00000034701	12.9961	2.08682	0.200637	Neurod1
ENSMUSG00000017631	8829.81	0.210087	0.201704	Abr
ENSMUSG00000066538	9.19952	-1.65533	0.202481	Gm6254
ENSMUSG00000043059	486.607	-0.215616	0.202481	Zfp513
ENSMUSG00000031617	1502.83	0.110989	0.202783	Tmem184c
ENSMUSG00000002957	4212.7	0.167628	0.202783	Ap2a2
ENSMUSG00000040033	452.053	0.216805	0.202783	Stat2
ENSMUSG00000024957	54.5915	0.982766	0.202783	Kcnk4
ENSMUSG00000025491	23.0173	-1.04077	0.203409	Ifitm1
ENSMUSG00000091264	4611.99	0.140188	0.203452	Smim13
ENSMUSG00000044308	4965.29	0.146367	0.203452	Ubr3
ENSMUSG00000115406	10.4038	1.29804	0.203452	Gm49300
ENSMUSG00000000276	2088.09	0.126279	0.203942	Dgke
ENSMUSG00000037463	152.649	0.384607	0.203942	Fbxo27
ENSMUSG00000073073	99.9284	0.410144	0.203942	Gm8098
ENSMUSG00000033430	1553.39	-0.140205	0.204356	Terf2ip
ENSMUSG00000053477	3613.96	0.257846	0.20469	Tcf4
ENSMUSG00000026514	658.302	0.74531	0.204717	Cnih3
ENSMUSG00000025128	105.398	1.13723	0.204717	Bhlhe22
ENSMUSG00000042707	43.5329	-1.32931	0.205314	Dnali1
ENSMUSG00000031070	7.99799	-1.57117	0.205402	Mrgprf
ENSMUSG00000027495	973.333	-0.212462	0.205458	Fam210b
ENSMUSG00000022762	1427.71	0.230903	0.205458	Ncam2
ENSMUSG00000019850	169.855	0.385728	0.205458	Tnfaip3
ENSMUSG00000055523	44.4262	1.46138	0.205458	Gucy2g
ENSMUSG00000032715	44.9907	-0.761015	0.205974	Trib3
ENSMUSG00000079043	95.3904	-0.455229	0.205974	Fastkd5
ENSMUSG00000035007	1835.66	-0.231536	0.205974	Rundc1
ENSMUSG00000035246	993.986	0.180966	0.205974	Pcyt1b
ENSMUSG00000018293	2547.71	-0.138293	0.206626	Pfn1
ENSMUSG00000052861	77.4442	-1.37265	0.206796	Dnah6
ENSMUSG00000058351	142.731	-0.323819	0.206796	Smim4
ENSMUSG00000011256	326.347	0.283952	0.206823	Adam19
ENSMUSG00000023064	49.7147	-1.22284	0.206918	Sncg
ENSMUSG00000102771	6.78305	-1.78965	0.207075	Gm33320
ENSMUSG00000027555	19.1004	-1.24985	0.207187	Car13
ENSMUSG00000035948	18.052	-1.14443	0.207187	Acss3
ENSMUSG00000010136	21.3898	-1.10802	0.207187	Pifo
ENSMUSG00000071398	56.9313	-1.06498	0.207187	2410004P03Rik
ENSMUSG00000042842	28.185	-0.823485	0.207187	Serpinb6b
ENSMUSG00000029570	534.808	-0.399017	0.207187	Lfng
ENSMUSG00000057329	842.693	-0.252563	0.207187	Bcl2
ENSMUSG00000047879	2309.75	0.137206	0.207187	Usp14
ENSMUSG00000031012	1719.31	0.146185	0.207187	Cask
ENSMUSG00000024581	3223.47	0.14958	0.207187	Napg
ENSMUSG00000021254	842.268	0.151708	0.207187	Gpatch2l
ENSMUSG00000029861	3617.38	0.208258	0.207187	Fam131b
ENSMUSG00000114500	550.969	0.213357	0.207187	Gm8983
ENSMUSG00000072214	12361.4	0.215232	0.207187	2020-09-05
ENSMUSG00000034560	883.897	0.217784	0.207187	Washc4
ENSMUSG00000025817	294.626	0.234206	0.207187	Nudt5
ENSMUSG00000027350	5570.75	0.292719	0.207187	Chgb
ENSMUSG00000063434	1123.69	0.410904	0.207187	Sorcs3
ENSMUSG00000030774	4630	0.43264	0.207187	Pak1
ENSMUSG00000084193	16.695	0.814705	0.207187	Gm6823
ENSMUSG00000107505	10.9891	1.19347	0.207187	Gm18009
ENSMUSG00000001103	24.1825	1.58931	0.207187	Sebox
ENSMUSG00000019861	1337.87	0.134517	0.208215	Gopc
ENSMUSG00000060376	292.495	-0.225552	0.208681	Bckdha
ENSMUSG00000017400	898.32	0.755432	0.209483	Stac2
ENSMUSG00000036402	1604.29	0.214841	0.210922	Gng12
ENSMUSG00000050164	1048.67	-0.296654	0.211322	Mchr1
ENSMUSG00000035493	86.1117	-0.518617	0.212596	Tgfbi
ENSMUSG00000052298	3918.58	0.129644	0.213944	Cdc42se2
ENSMUSG00000028152	3487.25	0.259859	0.214005	Tspan5
ENSMUSG00000047361	214.023	-0.397872	0.21441	Gm973
ENSMUSG00000026819	1770.39	-0.317371	0.21441	Slc25a25
ENSMUSG00000059854	53.0704	-1.38543	0.21531	Hydin
ENSMUSG00000098923	348.712	-0.206304	0.21531	Tmem185b
ENSMUSG00000042807	1698.08	0.226397	0.215546	Hecw2
ENSMUSG00000037708	24.7014	1.22435	0.215546	Spag6
ENSMUSG00000062859	12.8601	-1.55192	0.21598	Tcp11
ENSMUSG00000051502	272.876	-0.35015	0.21598	Ufsp1
ENSMUSG00000027198	1061.26	-0.121367	0.21598	Ext2
ENSMUSG00000054457	64.0143	0.617486	0.21598	9430021M05Rik
ENSMUSG00000035910	210.698	-0.408933	0.216347	Dcdc2a
ENSMUSG00000074934	70.9064	-1.85821	0.216571	Grem1
ENSMUSG00000020799	32.8785	-0.995205	0.217214	Tekt1
ENSMUSG00000026826	658.788	1.74504	0.217214	Nr4a2
ENSMUSG00000078862	261.774	0.219545	0.217343	Gm14326
ENSMUSG00000038738	4387.54	0.483822	0.218525	Shank1
ENSMUSG00000024552	18.7522	-1.8088	0.218685	Slc14a2
ENSMUSG00000045534	1096.06	-0.319964	0.218876	Kcna5
ENSMUSG00000031274	63.2267	-0.602426	0.219975	Col4a5
ENSMUSG00000078816	4646.69	0.279523	0.219975	Prkcg
ENSMUSG00000034171	527.99	0.575146	0.220181	Faah
ENSMUSG00000047384	8.67356	-1.56097	0.220683	A730013G03Rik
ENSMUSG00000041720	6525.2	0.14239	0.220683	Pi4ka
ENSMUSG00000020904	19.9049	-1.49051	0.220937	Cfap52
ENSMUSG00000024359	4192.16	-0.129646	0.220937	Hspa9
ENSMUSG00000027419	8416.65	0.244529	0.220937	Pcsk2
ENSMUSG00000041794	1199.65	0.309299	0.220937	Myrip
ENSMUSG00000030970	274.926	-0.477057	0.221699	Ctbp2
ENSMUSG00000037279	23.253	2.46943	0.221772	Ovol2
ENSMUSG00000021219	658.765	0.257501	0.222084	Rgs6
ENSMUSG00000015968	1012.91	0.224448	0.22285	Cacna1d
ENSMUSG00000074259	255.471	0.304793	0.222928	Gramd2
ENSMUSG00000078967	9.53746	-1.44082	0.222936	Gm3272
ENSMUSG00000017639	8328.72	0.125047	0.222936	Rab11fip4
ENSMUSG00000074384	57.9597	0.562805	0.2234	AI429214
ENSMUSG00000021901	3327.17	0.105512	0.22345	Bap1
ENSMUSG00000055421	2295.57	0.268141	0.223578	Pcdh9
ENSMUSG00000022912	329.374	-0.254686	0.224361	Pros1
ENSMUSG00000055567	7295.14	0.216652	0.224998	Unc80
ENSMUSG00000054966	11.9108	-1.14905	0.225147	Lmntd1
ENSMUSG00000024737	40.4312	-0.593387	0.225147	Slc15a3
ENSMUSG00000027805	10523.5	0.101425	0.225147	Pfn2
ENSMUSG00000047793	246.468	-0.458404	0.225328	Sned1
ENSMUSG00000026277	3947.86	0.13076	0.225328	Stk25
ENSMUSG00000100980	8.59876	1.88152	0.225328	Gm29100
ENSMUSG00000029182	10.0592	-2.24736	0.227064	1700001C02Rik
ENSMUSG00000078607	89.9605	-0.455978	0.227064	1810010H24Rik
ENSMUSG00000048721	356.836	-0.451831	0.227064	Fndc9
ENSMUSG00000022201	7170.28	0.145849	0.227373	Zfr
ENSMUSG00000058690	2820.08	0.13201	0.227373	Ccser2
ENSMUSG00000030796	45.2775	-0.741209	0.229032	Tead2
ENSMUSG00000049231	182.56	-0.304906	0.229895	Gm12497
ENSMUSG00000037541	3219.59	0.254003	0.229895	Shank2
ENSMUSG00000089737	12.2788	1.1672	0.229895	Gm15688
ENSMUSG00000078302	35.3755	-1.03183	0.230202	Foxd1
ENSMUSG00000022390	5483.02	0.0973131	0.230346	Zc3h7b
ENSMUSG00000038943	63.4504	-0.597083	0.230771	Prc1
ENSMUSG00000031358	418.438	0.197108	0.230771	Msl3
ENSMUSG00000021556	363.483	0.2039	0.230771	Golm1
ENSMUSG00000028266	3509.7	0.277455	0.230771	Lmo4
ENSMUSG00000069255	568.66	0.203204	0.230985	Dusp22
ENSMUSG00000087635	414.527	0.270655	0.231662	Gm13414
ENSMUSG00000043881	1227.95	0.128146	0.231678	Kbtbd7
ENSMUSG00000028552	4787.88	0.191739	0.232572	Eps15
ENSMUSG00000036155	2081.19	0.205318	0.232572	Mgat5
ENSMUSG00000096687	302.172	0.266849	0.232572	Mfsd4b4
ENSMUSG00000046242	12.458	-2.01522	0.233778	Nme9
ENSMUSG00000006395	211.152	-0.263127	0.236077	Hyi
ENSMUSG00000003458	1198.44	0.124397	0.236077	Ncstn
ENSMUSG00000102543	2313.35	0.238411	0.236077	Pcdhgc5
ENSMUSG00000097209	10.8454	1.33971	0.236571	AU022754
ENSMUSG00000036275	2248.99	-0.107668	0.236724	9530068E07Rik
ENSMUSG00000061601	6021.82	0.263822	0.236724	Pclo
ENSMUSG00000024855	2010.53	0.125805	0.236933	Pacs1
ENSMUSG00000024743	4887.52	0.243177	0.237907	Syt7
ENSMUSG00000055799	104.244	0.483019	0.237907	Tcf7l1
ENSMUSG00000036591	3713.67	0.18233	0.237963	Arhgap21
ENSMUSG00000070880	10891.3	-0.22762	0.238888	Gad1
ENSMUSG00000039431	1586.16	0.132794	0.238888	Mtmr7
ENSMUSG00000104283	274.33	0.39045	0.238888	Gm37459
ENSMUSG00000097604	69.7427	0.661165	0.238888	Gm17322
ENSMUSG00000028066	65.3082	-0.515341	0.240003	Pmf1
ENSMUSG00000002233	269.072	-0.323519	0.240003	Rhoc
ENSMUSG00000046186	29.09	-1.1387	0.240114	Cd109
ENSMUSG00000108045	148.601	-0.365728	0.240114	Gm5576
ENSMUSG00000050064	296.777	0.35367	0.240114	Zfp697
ENSMUSG00000035860	43.1901	-1.16818	0.240119	Cdhr3
ENSMUSG00000040875	502.479	0.393819	0.240119	Osbpl10
ENSMUSG00000030681	157.23	-0.327092	0.240338	Mvp
ENSMUSG00000066440	681.651	0.209812	0.240338	Zfyve26
ENSMUSG00000059921	711.069	0.284577	0.240338	Unc5c
ENSMUSG00000071253	1032.68	0.193934	0.240536	Slc25a16
ENSMUSG00000028167	28.8804	-0.991907	0.240672	Bdh2
ENSMUSG00000097535	25.267	-0.843071	0.240672	Gm26592
ENSMUSG00000019795	3933.68	0.110457	0.240672	Pcmt1
ENSMUSG00000045009	1474.27	0.220179	0.240672	Prrt3
ENSMUSG00000027634	7286.45	0.254682	0.240672	Ndrg3
ENSMUSG00000039518	6.52143	1.87232	0.240672	Cdsn
ENSMUSG00000030787	10.1422	-1.76874	0.241675	Lyve1
ENSMUSG00000030409	364.242	-0.322449	0.241675	Dmpk
ENSMUSG00000056771	99.1472	0.42811	0.241675	Gm10010
ENSMUSG00000050558	104.471	-0.537616	0.241913	Prokr2
ENSMUSG00000042631	114.237	0.572033	0.241913	Xkr7
ENSMUSG00000034295	400.667	0.664471	0.241913	Fhod3
ENSMUSG00000035513	402.039	1.07245	0.241913	Ntng2
ENSMUSG00000060591	38.0533	-0.794026	0.242706	Ifitm2
ENSMUSG00000023942	512.248	-0.222148	0.244137	Slc29a1
ENSMUSG00000064225	2190.79	0.151078	0.244137	Paqr9
ENSMUSG00000040972	1028.84	0.526406	0.244137	Igsf21
ENSMUSG00000026213	727.063	0.164571	0.244384	Stk11ip
ENSMUSG00000031825	35.3374	-1.05492	0.2448	Crispld2
ENSMUSG00000043024	449.16	-0.189372	0.2448	Gm16433
ENSMUSG00000031924	4000.09	0.108368	0.2448	Cyb5b
ENSMUSG00000039478	2172.98	0.137127	0.2448	Micu3
ENSMUSG00000044791	2042.63	0.153164	0.2448	Setd2
ENSMUSG00000039782	2105.77	0.211838	0.2448	Cpeb2
ENSMUSG00000026492	299.238	0.233753	0.2448	Tfb2m
ENSMUSG00000039910	1134.54	0.247885	0.2448	Cited2
ENSMUSG00000025425	304.684	0.778548	0.2448	St8sia5
ENSMUSG00000023192	129.33	1.07384	0.2448	Grm2
ENSMUSG00000085007	182.36	2.05688	0.2448	Gm11549
ENSMUSG00000049124	440.298	-0.250011	0.245195	Gm8186
ENSMUSG00000079502	14.1784	-1.47926	0.245611	Cfap77
ENSMUSG00000040563	3005.25	0.204404	0.245611	Plppr2
ENSMUSG00000045659	357.69	0.452926	0.245611	Plekha7
ENSMUSG00000068037	194.155	0.606547	0.245611	Mas1
ENSMUSG00000074063	15.6745	-1.05766	0.246022	Osgin1
ENSMUSG00000018446	1241.53	-0.178324	0.246022	C1qbp
ENSMUSG00000055053	2470.07	0.217135	0.246022	Nfic
ENSMUSG00000030652	439.893	-0.207253	0.246221	Coq7
ENSMUSG00000014856	414.616	-0.196745	0.246221	Tmem208
ENSMUSG00000038533	1234.08	0.136498	0.246221	Cbfa2t2
ENSMUSG00000025359	10.944	-1.19226	0.246909	Pmel
ENSMUSG00000035129	540.42	0.295278	0.247002	Gm6781
ENSMUSG00000021367	50.0825	-0.636013	0.247238	Edn1
ENSMUSG00000020388	208.242	-0.334696	0.247238	Pdlim4
ENSMUSG00000005338	10327.9	0.131853	0.247238	Cadm3
ENSMUSG00000030616	715.561	0.387052	0.247238	Sytl2
ENSMUSG00000027642	2832.98	-0.115771	0.24756	Rpn2
ENSMUSG00000022240	4880.26	0.118796	0.24756	Ctnnd2
ENSMUSG00000035407	107.936	-0.67315	0.248585	Kank4
ENSMUSG00000040681	1142.44	-0.228095	0.248585	Hmgn1
ENSMUSG00000068699	51.5334	-0.774664	0.248604	Flnc
ENSMUSG00000021557	4116.26	0.156058	0.248703	Agtpbp1
ENSMUSG00000096727	30.8072	-0.728648	0.249675	Psmb9
ENSMUSG00000024193	1049.71	-0.191778	0.249675	Phf1
ENSMUSG00000083465	751.7	0.174064	0.249675	Gm11652
ENSMUSG00000009394	8890.62	0.251473	0.249675	Syn2
ENSMUSG00000028373	575.639	0.31497	0.249675	Astn2
ENSMUSG00000057315	179.63	-0.656228	0.249697	Arhgap24
ENSMUSG00000027894	9091.65	0.238778	0.250363	Slc6a17
ENSMUSG00000080708	43.5787	-0.584601	0.250477	Ccnd3-ps
ENSMUSG00000026385	2182.02	-0.27179	0.250566	Dbi
ENSMUSG00000045930	86.1442	0.555262	0.250658	Clec14a
ENSMUSG00000073557	3300.65	0.195191	0.251098	Ppp1r12b
ENSMUSG00000019082	4050.83	0.244534	0.251098	Slc25a22
ENSMUSG00000033933	1499.93	0.142439	0.251517	Vhl
ENSMUSG00000046269	462.534	-0.271909	0.252275	Usp27x
ENSMUSG00000048916	262.928	-0.251119	0.253279	Gm5540
ENSMUSG00000038065	2258.82	0.269721	0.253279	Mturn
ENSMUSG00000044786	95.718	-0.535338	0.253509	Zfp36
ENSMUSG00000027327	2859.23	-0.185547	0.253509	1700037H04Rik
ENSMUSG00000035686	200.961	0.49865	0.253509	Thrsp
ENSMUSG00000028172	274.051	-0.558799	0.254104	Tacr3
ENSMUSG00000029878	2226.43	-0.198253	0.254469	Dbpht2
ENSMUSG00000026171	606.02	-0.186463	0.254895	Rnf25
ENSMUSG00000071202	18.487	-0.993828	0.255119	Ccdc78
ENSMUSG00000035798	3646.58	0.106508	0.255153	Zdhhc17
ENSMUSG00000044768	1080.09	0.227623	0.255153	D1Ertd622e
ENSMUSG00000002289	43.1712	-0.836579	0.25526	Angptl4
ENSMUSG00000108461	62.0994	-0.475255	0.25526	AV356131
ENSMUSG00000029415	466.525	-0.177313	0.25526	Sdad1
ENSMUSG00000020859	9840.02	0.101065	0.25526	Spag9
ENSMUSG00000040722	8192.03	0.105558	0.25526	Scamp5
ENSMUSG00000027834	2638.02	0.647635	0.25526	Serpini1
ENSMUSG00000032666	1649.6	0.191209	0.255792	1700025G04Rik
ENSMUSG00000060402	73.5569	0.778946	0.255792	Chst8
ENSMUSG00000040158	37.5357	-0.599454	0.256679	Tax1bp3
ENSMUSG00000109324	1715.56	-0.153569	0.256953	Prmt1
ENSMUSG00000072825	4259.97	0.256532	0.256953	Cep170b
ENSMUSG00000028464	228.551	-0.526762	0.257217	Tpm2
ENSMUSG00000028788	3331.26	-0.083566	0.257217	Ptp4a2
ENSMUSG00000003352	4068.17	0.252566	0.257314	Cacnb3
ENSMUSG00000028463	27.5117	-1.04589	0.25788	Car9
ENSMUSG00000068551	941.946	-0.233565	0.25788	Zfp467
ENSMUSG00000003813	854.899	-0.162286	0.25788	Rad23a
ENSMUSG00000024759	1273.57	0.15937	0.25788	Atl3
ENSMUSG00000036158	1288.61	0.305181	0.25788	Prickle1
ENSMUSG00000038248	1023.37	0.439986	0.25788	Sobp
ENSMUSG00000051985	35.4042	2.38144	0.25788	Igfn1
ENSMUSG00000029403	897.949	0.159834	0.258063	Cdkl2
ENSMUSG00000039349	544.463	0.660713	0.258063	C130074G19Rik
ENSMUSG00000063060	47.2469	-0.507103	0.25846	Sox7
ENSMUSG00000061306	2574.7	-0.113189	0.25846	Slc38a10
ENSMUSG00000040537	6104.31	0.121152	0.258691	Adam22
ENSMUSG00000054484	601.185	0.162694	0.258691	Tmem62
ENSMUSG00000058503	627.601	0.156346	0.258698	Fam133b
ENSMUSG00000026674	111.846	-0.694404	0.259455	Ddr2
ENSMUSG00000048612	72.2385	-0.555108	0.259455	Myof
ENSMUSG00000031314	1831.68	0.110626	0.259455	Taf1
ENSMUSG00000042410	1276.73	0.134882	0.259949	Agps
ENSMUSG00000095362	252.67	0.238265	0.260002	Gm14325
ENSMUSG00000074748	4202.76	0.100632	0.260198	Atxn7l3b
ENSMUSG00000024268	12522.4	0.14355	0.260198	Celf4
ENSMUSG00000059040	2509.91	0.145707	0.260198	Eno1b
ENSMUSG00000060212	2234.14	0.182135	0.260198	Pcnx2
ENSMUSG00000001985	3433.8	0.189802	0.260198	Grik3
ENSMUSG00000022351	955.629	0.344274	0.260198	Sqle
ENSMUSG00000020652	65.5839	0.415359	0.260198	Cenpo
ENSMUSG00000115971	9.48668	1.06801	0.260198	AC113595.2
ENSMUSG00000070639	3093.41	0.213996	0.260303	Lrrc8b
ENSMUSG00000051351	1209.39	0.280629	0.260303	Zfp46
ENSMUSG00000020722	30.7566	-0.90929	0.260362	Cacng1
ENSMUSG00000003559	261.269	-0.302656	0.26043	As3mt
ENSMUSG00000000826	9785.78	0.0921003	0.260536	Dnajc5
ENSMUSG00000008999	280.806	-0.45917	0.260845	Bmp7
ENSMUSG00000038451	74.8482	-0.54147	0.26117	Spsb2
ENSMUSG00000032291	189.032	-0.480548	0.26117	Crabp1
ENSMUSG00000015575	532.115	-0.223377	0.26117	Atp6v0e
ENSMUSG00000021087	25095.5	0.112871	0.26117	Rtn1
ENSMUSG00000032172	927.373	0.481959	0.26117	Olfm2
ENSMUSG00000027577	516.822	0.470037	0.26149	Chrna4
ENSMUSG00000006728	931.649	-0.17137	0.262112	Cdk4
ENSMUSG00000047786	737.571	0.178871	0.262303	Lix1
ENSMUSG00000028971	51.2528	1.17762	0.263195	Cort
ENSMUSG00000021587	526.964	0.510068	0.263275	Pcsk1
ENSMUSG00000035298	67.3415	0.51422	0.263275	Klhl35
ENSMUSG00000039405	109.079	0.780489	0.263275	Prss23
ENSMUSG00000048489	46.709	1.03485	0.263275	8430408G22Rik
ENSMUSG00000036887	1342.17	-0.289829	0.263968	C1qa
ENSMUSG00000043257	242.452	-0.272464	0.263968	Pigv
ENSMUSG00000024736	2471.82	0.272752	0.264348	Tmem132a
ENSMUSG00000057068	8.91586	-1.67703	0.266093	Fam47e
ENSMUSG00000003420	306.249	-0.313982	0.266093	Fcgrt
ENSMUSG00000003199	1561.16	-0.165165	0.266093	Mpnd
ENSMUSG00000019852	3744.19	0.18258	0.266093	Arfgef3
ENSMUSG00000021536	1791.49	0.319007	0.266093	Adcy2
ENSMUSG00000025762	175.446	0.366122	0.266093	Larp1b
ENSMUSG00000033196	9.44225	1.25371	0.267681	Myh2
ENSMUSG00000113389	9.83137	-1.41193	0.26783	Gm9512
ENSMUSG00000097318	11.1855	-1.15846	0.26783	1700007L15Rik
ENSMUSG00000029710	134.821	-0.354613	0.26783	Ephb4
ENSMUSG00000051344	1532.45	0.146714	0.26783	Plekhm3
ENSMUSG00000003929	638.607	0.167206	0.26783	Zfp81
ENSMUSG00000027506	1194.64	0.16731	0.26783	Tpd52
ENSMUSG00000041483	1262.08	0.170168	0.26783	Zfp281
ENSMUSG00000001630	481.808	0.191907	0.26783	Stk38l
ENSMUSG00000021256	367.05	0.299342	0.26783	Vash1
ENSMUSG00000038530	16974	0.450985	0.26783	Rgs4
ENSMUSG00000045690	3715.59	-0.182875	0.267895	Wdr89
ENSMUSG00000037428	8669.12	-0.232823	0.269164	Vgf
ENSMUSG00000037685	7534.92	0.155857	0.26939	Atp8a1
ENSMUSG00000090610	792.489	0.274708	0.26944	Gm3571
ENSMUSG00000032393	4458.13	0.1482	0.2695	Dpp8
ENSMUSG00000113211	14.7769	-1.79782	0.269518	4921525O09Rik
ENSMUSG00000038822	1282.78	0.204812	0.269518	Hace1
ENSMUSG00000031023	48.0326	-0.476553	0.270405	Akip1
ENSMUSG00000078656	16.6068	0.856366	0.270405	Vps25
ENSMUSG00000017453	69.3764	-0.649437	0.27044	Pipox
ENSMUSG00000032194	274.343	-0.321788	0.27044	Kank2
ENSMUSG00000022296	2711.6	0.20482	0.27044	Baalc
ENSMUSG00000033389	2478.21	0.29294	0.27044	Arhgap44
ENSMUSG00000090236	24.5781	0.64818	0.27044	Car15
ENSMUSG00000049904	136.902	-0.305562	0.270722	Tmem17
ENSMUSG00000028961	666.393	-0.210661	0.270722	Pgd
ENSMUSG00000051335	2533.12	0.268993	0.270722	Gfod1
ENSMUSG00000020671	3839.82	0.0944897	0.270853	Rab10
ENSMUSG00000028289	1962.31	0.222649	0.271128	Epha7
ENSMUSG00000007097	19864.7	-0.230423	0.271949	Atp1a2
ENSMUSG00000001323	1327.09	0.187521	0.272123	Srr
ENSMUSG00000024242	1092.49	0.225266	0.272935	Map4k3
ENSMUSG00000026347	298.35	0.577345	0.273162	Tmem163
ENSMUSG00000078238	38.9937	-0.628364	0.273969	Gm12854
ENSMUSG00000054027	1617.06	0.307385	0.274039	Nt5dc3
ENSMUSG00000046687	1786.82	-0.225777	0.274338	Gm5424
ENSMUSG00000039676	17.7252	-1.4137	0.274834	Capsl
ENSMUSG00000083836	692.307	0.239536	0.274834	Ldha-ps2
ENSMUSG00000015829	4058.88	0.28126	0.274975	Tnr
ENSMUSG00000004891	307.667	-0.449768	0.275346	Nes
ENSMUSG00000021186	195.771	-0.483201	0.275457	Fbln5
ENSMUSG00000022754	17.3375	-0.777804	0.275823	Tmem45a
ENSMUSG00000071104	30.634	0.57256	0.275843	Ccdc110
ENSMUSG00000033276	104.945	-0.359426	0.276061	Stk36
ENSMUSG00000028980	247.31	0.275468	0.276847	H6pd
ENSMUSG00000073889	385.194	-0.248909	0.276918	Il11ra1
ENSMUSG00000090665	2396.84	-0.223115	0.277021	Gad1-ps
ENSMUSG00000050751	3348.95	0.165276	0.277021	Pgbd5
ENSMUSG00000076612	22.7128	1.70116	0.277021	Ighg2c
ENSMUSG00000038068	485.708	0.205066	0.277428	Rnf144b
ENSMUSG00000070565	1803.97	0.215264	0.277428	Rasal2
ENSMUSG00000029622	299.871	-0.288189	0.278244	Arpc1b
ENSMUSG00000024955	1768.31	-0.23253	0.27857	Esrra
ENSMUSG00000036067	292.312	0.344435	0.279611	Slc2a6
ENSMUSG00000085628	6.44711	1.36756	0.279611	Appbp2os
ENSMUSG00000042541	897.534	-0.208672	0.279996	Sem1
ENSMUSG00000049401	1139.97	-0.188616	0.280034	Ogfr
ENSMUSG00000028403	1204.24	0.152199	0.280034	Zdhhc21
ENSMUSG00000046442	2074.64	0.59555	0.280034	Ppm1e
ENSMUSG00000037674	866.309	0.155972	0.28016	Rfx7
ENSMUSG00000066807	319.504	0.259311	0.28016	Gm10179
ENSMUSG00000087075	28.1622	-2.19006	0.280488	Lbhd2
ENSMUSG00000050824	48.022	-0.748269	0.280488	Sstr5
ENSMUSG00000039031	262.419	-0.276524	0.281617	Arhgap18
ENSMUSG00000069171	499.762	0.522335	0.281617	Nr2f1
ENSMUSG00000035575	1033.84	0.113711	0.28176	Utp6
ENSMUSG00000035203	8033.55	0.147502	0.28193	Epn1
ENSMUSG00000111340	6.58459	-1.58514	0.28209	Gm47171
ENSMUSG00000028212	197.571	0.26146	0.28209	Ccne2
ENSMUSG00000030519	2252.58	0.268709	0.28209	Apba2
ENSMUSG00000070643	230.37	-0.376328	0.282223	Sox13
ENSMUSG00000046709	5417.18	0.193312	0.282457	Mapk10
ENSMUSG00000060224	35.9688	-0.641617	0.283489	Pyroxd2
ENSMUSG00000050295	116.728	-0.532143	0.283489	Foxc1
ENSMUSG00000017144	440.607	-0.515295	0.283489	Rnd3
ENSMUSG00000067786	4521.15	-0.487876	0.283489	Nnat
ENSMUSG00000043279	299.783	-0.268815	0.283489	Trim56
ENSMUSG00000024143	1075.66	-0.199789	0.283489	Rhoq
ENSMUSG00000016559	2882.62	-0.169286	0.283489	H3f3b
ENSMUSG00000024758	21970.8	0.148251	0.283489	Rtn3
ENSMUSG00000053580	4869.82	0.176606	0.283489	Tanc2
ENSMUSG00000069227	1532.64	0.410309	0.283489	Gprin1
ENSMUSG00000086645	23.6357	0.611494	0.283489	Gm15743
ENSMUSG00000100228	18.6472	0.847813	0.283489	Gm29257
ENSMUSG00000040687	4145.53	0.134258	0.283696	Madd
ENSMUSG00000041870	1906.34	-0.198634	0.283975	Ankrd13a
ENSMUSG00000033161	14602.8	0.200613	0.283975	Atp1a1
ENSMUSG00000033739	163.687	-0.278742	0.284992	Fkbpl
ENSMUSG00000033726	55.7028	1.61619	0.284992	Emx1
ENSMUSG00000075225	37.7017	-1.06538	0.2853	Ccdc162
ENSMUSG00000073838	151.493	-0.311902	0.285375	Tufm
ENSMUSG00000030657	1104.09	0.308518	0.285375	Xylt1
ENSMUSG00000043648	61.7094	-0.51112	0.2855	Pld6
ENSMUSG00000041923	1927.57	0.211778	0.285643	Nol4
ENSMUSG00000104126	365.427	-0.271506	0.286475	Gm37486
ENSMUSG00000016477	751.445	-0.175628	0.286475	E2f3
ENSMUSG00000021670	2192.33	0.24149	0.286475	Hmgcr
ENSMUSG00000032719	7.32317	-1.36165	0.286504	Sbspon
ENSMUSG00000034300	1683.84	0.141549	0.286504	Fam53c
ENSMUSG00000026765	184.826	0.738224	0.286504	Lypd6b
ENSMUSG00000043439	777.001	0.596545	0.28796	Epop
ENSMUSG00000070469	22.2723	-1.07808	0.288086	Adamtsl3
ENSMUSG00000041878	13.3945	-0.919986	0.288086	8430432A02Rik
ENSMUSG00000042988	42.4281	-0.723552	0.288086	Notum
ENSMUSG00000047414	1082.06	0.241634	0.288086	Flrt2
ENSMUSG00000056076	2607.36	-0.122243	0.28938	Eif3b
ENSMUSG00000039716	6889.26	0.195223	0.28938	Dock3
ENSMUSG00000022180	1340.56	0.277377	0.28938	Slc7a8
ENSMUSG00000107741	163.636	0.287777	0.28938	Gm2011
ENSMUSG00000052981	2426.33	0.454386	0.28938	Ube2ql1
ENSMUSG00000027907	7.2563	-1.71133	0.291218	S100a11
ENSMUSG00000032368	762.51	-0.789624	0.291218	Zic1
ENSMUSG00000031111	140.381	-1.91563	0.291634	Igsf1
ENSMUSG00000063200	1139.48	-0.127337	0.291634	Nol7
ENSMUSG00000022765	639.256	0.159559	0.291634	Snap29
ENSMUSG00000025576	6854.95	0.154395	0.292056	Rbfox3
ENSMUSG00000054404	191.212	-0.413162	0.292057	Slfn5
ENSMUSG00000047905	3028.8	-0.146136	0.292175	Gm8566
ENSMUSG00000031954	1463.47	-0.148021	0.29284	Cfdp1
ENSMUSG00000031995	11.8528	-1.11877	0.293723	St14
ENSMUSG00000091866	143.487	-0.307824	0.293723	Gm6257
ENSMUSG00000044629	616.155	0.343537	0.293723	Cnrip1
ENSMUSG00000041592	564.621	0.648273	0.293723	Sdk2
ENSMUSG00000061524	190.726	-0.790346	0.29446	Zic2
ENSMUSG00000031438	406.943	-0.323758	0.294814	Rnf128
ENSMUSG00000023286	568.289	-0.183219	0.294814	Ube2j2
ENSMUSG00000003062	859.732	0.158429	0.294814	Stard3nl
ENSMUSG00000029471	7128.53	0.252691	0.294814	Camkk2
ENSMUSG00000054640	407.416	0.551464	0.294814	Slc8a1
ENSMUSG00000039714	175.533	1.572	0.294814	Cplx3
ENSMUSG00000028072	283.533	-0.401605	0.294827	Ntrk1
ENSMUSG00000037752	186.841	-0.313631	0.294827	Xkr8
ENSMUSG00000073771	294.817	-0.289777	0.294827	Btbd19
ENSMUSG00000024256	39.7008	1.82306	0.294827	Adcyap1
ENSMUSG00000024048	544.066	-0.230539	0.295508	Myl12a
ENSMUSG00000022761	3052.03	0.115439	0.29564	Lztr1
ENSMUSG00000022967	1007.09	0.134513	0.29564	Ifnar1
ENSMUSG00000035673	484.864	-0.224879	0.296681	Sbno2
ENSMUSG00000053214	295.772	0.394054	0.296681	Gm9899
ENSMUSG00000006522	505.571	-1.16536	0.297233	Itih3
ENSMUSG00000036862	499.498	-0.294885	0.297233	Dchs1
ENSMUSG00000032238	1145.87	0.180492	0.297233	Rora
ENSMUSG00000027457	7243.13	0.153857	0.298092	Snph
ENSMUSG00000020340	23205.1	0.178243	0.298092	Cyfip2
ENSMUSG00000026393	1129.27	0.180063	0.298092	Nek7
ENSMUSG00000030801	413.348	0.182788	0.298092	Kat8
ENSMUSG00000046532	766.255	0.256841	0.29862	Ar
ENSMUSG00000104148	67.7327	0.658648	0.29862	Pcdha2
ENSMUSG00000004031	1664.64	0.259082	0.298638	Brinp2
ENSMUSG00000022150	154.937	-0.555562	0.299043	Dab2
ENSMUSG00000004846	566.598	-0.181461	0.299503	Plod3
ENSMUSG00000030137	73.9872	0.742392	0.29991	Tuba8
ENSMUSG00000005803	120.657	-0.3446	0.300284	Sqor
ENSMUSG00000024430	94.8038	0.581158	0.300284	Cabyr
ENSMUSG00000010362	108.527	-0.392094	0.301183	Rdm1
ENSMUSG00000097061	296.536	0.278636	0.301684	9330151L19Rik
ENSMUSG00000026797	16359	0.184079	0.302007	Stxbp1
ENSMUSG00000049130	21.3484	-0.889079	0.302456	C5ar1
ENSMUSG00000036781	158.245	-0.311076	0.302682	Rps27l
ENSMUSG00000016262	1223.08	-0.259523	0.30284	Sertad4
ENSMUSG00000061313	1466.9	0.123726	0.30284	Ddhd2
ENSMUSG00000029307	62.3754	0.53414	0.303164	Dmp1
ENSMUSG00000020415	408.122	-0.248013	0.303235	Pttg1
ENSMUSG00000033499	2116.36	0.0962773	0.303235	Larp4b
ENSMUSG00000109812	35.8596	0.642771	0.303235	Gm45640
ENSMUSG00000096956	38.6784	-0.656129	0.303747	Snhg18
ENSMUSG00000000120	178.018	-1.65478	0.303904	Ngfr
ENSMUSG00000027864	937.809	-0.22278	0.303904	Ptgfrn
ENSMUSG00000056091	2691.75	0.16586	0.303904	St3gal5
ENSMUSG00000025658	5680.5	0.23032	0.303904	Cnksr2
ENSMUSG00000048138	8.81257	2.02639	0.303904	Dmrt2
ENSMUSG00000068284	1861.01	0.197013	0.304034	Usf3
ENSMUSG00000031074	259.614	-0.437265	0.304274	Fgf3
ENSMUSG00000062980	43.0576	-0.884309	0.304297	Cped1
ENSMUSG00000021185	241.299	-0.272647	0.304297	Dglucy
ENSMUSG00000023022	360.613	-0.260572	0.304297	Lima1
ENSMUSG00000024231	1373.36	0.110075	0.304297	Cul2
ENSMUSG00000025777	2793.83	0.115317	0.304297	Gdap1
ENSMUSG00000040423	1333.32	0.146881	0.304297	Rc3h1
ENSMUSG00000029175	660.556	0.173311	0.304297	Slc35f6
ENSMUSG00000046230	1403.27	0.25049	0.304297	Vps13a
ENSMUSG00000069135	330.52	0.256919	0.304297	Fgfr1op
ENSMUSG00000060924	1970.58	0.29545	0.304297	Csmd1
ENSMUSG00000050447	537.332	0.3114	0.304297	Lypd6
ENSMUSG00000022324	386.701	0.37039	0.304297	Matn2
ENSMUSG00000042532	1228.14	0.386214	0.304297	Golga7b
ENSMUSG00000026768	44.9615	0.833229	0.304297	Itga8
ENSMUSG00000029659	49.6487	1.05586	0.304297	Medag
ENSMUSG00000062585	8.85809	1.06154	0.304297	Cnr2
ENSMUSG00000055866	1461.35	-0.374414	0.30432	Per2
ENSMUSG00000021096	7292.76	0.078127	0.30432	Ppm1a
ENSMUSG00000103770	88.7291	0.59063	0.305368	Pcdha9
ENSMUSG00000001313	2902.25	-0.223609	0.306102	Rnd2
ENSMUSG00000001349	7.86091	-1.84871	0.306779	Cnn1
ENSMUSG00000038756	10.2159	-1.65388	0.306779	Ttll6
ENSMUSG00000031927	12.0892	-1.5198	0.306779	1700012B09Rik
ENSMUSG00000036907	45.2736	-1.23288	0.306779	C1ql2
ENSMUSG00000090397	11.0187	-1.06304	0.306779	Gm17096
ENSMUSG00000097381	32.9627	-0.614521	0.306779	A230087F16Rik
ENSMUSG00000019122	39.966	-0.59937	0.306779	Ccl9
ENSMUSG00000045034	716.247	-0.449502	0.306779	Ankrd34b
ENSMUSG00000021453	328.824	-0.41001	0.306779	Gadd45g
ENSMUSG00000028607	147.016	-0.369581	0.306779	Cpt2
ENSMUSG00000089999	569.986	-0.251335	0.306779	Gm6485
ENSMUSG00000019774	210.726	-0.247202	0.306779	Mtrf1l
ENSMUSG00000038845	540.281	-0.242936	0.306779	Phb
ENSMUSG00000006058	396.162	-0.224697	0.306779	Snf8
ENSMUSG00000042826	1104.71	-0.214062	0.306779	Fgf11
ENSMUSG00000019139	1580.95	-0.195859	0.306779	Isyna1
ENSMUSG00000028851	1851.7	-0.161143	0.306779	Nudc
ENSMUSG00000020250	2050.91	-0.146679	0.306779	Txnrd1
ENSMUSG00000004631	768.699	-0.146068	0.306779	Sgce
ENSMUSG00000071650	2769.92	-0.0893686	0.306779	Ganab
ENSMUSG00000005982	1603.54	0.114284	0.306779	Naa60
ENSMUSG00000022314	3015.35	0.120208	0.306779	Rad21
ENSMUSG00000027312	6049	0.122395	0.306779	Atrn
ENSMUSG00000025880	909.982	0.174945	0.306779	Smad7
ENSMUSG00000053716	1720.73	0.193427	0.306779	Dusp7
ENSMUSG00000044835	1385.79	0.194102	0.306779	Ankrd45
ENSMUSG00000033352	3093.6	0.196463	0.306779	Map2k4
ENSMUSG00000052040	4242.79	0.220307	0.306779	Klf13
ENSMUSG00000029650	172.145	0.253404	0.306779	Slc46a3
ENSMUSG00000000058	444.457	0.274186	0.306779	Cav2
ENSMUSG00000051951	853.16	0.318823	0.306779	Xkr4
ENSMUSG00000046952	215.617	0.331507	0.306779	Gm5815
ENSMUSG00000031557	398.653	0.367104	0.306779	Plekha2
ENSMUSG00000079157	865.553	0.371481	0.306779	Fam155a
ENSMUSG00000015002	1207.36	0.494951	0.306779	Efr3a
ENSMUSG00000104318	49.2836	0.553753	0.306779	Pcdha7
ENSMUSG00000110043	53.3247	0.570923	0.306779	Gm7328
ENSMUSG00000029204	22.9834	0.658345	0.306779	Rhoh
ENSMUSG00000076617	379.969	0.781625	0.306779	Ighm
ENSMUSG00000055125	22.9403	0.846573	0.306779	M5C1000I18Rik
ENSMUSG00000076498	25.3563	2.22592	0.306779	Trbc2
ENSMUSG00000056174	59.9305	-1.40139	0.306914	Col8a2
ENSMUSG00000036306	3068.34	-0.232512	0.306914	Lzts1
ENSMUSG00000036395	13.8511	-1.1727	0.307138	Glb1l2
ENSMUSG00000030016	3084.33	0.13251	0.307138	Zfp638
ENSMUSG00000039509	561.547	0.165697	0.307138	Nup133
ENSMUSG00000061731	650.65	0.306298	0.30743	Ext1
ENSMUSG00000069874	105.045	-0.47552	0.307436	Irgm2
ENSMUSG00000028207	1834.08	0.149411	0.307437	Asph
ENSMUSG00000042249	1345.95	0.345634	0.307437	Grk3
ENSMUSG00000063935	10.3692	-1.41218	0.308015	Zar1
ENSMUSG00000021319	16.5669	-0.903317	0.308015	Sfrp4
ENSMUSG00000063952	1177.46	0.178387	0.308015	Brpf3
ENSMUSG00000022306	134.013	0.773529	0.308015	Zfpm2
ENSMUSG00000031683	583.087	-0.174318	0.308651	Lsm6
ENSMUSG00000029108	1809.01	0.211249	0.309308	Pcdh7
ENSMUSG00000044847	266.808	0.53077	0.309308	Lsm11
ENSMUSG00000039988	2175.15	0.100998	0.309318	Ankrd13c
ENSMUSG00000020656	109.246	0.624156	0.309318	Grhl1
ENSMUSG00000022766	60.1524	-0.63626	0.309429	Serpind1
ENSMUSG00000028673	672.479	-0.179989	0.309429	Fuca1
ENSMUSG00000038780	1863.28	0.17153	0.309429	Smurf1
ENSMUSG00000041481	8.03628	-2.79984	0.31054	Serpina3g
ENSMUSG00000003824	38.1743	-0.586407	0.31054	Syce2
ENSMUSG00000027332	1866.7	-0.143711	0.31054	Ivd
ENSMUSG00000025813	614.035	0.413799	0.31054	Homer2
ENSMUSG00000016494	466.752	0.360794	0.310724	Cd34
ENSMUSG00000048706	146.602	0.388904	0.311219	Lurap1l
ENSMUSG00000097083	18.4704	1.06085	0.311219	D930019O06Rik
ENSMUSG00000020878	20.4903	-0.867053	0.311717	Lrrc46
ENSMUSG00000047878	36.6051	-0.766465	0.311717	A4galt
ENSMUSG00000063428	154.153	-0.565736	0.311717	Ddo
ENSMUSG00000059248	761.988	0.372056	0.311717	2020-09-09
ENSMUSG00000097253	9.75532	1.09194	0.311717	Gm26770
ENSMUSG00000045725	7.61753	1.17227	0.311717	Prr15
ENSMUSG00000021770	2297.8	0.137098	0.312135	Samd8
ENSMUSG00000037788	2035.81	0.209192	0.312135	Vopp1
ENSMUSG00000022696	180.81	1.02059	0.312649	Sidt1
ENSMUSG00000026874	7.17863	-1.69067	0.312968	Hc
ENSMUSG00000040372	221.47	0.361951	0.313359	Gpr63
ENSMUSG00000060260	738.459	-0.30955	0.313368	Pwwp2b
ENSMUSG00000032763	482.079	-0.199474	0.314184	Ilvbl
ENSMUSG00000027189	8019.11	0.0960116	0.314184	Trim44
ENSMUSG00000021140	3847.25	0.175107	0.314184	Pcnx
ENSMUSG00000082938	109.431	0.290675	0.314184	Gm2810
ENSMUSG00000052392	34.2109	0.667313	0.314184	Acot4
ENSMUSG00000039697	1634.02	0.141336	0.315035	Ncoa7
ENSMUSG00000067929	24.0421	-0.731562	0.315615	Gm10226
ENSMUSG00000036570	456.336	-0.316938	0.315615	Fxyd1
ENSMUSG00000030946	367.237	-0.21782	0.315615	Lhpp
ENSMUSG00000024750	3838.97	0.122996	0.315615	Zfand5
ENSMUSG00000073514	418.89	0.29247	0.315615	Dok6
ENSMUSG00000020261	1474.59	0.294362	0.315615	Slc36a1
ENSMUSG00000101439	128.344	0.493123	0.315615	Gm336
ENSMUSG00000079889	7.71044	-1.30959	0.316538	Gm11951
ENSMUSG00000094281	10.7516	-1.11102	0.316705	Gm8034
ENSMUSG00000067847	519.929	-0.264177	0.316705	Romo1
ENSMUSG00000075327	319.433	-0.219364	0.316705	Zbtb2
ENSMUSG00000017670	3229.05	0.105269	0.316705	Elmo2
ENSMUSG00000050965	3682.16	0.198682	0.316705	Prkca
ENSMUSG00000022309	60.6198	0.728524	0.316705	Angpt1
ENSMUSG00000087022	77.2976	1.87054	0.316705	9130024F11Rik
ENSMUSG00000068744	34.4943	1.01144	0.317133	Psrc1
ENSMUSG00000025854	1570.7	-0.17104	0.317471	Fam20c
ENSMUSG00000022307	3072.72	0.34079	0.318123	Oxr1
ENSMUSG00000021820	2938	0.335707	0.318191	Camk2g
ENSMUSG00000029217	43.3672	-0.558128	0.318308	Tec
ENSMUSG00000033855	86.855	-0.420898	0.318308	Ston1
ENSMUSG00000024892	2031.72	-0.140392	0.318308	Pcx
ENSMUSG00000025920	3044.48	0.117582	0.318308	Stau2
ENSMUSG00000036819	771.813	0.175576	0.318308	Jmjd4
ENSMUSG00000030525	373.227	0.225194	0.318308	Chrna7
ENSMUSG00000046668	1051.76	0.316675	0.318308	Cxxc5
ENSMUSG00000031786	38.9147	-1.43511	0.319569	Drc7
ENSMUSG00000055653	100.269	-0.82515	0.319569	Gpc3
ENSMUSG00000029163	36.4918	-0.685547	0.319569	Emilin1
ENSMUSG00000012017	127.616	-0.447463	0.320355	Scarf2
ENSMUSG00000018572	894.075	-0.206456	0.320355	Phf23
ENSMUSG00000021638	189.869	-0.35008	0.320497	Ocln
ENSMUSG00000115483	9.47063	-2.95452	0.32101	AC166344.1
ENSMUSG00000028438	29.4647	-0.702783	0.32101	Kif24
ENSMUSG00000030584	1401.43	-0.187075	0.32101	Dpf1
ENSMUSG00000000838	1629.61	0.129711	0.32101	Fmr1
ENSMUSG00000032680	53.0177	-0.603808	0.321578	6820408C15Rik
ENSMUSG00000109408	44.0832	0.48636	0.321625	A930037H05Rik
ENSMUSG00000027867	12.1891	-1.54367	0.321664	Spag17
ENSMUSG00000039070	10.1943	-1.16033	0.321664	Cpa4
ENSMUSG00000028495	175.579	0.283482	0.321664	Rps6
ENSMUSG00000061393	247.279	0.306816	0.321664	Acvr2b
ENSMUSG00000048922	15.3507	-1.09487	0.322309	Cdca2
ENSMUSG00000042165	1469.75	-0.155346	0.322309	Gm9774
ENSMUSG00000036745	7239.04	0.120882	0.322309	Ttll7
ENSMUSG00000061859	250.045	-0.636241	0.322491	Patj
ENSMUSG00000031803	35.0249	-0.634544	0.322491	B3gnt3
ENSMUSG00000030793	58.9178	-0.39489	0.322491	Pycard
ENSMUSG00000029787	2068.24	0.113406	0.322491	Avl9
ENSMUSG00000035354	854.591	0.142152	0.322491	Uvrag
ENSMUSG00000044337	202.569	0.363958	0.322491	Ackr3
ENSMUSG00000026848	1023.91	-0.12049	0.323064	Tor1b
ENSMUSG00000032086	2032.55	0.120302	0.323824	Bace1
ENSMUSG00000071037	140.968	0.268491	0.323824	Camkmt
ENSMUSG00000112410	6.62875	-1.48936	0.324571	B230217J21Rik
ENSMUSG00000017652	7.5982	-1.40301	0.324571	Cd40
ENSMUSG00000085984	10.8459	-1.06477	0.324571	1700001G11Rik
ENSMUSG00000083049	11.8629	-0.925893	0.324571	Gm14822
ENSMUSG00000053559	28.5137	-0.700994	0.324571	Smagp
ENSMUSG00000100515	35.4933	-0.637712	0.324571	Gm17916
ENSMUSG00000048772	67.6036	-0.414298	0.324571	Tmem53
ENSMUSG00000021040	23.4281	0.779567	0.324571	Slirp
ENSMUSG00000022759	36.2144	-1.11124	0.324938	Lrrc74b
ENSMUSG00000050234	47.8335	-0.519317	0.325102	Gja4
ENSMUSG00000036553	53.7439	-0.513991	0.325102	Sh3tc1
ENSMUSG00000031207	676.79	-0.202876	0.325102	Msn
ENSMUSG00000063229	3385.26	0.172362	0.325102	Ldha
ENSMUSG00000084094	384.464	0.203003	0.325102	Gm13961
ENSMUSG00000021273	1236.98	0.27887	0.325102	Fdft1
ENSMUSG00000040612	1675.11	0.374902	0.325102	Ildr2
ENSMUSG00000087095	66.7879	0.449329	0.325102	Emx2os
ENSMUSG00000030047	110.256	1.07216	0.325102	Arhgap25
ENSMUSG00000010066	2934.29	-0.32364	0.325994	Cacna2d2
ENSMUSG00000011831	1394.73	0.129135	0.325994	Evi5
ENSMUSG00000033790	766.726	0.146154	0.325994	Tubgcp5
ENSMUSG00000017344	1312.88	-0.241092	0.32684	Vtn
ENSMUSG00000025225	100.474	-0.385858	0.327622	Nfkb2
ENSMUSG00000027574	552.754	-0.283592	0.327622	Nkain4
ENSMUSG00000037410	808.467	-0.198919	0.327622	Tbc1d2b
ENSMUSG00000107560	60.1795	0.659292	0.327622	Gm44199
ENSMUSG00000041782	47.9186	-0.49828	0.327631	Lad1
ENSMUSG00000089762	907.534	-0.275175	0.327631	Ier5l
ENSMUSG00000022263	4668.64	0.153997	0.327751	Trio
ENSMUSG00000027412	25.6975	-0.788203	0.327893	Lpin3
ENSMUSG00000085058	65.2642	0.485821	0.328312	8030453O22Rik
ENSMUSG00000031639	258.866	0.262565	0.328533	Tlr3
ENSMUSG00000026915	2319.03	0.190099	0.328817	Strbp
ENSMUSG00000064294	27.3852	-0.806568	0.329386	Aox3
ENSMUSG00000070284	212.059	-0.274843	0.329386	Gmppb
ENSMUSG00000004105	72.2594	-0.64928	0.329401	Angptl2
ENSMUSG00000074171	35.5527	-0.609011	0.329401	Gm6658
ENSMUSG00000005397	169.793	-0.396542	0.329401	Nid1
ENSMUSG00000026177	73.4437	-0.398617	0.329743	Slc11a1
ENSMUSG00000027070	22.935	-1.28964	0.329838	Lrp2
ENSMUSG00000024122	5798.38	0.145548	0.329838	Pdpk1
ENSMUSG00000042485	15.8043	-0.910934	0.329889	Mustn1
ENSMUSG00000024534	247.429	-0.305152	0.329889	Sncaip
ENSMUSG00000057880	13501.6	-0.183403	0.329889	Abat
ENSMUSG00000028861	664.244	-0.144926	0.330636	Mrps15
ENSMUSG00000036534	579.239	0.183861	0.330636	Slc38a7
ENSMUSG00000049999	282.2	0.253789	0.330636	Ppp1r3d
ENSMUSG00000020447	11.0988	1.04265	0.330636	Npc1l1
ENSMUSG00000051920	112.089	1.60023	0.330636	Rspo2
ENSMUSG00000036905	1359.84	-0.268449	0.330921	C1qb
ENSMUSG00000055320	487.152	-0.238629	0.331319	Tead1
ENSMUSG00000036972	76.7807	-0.936936	0.334193	Zic4
ENSMUSG00000026247	1560.74	-0.406553	0.334193	Ecel1
ENSMUSG00000061315	104.11	-0.329883	0.334193	Naca
ENSMUSG00000046844	5305.59	-0.262543	0.334193	Vat1l
ENSMUSG00000015217	366.384	-0.243883	0.334193	Hmgb3
ENSMUSG00000041488	608.682	0.173736	0.334193	Stx3
ENSMUSG00000064293	857.359	0.235658	0.334193	Cntn4
ENSMUSG00000074001	44.3083	0.828673	0.334193	Klhl40
ENSMUSG00000056144	25.003	-0.789288	0.334611	Trim34a
ENSMUSG00000091952	169.831	-0.247538	0.334611	Gm17709
ENSMUSG00000016256	1076.64	-0.173626	0.334611	Ctsz
ENSMUSG00000007440	67.1373	0.493528	0.334611	Pcdha11
ENSMUSG00000006390	366.792	-0.264038	0.334731	Elovl1
ENSMUSG00000053730	163.403	-0.235377	0.334731	Tmem39b
ENSMUSG00000030451	6696.69	0.164639	0.334731	Herc2
ENSMUSG00000029602	1278.51	0.446143	0.334731	Rasal1
ENSMUSG00000031283	258.997	0.470465	0.334731	Chrdl1
ENSMUSG00000060198	22.1476	-0.805686	0.334963	Gm11353
ENSMUSG00000006360	90.9254	-0.482332	0.334963	Crip1
ENSMUSG00000031861	27.9785	-0.789037	0.335823	Lpar2
ENSMUSG00000031565	1666.96	-0.194667	0.335823	Fgfr1
ENSMUSG00000060096	383.117	0.212359	0.335823	Amd-ps3
ENSMUSG00000054939	202.247	0.304755	0.335926	Zfp174
ENSMUSG00000041445	112.238	-0.403622	0.336408	Mmrn2
ENSMUSG00000108886	6.60618	-1.42829	0.338049	Gm44830
ENSMUSG00000042821	8.01219	-1.42405	0.338049	Snai1
ENSMUSG00000018761	778.431	-0.160454	0.338049	Mpdu1
ENSMUSG00000026878	6298.23	0.0721439	0.338049	Rab14
ENSMUSG00000023845	1292.08	0.291971	0.338049	Lnpep
ENSMUSG00000021062	8414.09	0.132578	0.338452	Rab15
ENSMUSG00000041506	400.71	-0.204959	0.339011	Rrp9
ENSMUSG00000037101	10.1975	-1.63382	0.339605	Ttc29
ENSMUSG00000041548	326.131	-0.44532	0.339605	Hspb8
ENSMUSG00000033170	137.538	-0.322086	0.339605	Card10
ENSMUSG00000017057	210.701	-0.285454	0.339605	Il13ra1
ENSMUSG00000020585	3696.61	-0.136	0.339605	Laptm4a
ENSMUSG00000029684	3242.54	0.107508	0.339605	Wasl
ENSMUSG00000027502	1378.89	0.112025	0.339605	Rtf2
ENSMUSG00000035199	2866.88	0.118046	0.339605	Arl6ip5
ENSMUSG00000028226	609.355	0.238942	0.339605	Mmp16
ENSMUSG00000032540	372.773	0.187451	0.339909	Abhd5
ENSMUSG00000113121	19.4542	1.29828	0.339909	Gm35161
ENSMUSG00000047139	230.425	-0.766829	0.340011	Cd24a
ENSMUSG00000096225	264.284	-0.746434	0.340011	Lhx8
ENSMUSG00000002524	3165.33	-0.100026	0.340011	Puf60
ENSMUSG00000041879	3018.82	0.114976	0.340011	Ipo9
ENSMUSG00000038369	1650.53	0.160442	0.340011	Ncoa6
ENSMUSG00000026872	1932.43	0.335277	0.340011	Zeb2
ENSMUSG00000038463	83.7025	0.517867	0.340011	Olfml2b
ENSMUSG00000036040	71.3665	0.65668	0.340011	Adamtsl2
ENSMUSG00000037185	37.7913	2.18745	0.340011	Krt80
ENSMUSG00000022510	14.2032	-1.30025	0.340075	Trp63
ENSMUSG00000036578	585.583	0.459892	0.3402	Fxyd7
ENSMUSG00000024294	4714.65	0.122681	0.341048	Mib1
ENSMUSG00000081849	13.6345	-1.11395	0.341714	Gm15847
ENSMUSG00000013846	546.342	0.454088	0.341798	St3gal1
ENSMUSG00000027351	6737.86	-0.157281	0.342125	Spred1
ENSMUSG00000020651	19.7641	1.48029	0.342188	Slc26a4
ENSMUSG00000032595	20.2963	-1.40044	0.342666	Cdhr4
ENSMUSG00000039458	816.882	0.206997	0.342666	Mtmr12
ENSMUSG00000030172	834.784	0.230927	0.343216	Erc1
ENSMUSG00000097867	56.0106	-0.481848	0.343502	Lppos
ENSMUSG00000040957	427.921	-0.291845	0.343502	Cables1
ENSMUSG00000025409	918.586	-0.207087	0.343502	Mbd6
ENSMUSG00000032064	3084.66	0.158107	0.343502	Dixdc1
ENSMUSG00000037818	337.32	0.23076	0.343502	Abhd18
ENSMUSG00000115729	20.8919	1.18577	0.343502	Gm48957
ENSMUSG00000009687	106.185	-0.494238	0.34362	Fxyd5
ENSMUSG00000030924	25.0627	-0.657148	0.34377	Rexo5
ENSMUSG00000027074	13.4362	-1.2358	0.34503	Slc43a3
ENSMUSG00000031586	80.5505	-0.418096	0.34503	Rbpms
ENSMUSG00000038046	243.562	-0.258231	0.34503	Mrm3
ENSMUSG00000020248	1121.24	0.136794	0.34503	Nfyb
ENSMUSG00000035372	287.68	0.246624	0.34503	1810055G02Rik
ENSMUSG00000056749	151.359	0.34733	0.34503	Nfil3
ENSMUSG00000070997	6.94444	1.34901	0.34503	1700055D18Rik
ENSMUSG00000045294	1190.45	0.211049	0.34548	Insig1
ENSMUSG00000020364	258.244	0.320999	0.34548	Zfp354a
ENSMUSG00000047021	83.0373	-0.891834	0.345609	Cfap65
ENSMUSG00000051674	2840.06	0.0890412	0.345659	Dcun1d4
ENSMUSG00000028931	8653.88	0.131052	0.345659	Kcnab2
ENSMUSG00000050625	14.5501	-1.19883	0.345752	Ccdc121
ENSMUSG00000032028	8.43988	-1.14105	0.345752	Nxpe2
ENSMUSG00000111521	9.56024	-1.02943	0.345752	Gm48529
ENSMUSG00000036446	22.4661	-0.896078	0.345752	Lum
ENSMUSG00000092242	42.8591	-0.654019	0.345752	Gm20515
ENSMUSG00000025362	172.992	-0.447764	0.345752	Rps26
ENSMUSG00000001247	70.1312	-0.405508	0.345752	Lsr
ENSMUSG00000001750	297.654	-0.233061	0.345752	Tcirg1
ENSMUSG00000041264	752.224	-0.229918	0.345752	Uspl1
ENSMUSG00000046432	3224.68	-0.154819	0.345752	Bex3
ENSMUSG00000071652	452.32	-0.146578	0.345752	Ints5
ENSMUSG00000029474	1459.76	-0.111624	0.345752	Rnf34
ENSMUSG00000033658	790.331	0.112658	0.345752	Ddx19b
ENSMUSG00000022463	6642.46	0.13504	0.345752	Srebf2
ENSMUSG00000103358	19.525	0.857204	0.345752	Gm37593
ENSMUSG00000048292	6.72637	1.412	0.345752	Olfr1417
ENSMUSG00000028370	19.4937	-1.33141	0.34583	Pappa
ENSMUSG00000027359	141.312	-0.384831	0.34583	Slc27a2
ENSMUSG00000035109	194.401	0.310348	0.346173	Shc4
ENSMUSG00000034867	546.557	0.217802	0.346443	Ankrd27
ENSMUSG00000114469	27.5402	1.9361	0.346465	C730002L08Rik
ENSMUSG00000001827	21.3487	-2.82529	0.346527	Folr1
ENSMUSG00000083041	18.8717	-0.752019	0.346527	Gmfg-ps
ENSMUSG00000021541	183.306	-0.358408	0.346527	Trpc7
ENSMUSG00000004562	520.021	-0.225798	0.346527	Arhgef40
ENSMUSG00000005882	1112.67	-0.155886	0.346527	Uqcc1
ENSMUSG00000000751	1112.77	-0.128063	0.346527	Rpa1
ENSMUSG00000085795	523.656	0.333736	0.346527	Zfp703
ENSMUSG00000018341	11.1977	0.954527	0.346527	Il12rb2
ENSMUSG00000111765	22.6437	2.78623	0.346527	Gm10635
ENSMUSG00000104713	8.03787	-1.35226	0.346697	Gbp6
ENSMUSG00000000359	14.5682	-0.945063	0.346697	Rem1
ENSMUSG00000046580	157.209	-0.286174	0.346697	Gm7862
ENSMUSG00000028583	201.222	-0.237353	0.346697	Pdpn
ENSMUSG00000022971	312.49	-0.191531	0.346697	Ifnar2
ENSMUSG00000057738	18554.5	0.129279	0.346697	Sptan1
ENSMUSG00000116093	377.207	0.169367	0.346697	AC162863.1
ENSMUSG00000024038	1067.97	-0.181938	0.346779	Ndufv3
ENSMUSG00000015340	14.449	-0.937074	0.347237	Cybb
ENSMUSG00000022292	1071.83	0.141279	0.347586	Rrm2b
ENSMUSG00000094952	6.64131	-1.46935	0.348439	Mir3070b
ENSMUSG00000035179	29.1223	-0.941639	0.348439	Ppp1r32
ENSMUSG00000029596	57.2063	-0.553243	0.348439	Sdsl
ENSMUSG00000045427	2900.37	0.0978781	0.348439	Hnrnph2
ENSMUSG00000103103	75.6686	0.424197	0.348439	4833445I07Rik
ENSMUSG00000049555	144.508	-0.653289	0.348449	Tmie
ENSMUSG00000010154	431.416	-0.277075	0.348964	Spire2
ENSMUSG00000030105	4822.37	0.0946423	0.349552	Arl8b
ENSMUSG00000037351	5683.07	0.117427	0.349552	Actr1b
ENSMUSG00000026604	195.324	-0.440944	0.350201	Ptpn14
ENSMUSG00000027797	16970.7	0.174821	0.350201	Dclk1
ENSMUSG00000048410	548.99	0.191846	0.350201	Zfp407
ENSMUSG00000051401	371.259	0.370023	0.350201	Kctd16
ENSMUSG00000050640	759.159	-0.165408	0.351231	Tmem150c
ENSMUSG00000020123	17.5237	-1.78077	0.351333	Avpr1a
ENSMUSG00000025026	3079.2	0.126232	0.351586	Add3
ENSMUSG00000030443	109.707	-0.34285	0.351634	Zfp583
ENSMUSG00000049154	23.4603	-1.02092	0.352074	Fam183b
ENSMUSG00000032852	11.4451	-1.43663	0.352177	Rspo4
ENSMUSG00000040613	37.8862	-0.545926	0.352177	Apobec1
ENSMUSG00000034327	280.653	-0.512966	0.352177	Kctd9
ENSMUSG00000033149	135.751	-0.455979	0.352177	Phldb2
ENSMUSG00000064036	354.893	-0.244056	0.352177	Mro
ENSMUSG00000094483	12509.2	0.102968	0.352177	Purb
ENSMUSG00000067336	5144.34	0.119679	0.352177	Bmpr2
ENSMUSG00000028581	1026.65	-0.203959	0.352265	Laptm5
ENSMUSG00000072941	284.051	-0.283324	0.352406	Sod3
ENSMUSG00000023033	6806.57	0.162375	0.352406	Scn8a
ENSMUSG00000028037	15.4395	-1.04973	0.35308	Ifi44
ENSMUSG00000017299	298.801	-0.206259	0.35308	Dnttip1
ENSMUSG00000000088	1718.07	-0.195088	0.35308	Cox5a
ENSMUSG00000014859	636.228	-0.144745	0.35308	E2f4
ENSMUSG00000026219	4490.37	0.0955353	0.35308	Trip12
ENSMUSG00000038095	3420.65	0.105294	0.35308	Sbno1
ENSMUSG00000045210	1803.63	0.12195	0.353182	Vcpip1
ENSMUSG00000034459	59.7538	-0.988735	0.353452	Ifit1
ENSMUSG00000028982	836.178	-0.21797	0.353452	Slc25a33
ENSMUSG00000029821	655.464	-0.200708	0.353951	Gsdme
ENSMUSG00000026618	1076.71	0.102272	0.353951	Iars2
ENSMUSG00000019715	964.313	0.12133	0.353951	Gle1
ENSMUSG00000027002	14220.1	0.129165	0.353951	Nckap1
ENSMUSG00000021224	831.007	0.16075	0.353951	Numb
ENSMUSG00000031604	1541.8	0.230768	0.353951	Msmo1
ENSMUSG00000007944	1759.93	0.434092	0.353951	Ttc9b
ENSMUSG00000053560	96.5098	0.497293	0.354367	Ier2
ENSMUSG00000019982	33.7048	-0.687554	0.354462	Myb
ENSMUSG00000024517	11.9498	1.62451	0.355294	Grp
ENSMUSG00000037683	23.5516	-0.975363	0.356112	Armc3
ENSMUSG00000038011	70.4601	-0.911507	0.356112	Dnah10
ENSMUSG00000047394	34.6125	-0.879185	0.356112	Odf3b
ENSMUSG00000047347	23.8996	-0.637284	0.356112	Tdg-ps
ENSMUSG00000068615	133.539	-0.433365	0.356112	Gjd2
ENSMUSG00000024601	1007.21	-0.314657	0.356112	Isoc1
ENSMUSG00000025265	276.116	-0.218867	0.356112	Fgd1
ENSMUSG00000027552	258.263	-0.185412	0.356112	E2f5
ENSMUSG00000037553	1471.61	-0.157415	0.356112	Zdhhc18
ENSMUSG00000027942	897.817	-0.146247	0.356112	4933434E20Rik
ENSMUSG00000063063	3061.76	0.10264	0.356112	Ctnna2
ENSMUSG00000003153	3956.45	0.106655	0.356112	Slc2a3
ENSMUSG00000027475	1927.09	0.1185	0.356112	Kif3b
ENSMUSG00000025531	1309.28	0.141112	0.356112	Chm
ENSMUSG00000013921	8020.48	0.141932	0.356112	Clip3
ENSMUSG00000030302	19186.1	0.164908	0.356112	Atp2b2
ENSMUSG00000052632	757.291	0.187377	0.356112	Asap2
ENSMUSG00000025876	2062.86	0.189819	0.356112	Unc5a
ENSMUSG00000027978	222.712	1.32911	0.356112	Prss12
ENSMUSG00000050931	99.5522	-0.459224	0.357034	Sgms2
ENSMUSG00000038650	880.762	-0.141921	0.357256	Rnh1
ENSMUSG00000027901	8.75987	-1.4562	0.357303	Dennd2d
ENSMUSG00000029104	4480.93	0.144901	0.357303	Htt
ENSMUSG00000025855	11736.4	0.250966	0.357303	Prkar1b
ENSMUSG00000038007	445.737	0.425824	0.357303	Acer2
ENSMUSG00000028926	1648.66	0.437978	0.357303	Cdk14
ENSMUSG00000035456	35.8724	1.1239	0.357303	Prdm8
ENSMUSG00000018593	6027.12	-0.863179	0.357527	Sparc
ENSMUSG00000034269	2776.92	0.120501	0.357527	Setd5
ENSMUSG00000020315	22900.2	0.125115	0.357527	Sptbn1
ENSMUSG00000027001	521.778	0.188305	0.357527	Dusp19
ENSMUSG00000072720	42.6287	-0.522983	0.357804	Myo18b
ENSMUSG00000019326	12.4764	-1.02377	0.357984	Aoc3
ENSMUSG00000091561	12.0914	-1.07718	0.35854	Gm6665
ENSMUSG00000020894	20606.6	0.119012	0.35854	Vamp2
ENSMUSG00000107008	18.2146	0.709155	0.35854	Gm2762
ENSMUSG00000004936	9195.01	0.135454	0.358576	Map2k1
ENSMUSG00000021485	34.345	-0.697084	0.358709	Mxd3
ENSMUSG00000002603	185.084	-0.28818	0.35874	Tgfb1
ENSMUSG00000051379	1430.03	-0.237423	0.358819	Flrt3
ENSMUSG00000049800	1008.67	0.199409	0.358819	Sertad2
ENSMUSG00000102428	356.255	0.229002	0.358819	Pcdhga12
ENSMUSG00000078202	255.157	0.336912	0.359346	Nrarp
ENSMUSG00000096943	34.7542	0.529643	0.359554	Gm26721
ENSMUSG00000032491	32.3685	-0.57142	0.359629	Nradd
ENSMUSG00000031883	206.865	0.314227	0.359629	Car7
ENSMUSG00000049672	695.472	0.177752	0.359652	Zbtb14
ENSMUSG00000064346	96.022	0.494646	0.359657	mt-Tw
ENSMUSG00000109157	19.4248	0.707502	0.359903	Gm44829
ENSMUSG00000036052	2665.03	-0.289525	0.360409	Dnajb5
ENSMUSG00000029461	7728.65	0.0935028	0.360414	Fam168a
ENSMUSG00000027487	173.751	0.261361	0.360414	Cdk5rap1
ENSMUSG00000045103	1215.21	0.188528	0.360722	Dmd
ENSMUSG00000024885	141.076	-0.343748	0.360875	Aldh3b1
ENSMUSG00000032392	51.7509	-0.476802	0.360944	Parp16
ENSMUSG00000080875	299.123	-0.244356	0.360944	Gm7332
ENSMUSG00000058301	2317.28	-0.111563	0.360944	Upf1
ENSMUSG00000021831	996.789	0.134529	0.360944	Ero1l
ENSMUSG00000024897	3642.15	0.220544	0.360947	Apba1
ENSMUSG00000027314	84.5946	0.467987	0.360947	Dll4
ENSMUSG00000084592	12.7812	-0.950677	0.361582	Mir1898
ENSMUSG00000033542	63.3091	-0.551152	0.361582	Arhgef5
ENSMUSG00000108702	249.058	-0.234811	0.361582	Gm9333
ENSMUSG00000028158	378.739	-0.19971	0.361582	Mttp
ENSMUSG00000024457	458.073	-0.188437	0.361755	Trim26
ENSMUSG00000082145	297.364	0.195897	0.362018	Gm12312
ENSMUSG00000039607	931.442	-0.193047	0.362263	Rbms3
ENSMUSG00000006517	351.001	0.299896	0.362263	Mvd
ENSMUSG00000089968	10.2811	1.02921	0.362263	Nckap5los
ENSMUSG00000027722	284.181	-0.185358	0.362609	Spata5
ENSMUSG00000035799	8.38542	-1.39107	0.362734	Twist1
ENSMUSG00000049792	1816.88	-0.18325	0.363046	Bag5
ENSMUSG00000022544	93.4376	-0.304842	0.363159	Eef2kmt
ENSMUSG00000041375	823.799	-0.151494	0.363264	Ccdc9
ENSMUSG00000051062	1178.74	-0.173935	0.363637	Fbll1
ENSMUSG00000031980	403.262	-1.67691	0.363736	Agt
ENSMUSG00000048520	8.8947	-1.41867	0.363736	Fbxl13
ENSMUSG00000039678	1175.51	0.103616	0.363736	Tbc1d13
ENSMUSG00000037855	15377.5	0.196041	0.363736	Zfp365
ENSMUSG00000047030	1423.7	0.135368	0.363785	Spata2
ENSMUSG00000018008	330.079	-0.232742	0.365875	Cyth4
ENSMUSG00000030157	82.9959	-0.491399	0.366963	Clec2d
ENSMUSG00000027996	35.388	-1.12133	0.367328	Sfrp2
ENSMUSG00000021671	943.415	0.113118	0.367512	Poc5
ENSMUSG00000005686	641.781	-0.202677	0.367662	Ampd3
ENSMUSG00000022295	4427.44	0.111446	0.368337	Atp6v1c1
ENSMUSG00000048004	261.189	0.501766	0.368337	Tmem196
ENSMUSG00000024012	12218.3	-0.11294	0.368731	Mtch1
ENSMUSG00000090122	208.934	-0.255383	0.368768	Kcne1l
ENSMUSG00000038446	1124.04	0.16421	0.368768	Cdc40
ENSMUSG00000069206	283.669	0.221146	0.368768	Zfp874a
ENSMUSG00000028518	743.01	0.228549	0.368768	Prkaa2
ENSMUSG00000028470	288.463	-0.221975	0.369013	Hint2
ENSMUSG00000040022	1885.52	0.147243	0.369232	Rab11fip2
ENSMUSG00000055305	207.604	0.20121	0.369232	Zfp93
ENSMUSG00000026773	1401	-0.218015	0.369775	Pfkfb3
ENSMUSG00000002699	64.9944	-0.39157	0.370326	Lcp2
ENSMUSG00000000627	976.258	0.174515	0.370326	Sema4f
ENSMUSG00000029193	13.4251	-2.23296	0.370791	Cckar
ENSMUSG00000027998	847.286	-0.130887	0.370802	Plrg1
ENSMUSG00000045180	2696.14	0.107465	0.370802	Shroom2
ENSMUSG00000047907	96.1215	-0.666714	0.370819	Tshz2
ENSMUSG00000001123	127.103	-0.374906	0.370885	Lgals9
ENSMUSG00000078129	10.6457	1.43036	0.370885	Actl10
ENSMUSG00000035653	1343.74	0.137929	0.371707	Lrfn5
ENSMUSG00000027239	299.673	-0.330991	0.372305	Mdk
ENSMUSG00000029155	28.9718	-1.35888	0.373584	Spata18
ENSMUSG00000066235	987.043	-0.166646	0.373584	Pomgnt2
ENSMUSG00000028441	36.1842	-0.640146	0.373867	1110017D15Rik
ENSMUSG00000014164	1593.04	0.1976	0.373867	Klhl3
ENSMUSG00000052234	6.6893	-2.13454	0.373995	Epx
ENSMUSG00000031523	1048.87	0.237028	0.373995	Dlc1
ENSMUSG00000034613	1364.92	0.259098	0.373995	Ppm1h
ENSMUSG00000024014	82.6001	-0.401194	0.374175	Pim1
ENSMUSG00000049532	1936.9	-0.18017	0.374175	Sall2
ENSMUSG00000056367	2658.48	0.160022	0.374175	Actr3b
ENSMUSG00000039231	404.266	0.194285	0.374175	Suv39h1
ENSMUSG00000003271	127.811	0.347583	0.374175	Sult2b1
ENSMUSG00000085946	12.6871	-0.913477	0.374422	AA387200
ENSMUSG00000046341	3410.66	0.498596	0.374422	Gm11223
ENSMUSG00000050919	218.655	0.375507	0.374667	Zfp366
ENSMUSG00000067594	227.21	-0.374596	0.375037	Krt77
ENSMUSG00000041598	908.613	-0.191246	0.375038	Cdc42ep4
ENSMUSG00000022415	9329.92	0.198657	0.375038	Syngr1
ENSMUSG00000098979	11.0553	-1.16314	0.375051	Gm27544
ENSMUSG00000000295	244.945	-0.244822	0.375308	Hddc2
ENSMUSG00000030881	1887.18	0.0843161	0.375308	Arfip2
ENSMUSG00000033361	833.597	0.18269	0.375308	Prrg3
ENSMUSG00000029771	105.932	-0.346483	0.375761	Irf5
ENSMUSG00000039099	9.46415	-1.27815	0.376574	Wdr93
ENSMUSG00000034041	65.6543	-0.41587	0.376574	Lyl1
ENSMUSG00000052430	624.897	0.196891	0.376698	Bmpr1b
ENSMUSG00000029512	1616.94	0.163848	0.376877	Ulk1
ENSMUSG00000074476	51.5738	-0.483851	0.376965	Spc24
ENSMUSG00000078716	1927.99	0.110465	0.377348	Tmem8b
ENSMUSG00000079491	22.0226	-0.704873	0.377849	H2-T10
ENSMUSG00000099655	35.3175	0.521828	0.377849	2310034G01Rik
ENSMUSG00000062329	8.62642	-1.29134	0.378416	Cytl1
ENSMUSG00000037143	49.9215	-0.552922	0.378416	Cfap61
ENSMUSG00000079363	45.7035	-0.74379	0.378664	Gbp4
ENSMUSG00000082691	184.218	-0.300922	0.378818	Dynlt1-ps1
ENSMUSG00000078700	133.805	0.267835	0.379377	D030028A08Rik
ENSMUSG00000040848	1376.8	-0.156039	0.379428	Sft2d2
ENSMUSG00000032042	1177.14	-0.131172	0.379428	Srpr
ENSMUSG00000019194	5951.37	0.230851	0.379428	Scn1b
ENSMUSG00000044966	19.4547	0.723429	0.380238	Fbxo48
ENSMUSG00000022450	1433.58	-0.191419	0.380581	Ndufa6
ENSMUSG00000030074	38.4933	-0.613802	0.381611	Gxylt2
ENSMUSG00000001930	418.43	-0.361614	0.381611	Vwf
ENSMUSG00000068154	417.571	-0.323273	0.381611	Insm1
ENSMUSG00000054051	778.65	0.15758	0.381611	Ercc6
ENSMUSG00000005089	64543.6	0.164869	0.381611	Slc1a2
ENSMUSG00000028613	1092.33	0.236494	0.381611	Lrp8
ENSMUSG00000025959	741.194	0.253445	0.381611	Klf7
ENSMUSG00000105692	133.366	0.282998	0.381611	Gm43737
ENSMUSG00000074178	17.9711	0.774893	0.381611	Gm10638
ENSMUSG00000097710	7.55321	1.01654	0.381611	2310026I22Rik
ENSMUSG00000049658	1085.47	0.155162	0.382437	Bdp1
ENSMUSG00000021636	13.2108	-0.947053	0.38257	Marveld2
ENSMUSG00000044456	72.263	-0.442655	0.385846	Rin3
ENSMUSG00000003099	1991.21	0.167068	0.386059	Ppp5c
ENSMUSG00000110768	903.278	0.137012	0.386818	Gm18541
ENSMUSG00000032558	143.151	0.304744	0.386818	Nphp3
ENSMUSG00000090210	34.6798	-0.648423	0.387494	Itga10
ENSMUSG00000024962	1481.21	-0.182492	0.387494	Vegfb
ENSMUSG00000001270	32947	-0.16798	0.387494	Ckb
ENSMUSG00000003810	2005.92	0.170435	0.387494	Mast2
ENSMUSG00000112121	14.1416	-1.68863	0.387844	C230072F16Rik
ENSMUSG00000039783	6.90425	-1.14441	0.387979	Kmo
ENSMUSG00000035805	3920.95	-0.160433	0.388272	Mlc1
ENSMUSG00000038860	1151.02	0.251646	0.388272	Garnl3
ENSMUSG00000035773	135.409	0.306895	0.388272	Kiss1r
ENSMUSG00000008575	1019.41	0.340209	0.388272	Nfib
ENSMUSG00000032269	57.4976	0.493585	0.388272	Htr3a
ENSMUSG00000028832	1274.53	0.515522	0.388272	Stmn1
ENSMUSG00000032431	101.734	-0.363576	0.388433	Crtap
ENSMUSG00000085980	11.5933	-1.15242	0.388926	Gm12408
ENSMUSG00000038393	488.467	-0.389345	0.388926	Txnip
ENSMUSG00000020964	4476.8	0.12782	0.388926	Sel1l
ENSMUSG00000028778	28.2415	0.873227	0.388926	Hcrtr1
ENSMUSG00000032530	8.58337	1.04579	0.389	Lyzl4
ENSMUSG00000063354	14.7891	-1.27396	0.389124	Slc39a4
ENSMUSG00000057722	35.9409	-0.877861	0.389124	Lepr
ENSMUSG00000110924	73.5748	1.99339	0.389124	Gm40518
ENSMUSG00000031022	6.96937	-1.65796	0.389661	BC051019
ENSMUSG00000055991	343.317	-0.167751	0.389661	Zkscan5
ENSMUSG00000019907	2915.27	0.103814	0.389661	Ppp1r12a
ENSMUSG00000027220	2140.62	0.54549	0.389661	Syt13
ENSMUSG00000068962	70.6796	0.376435	0.389992	Zfp114
ENSMUSG00000000409	38.4484	-0.566899	0.390344	Lck
ENSMUSG00000030225	55.2614	-0.449188	0.390344	Dera
ENSMUSG00000028465	1306.85	-0.15723	0.390344	Tln1
ENSMUSG00000026342	276.746	0.217334	0.390344	Slc35f5
ENSMUSG00000015733	5580.09	0.100595	0.391603	Capza2
ENSMUSG00000056486	14477.6	0.172937	0.391603	Chn1
ENSMUSG00000043639	86.7375	0.476316	0.391749	Rbm20
ENSMUSG00000038805	1882.11	-0.245934	0.392549	Six3
ENSMUSG00000025586	781.63	0.234202	0.392549	Cpeb1
ENSMUSG00000041308	1058.2	0.267734	0.392549	Sntb2
ENSMUSG00000024312	221.016	-0.195439	0.393102	Wdr46
ENSMUSG00000004637	344.139	0.269106	0.393102	Wwox
ENSMUSG00000046768	76.866	-0.445416	0.393413	Rhoj
ENSMUSG00000020538	1929.55	-0.22545	0.393413	Srebf1
ENSMUSG00000110080	366.989	-0.190697	0.393475	Gm6145
ENSMUSG00000052188	66.9603	-0.445548	0.393799	Gm14964
ENSMUSG00000027378	358.133	-0.187017	0.393799	Nphp1
ENSMUSG00000055681	1729.73	-0.115194	0.393799	Cope
ENSMUSG00000087178	469.871	0.158012	0.393799	A230056P14Rik
ENSMUSG00000108616	842.309	0.222385	0.393799	Gm35040
ENSMUSG00000074555	8.15277	-1.7423	0.39433	Gm10714
ENSMUSG00000022414	587.345	-0.187994	0.39433	Tab1
ENSMUSG00000011837	599.279	-0.159874	0.39433	Snapc2
ENSMUSG00000017210	2234.43	0.105201	0.39433	Med24
ENSMUSG00000030452	670.224	0.119713	0.39433	Nipa2
ENSMUSG00000031229	4664.02	0.159372	0.39433	Atrx
ENSMUSG00000063760	551.832	0.21612	0.39433	Rnf217
ENSMUSG00000115160	294.366	0.219375	0.39433	Gm6532
ENSMUSG00000097745	9.88053	1.35879	0.39433	AI115009
ENSMUSG00000114607	124.38	0.406974	0.395403	Gm8990
ENSMUSG00000003032	139.446	-0.505355	0.395701	Klf4
ENSMUSG00000020527	101.644	-0.421177	0.395701	Myo19
ENSMUSG00000032649	123.197	0.300204	0.395701	Colgalt2
ENSMUSG00000097496	12.2095	0.997965	0.395701	Gm26653
ENSMUSG00000094686	9.08872	1.00847	0.395701	Ccl21a
ENSMUSG00000001376	1634.3	0.115798	0.395864	Vps50
ENSMUSG00000021242	1607.4	-0.159242	0.39597	Npc2
ENSMUSG00000035992	1815.97	0.137026	0.39597	Fnip1
ENSMUSG00000047415	132.578	0.450332	0.39597	Gpr68
ENSMUSG00000035671	685.264	-0.166062	0.396636	Zswim4
ENSMUSG00000020069	945.003	-0.13837	0.396636	Hnrnph3
ENSMUSG00000073433	688.849	0.265476	0.396636	Arhgdig
ENSMUSG00000064030	336.054	-0.214354	0.396754	Pym1
ENSMUSG00000040037	5204.72	0.11484	0.396754	Negr1
ENSMUSG00000000126	70.25	1.13198	0.396754	Wnt9a
ENSMUSG00000102101	90.5039	-0.327381	0.396803	Zbtb11os1
ENSMUSG00000020075	669.622	-0.135843	0.396803	Ddx21
ENSMUSG00000030374	4166.57	0.142727	0.396803	Strn4
ENSMUSG00000000374	2680.44	0.0808694	0.39697	Trappc10
ENSMUSG00000069835	91.3212	-0.485247	0.397334	Sat2
ENSMUSG00000041164	5852.3	0.122152	0.397334	Zmiz2
ENSMUSG00000056612	291.257	-0.273387	0.397819	Ppp1r14b
ENSMUSG00000003402	1735.91	-0.122408	0.397912	Prkcsh
ENSMUSG00000060681	3527.9	0.10632	0.397934	Slc9a6
ENSMUSG00000074346	22.6369	-0.625638	0.398046	Kcnd3os
ENSMUSG00000062778	95.645	-0.424955	0.398046	Chia1
ENSMUSG00000038894	1710.65	-0.277802	0.398046	Irs2
ENSMUSG00000004085	191.167	-0.226542	0.398085	Map3k20
ENSMUSG00000024164	33.3274	-1.08775	0.398777	C3
ENSMUSG00000016319	3219.3	-0.151011	0.399836	Slc25a5
ENSMUSG00000004100	275.851	-0.217028	0.399851	Ppan
ENSMUSG00000022129	10.4662	-1.25833	0.400296	Dct
ENSMUSG00000024232	57.285	-0.423701	0.400632	Bambi
ENSMUSG00000030847	213.414	-0.422441	0.400632	Bag3
ENSMUSG00000002379	1202.05	-0.18714	0.400632	Ndufa11
ENSMUSG00000028868	905.49	-0.143939	0.400632	Wasf2
ENSMUSG00000025558	2228.22	0.208789	0.400632	Dock9
ENSMUSG00000082806	7.26285	-1.27812	0.400745	Rpl13-ps1
ENSMUSG00000022122	1305.16	-0.317438	0.400745	Ednrb
ENSMUSG00000008435	465.645	-0.188533	0.400745	Rdh13
ENSMUSG00000059409	3828.75	-0.159468	0.400745	Ppp2r5d
ENSMUSG00000116114	9.80196	1.65394	0.400745	AC163018.1
ENSMUSG00000078877	273.063	0.187955	0.400856	Gm14295
ENSMUSG00000055150	94.2725	0.266911	0.400856	Zfp78
ENSMUSG00000114980	6.42904	-1.43969	0.401014	4933432I03Rik
ENSMUSG00000026142	201.691	-0.267136	0.401014	Rhbdd1
ENSMUSG00000022817	1199.71	-0.155341	0.401014	Itgb5
ENSMUSG00000030603	1541.17	-0.116784	0.401014	Psmc4
ENSMUSG00000036825	1756.42	0.0966555	0.401014	Ssx2ip
ENSMUSG00000081272	9095.46	0.104445	0.401014	Gm13509
ENSMUSG00000021189	850.954	0.140764	0.401014	Atxn3
ENSMUSG00000045912	244.59	0.394898	0.401014	C2cd4c
ENSMUSG00000030107	26.8293	-0.905768	0.401043	Usp18
ENSMUSG00000091905	929.558	0.157509	0.401043	Gm6395
ENSMUSG00000073700	470.756	0.159494	0.401043	Klhl21
ENSMUSG00000032018	1348.56	0.179317	0.401043	Sc5d
ENSMUSG00000026141	127.191	0.462985	0.401043	Col19a1
ENSMUSG00000036890	611.937	0.194344	0.401647	Gtdc1
ENSMUSG00000006344	59.0653	-0.465574	0.402534	Ggt5
ENSMUSG00000029869	2072.16	0.273674	0.402534	Ephb6
ENSMUSG00000032477	95.7141	-0.419877	0.403042	Cdc25a
ENSMUSG00000027272	1710.14	0.116025	0.403096	Ubr1
ENSMUSG00000031691	3113.12	0.108054	0.403565	Tnpo2
ENSMUSG00000087675	21.9628	1.26602	0.403565	Gm11762
ENSMUSG00000080772	57.9259	-0.496297	0.403615	Gm12543
ENSMUSG00000045005	179.279	-0.454993	0.403615	Fzd5
ENSMUSG00000028741	180.377	-0.262089	0.403615	Mrto4
ENSMUSG00000050783	65.9925	0.441921	0.403615	Htr1f
ENSMUSG00000021779	1249.42	0.230541	0.404171	Thrb
ENSMUSG00000028700	1550.46	0.121349	0.404315	Pomgnt1
ENSMUSG00000038216	27.2256	-0.723645	0.404579	Pnmt
ENSMUSG00000102995	24.9395	-0.697196	0.404579	A330074H02Rik
ENSMUSG00000029528	564.749	-0.192245	0.404704	Pxn
ENSMUSG00000022210	247.459	-0.200908	0.404747	Dhrs4
ENSMUSG00000025078	337.549	0.219521	0.404747	Nhlrc2
ENSMUSG00000056737	34.7167	-0.575646	0.405325	Capg
ENSMUSG00000051550	437.581	-0.182868	0.405325	Zfp579
ENSMUSG00000009640	559.413	-0.148758	0.405325	Dmap1
ENSMUSG00000006642	7.53069	-1.16049	0.405494	Tcf23
ENSMUSG00000070737	52.5666	-0.386647	0.405494	Tmem35b
ENSMUSG00000039450	90.1235	-0.331247	0.405494	Dcxr
ENSMUSG00000024998	558.532	-0.311683	0.405494	Plce1
ENSMUSG00000075602	451.816	-0.302815	0.405494	Ly6a
ENSMUSG00000098557	1293.34	-0.167015	0.405494	Kctd12
ENSMUSG00000027104	2920.69	0.0909864	0.405494	Atf2
ENSMUSG00000031529	3347.24	0.100125	0.405494	Tnks
ENSMUSG00000024302	3907.16	0.10468	0.405494	Dtna
ENSMUSG00000024083	18146.9	0.109515	0.405494	Pja2
ENSMUSG00000037470	1482.26	0.109783	0.405494	Uggt1
ENSMUSG00000022634	1870.94	0.135205	0.405494	Yaf2
ENSMUSG00000041115	4316.87	0.154595	0.405494	Iqsec2
ENSMUSG00000037032	7339.92	0.15836	0.405494	Apbb1
ENSMUSG00000003518	3331.42	0.168334	0.405494	Dusp3
ENSMUSG00000081451	261.075	0.181804	0.405494	Gm12734
ENSMUSG00000052026	574.233	0.451381	0.405494	Slc6a7
[truncated: 16,958 more rows]

## Sheet: WT ZT0
id	baseMean	log2FoldChange	padj	geneName
ENSMUSG00000067279	1172.14	0.662461	0.00970669	Ppp1r3c
ENSMUSG00000023951	2012.91	0.694473	0.00234142	Vegfa
ENSMUSG00000030790	29.779	1.38983	0.00238276	Adm
ENSMUSG00000032840	877.783	-0.357828	0.00379915	2410131K14Rik
ENSMUSG00000022340	2199.31	0.312857	0.00524433	Sybu
ENSMUSG00000039910	1134.54	0.428197	0.0507691	Cited2
ENSMUSG00000025880	909.982	0.321806	0.0507691	Smad7
ENSMUSG00000050914	149.106	0.578791	0.0611816	Ankrd37
ENSMUSG00000028779	1458.47	0.210146	0.0611816	Pef1
ENSMUSG00000068039	3638.82	0.2054	0.0975437	Tcp1
ENSMUSG00000000056	1556.1	0.290863	0.115075	Narf
ENSMUSG00000038181	678.032	-0.396033	0.116242	Chpf2
ENSMUSG00000040372	221.47	0.617585	0.117582	Gpr63
ENSMUSG00000114774	34.8876	1.1942	0.362168	Gm35281
ENSMUSG00000033386	38.1936	-0.827878	0.362168	Frrs1
ENSMUSG00000020868	512.451	-0.281297	0.362168	Xylt2
ENSMUSG00000110124	51.3252	0.602855	0.407093	Gm4247
ENSMUSG00000040280	64.7029	0.587823	0.407093	Ndufa4l2
ENSMUSG00000019916	1831.43	0.557032	0.407093	P4ha1
ENSMUSG00000022436	101.969	0.503869	0.407093	Sh3bp1
ENSMUSG00000037010	843.315	0.495064	0.407093	Apln
ENSMUSG00000021474	1704.13	0.276632	0.407093	Sfxn1
ENSMUSG00000011958	558.175	0.223911	0.407093	Bnip2
ENSMUSG00000075232	1824.43	0.221738	0.407093	Amd1
ENSMUSG00000032307	1075.16	0.192696	0.407093	Ube2q2
ENSMUSG00000042506	5687.49	-0.147701	0.407093	Usp22
ENSMUSG00000110483	92.6453	0.715756	0.41453	Gm45702
ENSMUSG00000071350	109.172	-0.567167	0.422914	Setdb2
ENSMUSG00000024236	455.645	0.379775	0.422914	Svil
ENSMUSG00000040105	1330.71	0.231149	0.422914	Plpp6
ENSMUSG00000027509	595.856	-0.228895	0.424223	Rae1
ENSMUSG00000011306	859.794	-0.204885	0.424387	Sugp1
ENSMUSG00000041147	161.009	-0.503191	0.426266	Brca2
ENSMUSG00000053110	862.963	0.283731	0.426266	Yap1
ENSMUSG00000037151	822.51	-0.232064	0.426266	Lrrc20
ENSMUSG00000032850	2737.07	-0.161781	0.426266	Rnft2
ENSMUSG00000109233	49.7974	1.15491	0.432334	Gm44866
ENSMUSG00000111348	150.626	0.585373	0.432334	Gm19531
ENSMUSG00000025316	529.353	0.570693	0.432334	Banp
ENSMUSG00000022797	1552.9	-0.526819	0.432334	Tfrc
ENSMUSG00000079654	191.3	-0.513788	0.432334	Prrt4
ENSMUSG00000034509	159.379	0.420593	0.432334	Mad2l1bp
ENSMUSG00000024856	524.869	0.284119	0.432334	Cdk2ap2
ENSMUSG00000025856	697.029	0.256288	0.432334	Pdgfa
ENSMUSG00000030007	3619.26	0.188033	0.432334	Cct7
ENSMUSG00000037386	2657.11	-0.177927	0.432334	Rims2
ENSMUSG00000020300	2853.92	-0.177098	0.432334	Cpeb4
ENSMUSG00000067242	2075.52	0.157814	0.432334	Lgi1
ENSMUSG00000029998	2969.47	-0.13725	0.432334	Pcyox1
ENSMUSG00000021699	958.161	-0.277028	0.433359	Pde4d
ENSMUSG00000028039	887.34	-0.27364	0.433359	Efna3
ENSMUSG00000028497	63.2502	-0.678014	0.445282	Hacd4
ENSMUSG00000005198	1690.66	-0.221075	0.445282	Polr2a
ENSMUSG00000048330	1802.19	-0.162543	0.445282	Ric3
ENSMUSG00000078908	1078.42	-0.161111	0.445282	Mon1b
ENSMUSG00000004980	9169.3	0.132059	0.445282	Hnrnpa2b1
ENSMUSG00000110960	458.793	0.283773	0.448757	Supt4b
ENSMUSG00000042650	1948.13	0.230857	0.449286	Alkbh5
ENSMUSG00000097023	524.382	-0.468002	0.472899	Mir9-3hg
ENSMUSG00000063652	25.8896	-0.902805	0.474433	Slc22a21
ENSMUSG00000069135	330.52	0.345165	0.474433	Fgfr1op
ENSMUSG00000028944	1818.87	0.247403	0.474433	Prkag2
ENSMUSG00000025357	138.015	-0.51739	0.477048	Dgka
ENSMUSG00000020135	4887.85	-0.144683	0.477048	Apc2
ENSMUSG00000112280	543.216	-0.300278	0.47749	A830082N09Rik
ENSMUSG00000033427	100.601	-0.527923	0.486939	Upb1
ENSMUSG00000018537	419.374	-0.32372	0.496795	Pcgf2
ENSMUSG00000028035	2309.78	0.293692	0.496795	Dnajb4
ENSMUSG00000003992	1163.09	-0.174744	0.496795	Ssbp2
ENSMUSG00000020741	2469.77	-0.166611	0.496795	Cluh
ENSMUSG00000059839	213.159	0.427253	0.549006	Zfp874b
ENSMUSG00000020048	5648.24	0.288812	0.558283	Hsp90b1
ENSMUSG00000027998	847.286	0.182561	0.558283	Plrg1
ENSMUSG00000023272	396.178	0.437345	0.558451	Creld2
ENSMUSG00000039546	1796.66	-0.232483	0.561495	Ajap1
ENSMUSG00000026240	471.121	0.211604	0.561495	Cops7b
ENSMUSG00000050555	133.029	0.34466	0.565133	Hyls1
ENSMUSG00000028991	2739.1	-0.157501	0.565133	Mtor
ENSMUSG00000083907	26.7996	0.994323	0.588761	Plk-ps1
ENSMUSG00000095334	114.414	0.753881	0.588761	Gm21984
ENSMUSG00000040729	863.276	0.354915	0.588761	Cep126
ENSMUSG00000042903	720.905	0.294746	0.597445	Foxo4
ENSMUSG00000089782	1803.67	0.171255	0.598657	Gm3531
ENSMUSG00000050211	57.2862	-0.659201	0.623155	Pla2g4e
ENSMUSG00000034951	1252.74	-0.149368	0.623155	Cog7
ENSMUSG00000056749	151.359	0.466049	0.64133	Nfil3
ENSMUSG00000051950	324.96	-0.325953	0.644866	B3glct
ENSMUSG00000029461	7728.65	-0.127226	0.651757	Fam168a
ENSMUSG00000062908	855.439	0.177303	0.655781	Acadm
ENSMUSG00000074715	65.6163	-0.878944	0.675322	Ccl28
ENSMUSG00000051054	32.1758	-0.857626	0.675322	1700014D04Rik
ENSMUSG00000030319	121.021	-0.416819	0.675322	Cand2
ENSMUSG00000036533	823.857	0.413054	0.675322	Cdc42ep3
ENSMUSG00000032245	173.466	-0.400478	0.675322	Cln6
ENSMUSG00000025049	165.087	0.379923	0.675322	Taf5
ENSMUSG00000032497	652.587	0.255948	0.675322	Lrrfip2
ENSMUSG00000037434	1243.35	-0.213355	0.675322	Slc30a1
ENSMUSG00000010721	841.983	-0.174784	0.675322	Lmbr1
ENSMUSG00000027782	2348.89	-0.119885	0.675322	Kpna4
ENSMUSG00000039100	7288.31	-0.106077	0.675322	2020-03-06
ENSMUSG00000048429	1921.12	-0.146935	0.675788	Timm29
ENSMUSG00000024335	4331.68	-0.133559	0.675788	Brd2
ENSMUSG00000045903	363.027	1.06766	0.68587	Npas4
ENSMUSG00000014747	25.7017	0.80473	0.68587	Ankrd53
ENSMUSG00000097042	61.9927	0.611802	0.68587	Gm17491
ENSMUSG00000114025	43.7926	0.573496	0.68587	Gm49331
ENSMUSG00000085565	88.5638	0.473424	0.68587	Gm15721
ENSMUSG00000014773	220.728	0.360913	0.68587	Dll1
ENSMUSG00000082896	3335.73	0.289122	0.68587	Gm5844
ENSMUSG00000032579	282.917	-0.282288	0.68587	Hemk1
ENSMUSG00000024530	933.195	-0.242373	0.68587	Prelid3a
ENSMUSG00000049532	1936.9	-0.239804	0.68587	Sall2
ENSMUSG00000006442	1580.84	0.232569	0.68587	Srm
ENSMUSG00000033106	505.007	-0.204452	0.68587	Slc7a6os
ENSMUSG00000024817	1328.18	0.203984	0.68587	Uhrf2
ENSMUSG00000029575	769.148	-0.187612	0.68587	Mmab
ENSMUSG00000057367	949.498	0.18148	0.68587	Birc2
ENSMUSG00000056553	5348.5	-0.170584	0.68587	Ptprn2
ENSMUSG00000074212	3163.61	-0.155085	0.68587	Dnajb14
ENSMUSG00000021486	1938.25	0.14661	0.68587	Prelid1
ENSMUSG00000046691	2082.07	0.139636	0.68587	Chtf8
ENSMUSG00000026926	1670.72	-0.13803	0.68587	Pmpca
ENSMUSG00000027291	1980.74	-0.135718	0.68587	Vps39
ENSMUSG00000049354	5711.14	-0.101936	0.68587	Dcaf7
ENSMUSG00000001542	663.914	0.263188	0.694513	Ell2
ENSMUSG00000026662	646.097	-0.20997	0.709849	Sephs1
ENSMUSG00000024007	400.125	0.184225	0.709849	Ppil1
ENSMUSG00000028525	4054.63	-0.169254	0.709849	Pde4b
ENSMUSG00000044308	4965.29	-0.154508	0.709849	Ubr3
ENSMUSG00000035329	1256.91	0.200568	0.711703	Fbxo33
ENSMUSG00000035459	24.6453	1.20683	0.71876	Stab2
ENSMUSG00000021270	5782.81	0.276368	0.74284	Hsp90aa1
ENSMUSG00000029199	532.309	-0.239177	0.743619	Lias
ENSMUSG00000052581	459.069	0.235849	0.744446	Lrrtm4
ENSMUSG00000026188	268.831	-0.264901	0.754935	Tmem169
ENSMUSG00000038172	1442.23	-0.234721	0.754935	Ttc39b
ENSMUSG00000048489	46.709	1.14765	0.759563	8430408G22Rik
ENSMUSG00000019857	189.946	0.289588	0.759563	Asf1a
ENSMUSG00000018507	279.784	0.289213	0.759563	Trpv2
ENSMUSG00000029513	303.274	-0.257312	0.759563	Prkab1
ENSMUSG00000025175	698.939	0.216898	0.759563	Fn3k
ENSMUSG00000095588	3150.4	0.214474	0.759563	Gm12350
ENSMUSG00000081087	1791.94	0.205076	0.759563	Rps15a-ps7
ENSMUSG00000028274	825.414	0.189606	0.759563	Rngtt
ENSMUSG00000027499	5528.3	-0.188602	0.759563	Pkia
ENSMUSG00000020069	945.003	0.180337	0.759563	Hnrnph3
ENSMUSG00000011877	9582.52	0.178664	0.759563	Git1
ENSMUSG00000002104	39.7936	-0.711376	0.777795	Rapsn
ENSMUSG00000106891	51.9667	-0.586335	0.777795	Gm43460
ENSMUSG00000090958	111.566	0.524447	0.777795	Lrrc32
ENSMUSG00000085433	91.0612	-0.466042	0.777795	Gm16001
ENSMUSG00000038496	88.7653	0.425454	0.777795	Slc19a3
ENSMUSG00000032849	391.64	0.264989	0.777795	Abcc4
ENSMUSG00000053470	1797.11	0.257129	0.777795	Kdm3a
ENSMUSG00000027787	586.604	-0.196709	0.777795	Nmd3
ENSMUSG00000049092	1049.95	0.182306	0.777795	Gpr137c
ENSMUSG00000068740	5723.07	-0.164982	0.777795	Celsr2
ENSMUSG00000109390	25.0826	-0.859427	0.786212	Gm45718
ENSMUSG00000052656	2020.29	0.155357	0.786212	Rnf103
ENSMUSG00000057101	2421.86	0.278275	0.786234	Zfp180
ENSMUSG00000031880	28.0861	0.793022	0.805553	Rrad
ENSMUSG00000051169	46.4431	0.579016	0.805553	Rpusd3
ENSMUSG00000031226	221.451	0.287263	0.805553	Pbdc1
ENSMUSG00000070699	194.627	-0.26846	0.805553	Sars2
ENSMUSG00000063281	532.06	0.232214	0.805553	Zfp35
ENSMUSG00000029098	530.251	-0.229384	0.805553	Acox3
ENSMUSG00000025232	1347.22	0.190689	0.805553	Hexa
ENSMUSG00000033781	964.394	-0.178937	0.805553	Asb13
ENSMUSG00000059208	3180.8	0.175214	0.805553	Hnrnpm
ENSMUSG00000040297	1167.6	-0.158983	0.805553	Suco
ENSMUSG00000037260	1129.73	-0.145477	0.805553	Hgsnat
ENSMUSG00000020366	5013.72	-0.126556	0.805553	Mapk9
ENSMUSG00000032611	24.5989	0.720562	0.81345	1700102P08Rik
ENSMUSG00000014782	84.0322	0.704898	0.81345	Plekhg4
ENSMUSG00000056771	99.1472	-0.430736	0.81345	Gm10010
ENSMUSG00000028545	127.194	-0.42726	0.81345	Bend5
ENSMUSG00000115338	109.558	0.371159	0.81345	Pnp
ENSMUSG00000010797	366.116	0.341463	0.81345	Wnt2
ENSMUSG00000036611	600.006	0.312263	0.81345	Eepd1
ENSMUSG00000028189	233.268	-0.296918	0.81345	Ctbs
ENSMUSG00000024831	269.648	-0.292451	0.81345	Ighmbp2
ENSMUSG00000002578	345.535	-0.277327	0.81345	Ikzf4
ENSMUSG00000000916	197.403	0.269515	0.81345	Nsun5
ENSMUSG00000032352	639.114	0.255652	0.81345	Lrrc1
ENSMUSG00000021033	568.8	-0.209541	0.81345	Gstz1
ENSMUSG00000009731	362.129	-0.205576	0.81345	Kcnd1
ENSMUSG00000080848	1355.26	0.204755	0.81345	Gm9385
ENSMUSG00000081400	2259.74	0.19946	0.81345	Gm13680
ENSMUSG00000110331	1130.27	0.198172	0.81345	Nudc-ps1
ENSMUSG00000031585	387.395	0.196182	0.81345	Gtf2e2
ENSMUSG00000022160	442.795	0.187252	0.81345	Mettl3
ENSMUSG00000039879	989.409	0.176953	0.81345	Heca
ENSMUSG00000066151	859.182	-0.166539	0.81345	Fkbp15
ENSMUSG00000031930	881.142	-0.162787	0.81345	Wwp2
ENSMUSG00000022151	935.944	0.160175	0.81345	Ttc33
ENSMUSG00000029141	699.266	0.142444	0.81345	Slc4a1ap
ENSMUSG00000025939	1322.79	0.142207	0.81345	Ube2w
ENSMUSG00000038116	1454.22	-0.131976	0.81345	Phf20
ENSMUSG00000111994	48.2305	0.69104	0.821849	A330049N07Rik
ENSMUSG00000035049	834.39	-0.168539	0.821849	Rrp12
ENSMUSG00000086583	4152.02	0.151151	0.821849	Gm15500
ENSMUSG00000026554	3485.85	-0.0735065	0.821849	Dcaf8
ENSMUSG00000008475	2310.84	0.163779	0.829764	Arpc5
ENSMUSG00000099478	159.377	-0.38136	0.83285	Gm28370
ENSMUSG00000039046	572.485	-0.273413	0.83285	Usp6nl
ENSMUSG00000001100	1720.33	-0.147417	0.83285	Poldip2
ENSMUSG00000078716	1927.99	-0.133484	0.83308	Tmem8b
ENSMUSG00000072875	1876.07	0.200924	0.83845	Gpr27
ENSMUSG00000020780	1658.8	0.130901	0.838826	Srp68
ENSMUSG00000006587	43.6535	0.699974	0.852812	Snai3
ENSMUSG00000045838	149.432	-0.331727	0.852812	A430105I19Rik
ENSMUSG00000049999	282.2	0.288451	0.852812	Ppp1r3d
ENSMUSG00000021037	2052.26	0.283619	0.852812	Ahsa1
ENSMUSG00000063049	519.759	0.27599	0.852812	Ing2
ENSMUSG00000055296	2044.3	-0.222936	0.852812	Tmem245
ENSMUSG00000036026	2119.64	-0.118415	0.852812	Tmem63b
ENSMUSG00000031993	2149.55	-0.0965176	0.852812	Snx19
ENSMUSG00000083899	11840.6	0.262575	0.854559	Gm12346
ENSMUSG00000047264	672.611	0.166286	0.854559	Zfp358
ENSMUSG00000054720	955.183	0.256226	0.855318	Lrrc8c
ENSMUSG00000020608	1000.4	-0.141275	0.863374	Smc6
ENSMUSG00000096361	594.62	0.201909	0.863853	Gm5814
ENSMUSG00000029657	8409.77	0.344218	0.863923	Hsph1
ENSMUSG00000073514	418.89	-0.322732	0.863923	Dok6
ENSMUSG00000032657	1066.74	-0.208904	0.863923	Fam189b
ENSMUSG00000043542	1426.9	0.139671	0.863923	Zc2hc1a
ENSMUSG00000097245	4081.62	-0.103122	0.863923	Gm5421
ENSMUSG00000103280	82.2743	-0.545684	0.864491	Gm37277
ENSMUSG00000020484	2462.99	0.317593	0.864491	Xbp1
ENSMUSG00000079020	1087.38	-0.183957	0.864491	Slc45a4
ENSMUSG00000034154	795.439	-0.165205	0.864491	Ino80
ENSMUSG00000031399	366.764	-0.209138	0.864632	Fam3a
ENSMUSG00000027204	103.453	-0.584238	0.865321	Fbn1
ENSMUSG00000055116	834.424	0.324646	0.865321	Arntl
ENSMUSG00000093798	4417.21	0.296141	0.865321	Gm8355
ENSMUSG00000026027	693.129	0.171194	0.865321	Stradb
ENSMUSG00000037692	1912.11	-0.165093	0.865321	Ahdc1
ENSMUSG00000024101	723.819	0.162949	0.865321	Washc1
ENSMUSG00000073409	25.0134	1.04739	0.873091	H2-Q6
ENSMUSG00000024793	60.7904	0.724939	0.873091	Tnfrsf25
ENSMUSG00000016942	74.1689	-0.703803	0.873091	Tmprss6
ENSMUSG00000043924	27.7147	-0.68949	0.873091	Ncmap
ENSMUSG00000081695	25.4986	0.68701	0.873091	Rpsa-ps5
ENSMUSG00000032691	29.3656	-0.679164	0.873091	Nlrp3
ENSMUSG00000046610	32.5195	-0.676428	0.873091	Oacyl
ENSMUSG00000009734	43.2838	0.664893	0.873091	Pou6f2
ENSMUSG00000038811	35.7198	0.600877	0.873091	Gngt2
ENSMUSG00000096943	34.7542	-0.583655	0.873091	Gm26721
ENSMUSG00000097379	36.0756	-0.578129	0.873091	Gm26873
ENSMUSG00000110701	30.1489	0.567023	0.873091	Gm6013
ENSMUSG00000108325	44.9051	-0.564419	0.873091	Gm44898
ENSMUSG00000046027	219.995	-0.563246	0.873091	Stard5
ENSMUSG00000113515	39.0272	-0.547465	0.873091	Gm29675
ENSMUSG00000027314	84.5946	0.530502	0.873091	Dll4
ENSMUSG00000078945	37.3055	-0.509886	0.873091	Naip2
ENSMUSG00000085957	46.7437	-0.509414	0.873091	Syna
ENSMUSG00000038007	445.737	0.488384	0.873091	Acer2
ENSMUSG00000024079	125.473	-0.476452	0.873091	Eif2ak2
ENSMUSG00000045875	261.631	-0.46547	0.873091	Adra1a
ENSMUSG00000042417	121.319	-0.449634	0.873091	Ccno
ENSMUSG00000097251	62.9523	0.439104	0.873091	5033417F24Rik
ENSMUSG00000006611	94.9825	-0.439032	0.873091	Hfe
ENSMUSG00000020902	733.237	-0.435849	0.873091	Ntn1
ENSMUSG00000054555	162.924	-0.433519	0.873091	Adam12
ENSMUSG00000074553	79.6617	0.432013	0.873091	Eif1-ps1
ENSMUSG00000044881	61.1202	0.426151	0.873091	Coa4
ENSMUSG00000039179	214.799	-0.4226	0.873091	Tekt5
ENSMUSG00000073478	57.0963	0.417874	0.873091	D730003I15Rik
ENSMUSG00000090330	57.6914	0.415616	0.873091	9130221H12Rik
ENSMUSG00000039057	670.308	-0.409784	0.873091	Myo16
ENSMUSG00000050919	218.655	0.40569	0.873091	Zfp366
ENSMUSG00000097305	86.8104	-0.400759	0.873091	Gm17276
ENSMUSG00000030093	432.485	-0.379037	0.873091	Wnt7a
ENSMUSG00000034520	96.4851	0.376912	0.873091	Gjc1
ENSMUSG00000019792	115.68	-0.374943	0.873091	Trmt11
ENSMUSG00000079434	202.731	0.371934	0.873091	Neu2
ENSMUSG00000031616	82.4539	0.371738	0.873091	Ednra
ENSMUSG00000083064	98.0507	-0.370435	0.873091	Gm7785
ENSMUSG00000042213	98.9044	-0.365435	0.873091	Zfand4
ENSMUSG00000022844	94.5542	0.361072	0.873091	Pdia5
ENSMUSG00000020990	196.944	-0.359544	0.873091	Cdkl1
ENSMUSG00000026360	4066.16	0.356411	0.873091	Rgs2
ENSMUSG00000024217	94.3046	0.352302	0.873091	Snrpc
ENSMUSG00000087088	118.706	-0.350391	0.873091	Gm16638
ENSMUSG00000041695	1480.48	0.337136	0.873091	Kcnj2
ENSMUSG00000045193	1287.03	-0.334142	0.873091	Cirbp
ENSMUSG00000032575	962.925	0.333928	0.873091	Manf
ENSMUSG00000051246	116.096	0.331735	0.873091	Msantd1
ENSMUSG00000047090	146.801	-0.329176	0.873091	Tmem198b
ENSMUSG00000037355	271.229	-0.329125	0.873091	Uvssa
ENSMUSG00000038260	163.289	-0.326101	0.873091	Trpm4
ENSMUSG00000001774	1891.7	0.323944	0.873091	Chordc1
ENSMUSG00000038630	1106.9	-0.322732	0.873091	Zkscan16
ENSMUSG00000074890	185.322	-0.321149	0.873091	Lcmt2
ENSMUSG00000020027	337.589	-0.31722	0.873091	Socs2
ENSMUSG00000028661	414.168	-0.316696	0.873091	Epha8
ENSMUSG00000015312	266.297	-0.312496	0.873091	Gadd45b
ENSMUSG00000073775	146.371	0.312225	0.873091	Kti12
ENSMUSG00000106239	143.658	-0.311293	0.873091	Gm9260
ENSMUSG00000060314	656.487	-0.310655	0.873091	Zfp941
ENSMUSG00000037366	134.135	-0.310509	0.873091	Pafah2
ENSMUSG00000000934	234.394	-0.30203	0.873091	Top1mt
ENSMUSG00000028647	129.559	0.301038	0.873091	Mycbp
ENSMUSG00000022999	158.344	0.298606	0.873091	Lmbr1l
ENSMUSG00000070803	284.76	0.29725	0.873091	Cited4
ENSMUSG00000041380	2235.61	-0.296491	0.873091	Htr2c
ENSMUSG00000004996	257.012	-0.289652	0.873091	Mri1
ENSMUSG00000009566	117.408	-0.288377	0.873091	Fpgs
ENSMUSG00000046607	1682.96	-0.285041	0.873091	Hrk
ENSMUSG00000028016	272.885	0.278638	0.873091	Ints12
ENSMUSG00000078154	326.88	0.27688	0.873091	Gm12184
ENSMUSG00000089762	907.534	-0.276709	0.873091	Ier5l
ENSMUSG00000000416	4253.1	0.270934	0.873091	Cttnbp2
ENSMUSG00000074519	219.382	-0.268235	0.873091	Zfp971
ENSMUSG00000020844	348.491	0.267302	0.873091	Nxn
ENSMUSG00000035293	428.486	0.26626	0.873091	G2e3
ENSMUSG00000035561	333.563	-0.264652	0.873091	Aldh1b1
ENSMUSG00000047648	234.096	0.263608	0.873091	Fbxo30
ENSMUSG00000043190	276.764	-0.260228	0.873091	Rfesd
ENSMUSG00000035164	801.649	0.259314	0.873091	Zc3h12c
ENSMUSG00000013275	2235.22	-0.258221	0.873091	Slc41a1
ENSMUSG00000001082	285.963	-0.257373	0.873091	Mfsd10
ENSMUSG00000045201	244.421	0.257194	0.873091	Lrrc3b
ENSMUSG00000030316	169.008	-0.257141	0.873091	Tamm41
ENSMUSG00000025925	149.134	-0.256908	0.873091	Terf1
ENSMUSG00000045519	218.201	0.256104	0.873091	Zfp560
ENSMUSG00000050973	207.429	-0.252679	0.873091	Gdpgp1
ENSMUSG00000014776	413.101	-0.247668	0.873091	Nol3
ENSMUSG00000102697	796.535	-0.245	0.873091	Pcdhac2
ENSMUSG00000039081	816.828	-0.241835	0.873091	Zfp503
ENSMUSG00000057329	842.693	0.238533	0.873091	Bcl2
ENSMUSG00000041000	743.164	-0.237829	0.873091	Trim62
ENSMUSG00000029416	571.82	0.23738	0.873091	Slc15a4
ENSMUSG00000097164	715.811	-0.237138	0.873091	Cep83os
ENSMUSG00000066892	242.568	0.2368	0.873091	Fbxl12
ENSMUSG00000049327	1030.22	0.23524	0.873091	Kmt5a
ENSMUSG00000036120	192.438	0.234497	0.873091	Rfxank
ENSMUSG00000037085	218.849	0.230759	0.873091	Trmt12
ENSMUSG00000100153	3132.4	0.229709	0.873091	Gm5601
ENSMUSG00000068551	941.946	-0.229177	0.873091	Zfp467
ENSMUSG00000078919	294.792	-0.228362	0.873091	Dpm1
ENSMUSG00000041907	290.07	-0.228356	0.873091	Gpr45
ENSMUSG00000110569	222.331	0.228292	0.873091	Gm18860
ENSMUSG00000021668	296.171	0.224911	0.873091	Polk
ENSMUSG00000037395	325.742	-0.223349	0.873091	Rcor3
ENSMUSG00000087260	430.001	0.222692	0.873091	Lamtor5
ENSMUSG00000069769	2588.24	-0.220823	0.873091	Msi2
ENSMUSG00000031971	1734.05	-0.21935	0.873091	Ccsap
ENSMUSG00000054770	361.897	-0.218718	0.873091	Kctd18
ENSMUSG00000050967	2157.09	-0.218016	0.873091	Creg2
ENSMUSG00000050069	808.992	-0.214787	0.873091	Grem2
ENSMUSG00000027248	4221.65	0.214039	0.873091	Pdia3
ENSMUSG00000018599	310.357	-0.213732	0.873091	Mief2
ENSMUSG00000029108	1809.01	-0.213709	0.873091	Pcdh7
ENSMUSG00000025612	436.146	0.212818	0.873091	Bach1
ENSMUSG00000062611	4060.47	0.210416	0.873091	Rps3a2
ENSMUSG00000091845	1206.03	0.210256	0.873091	Rpl36-ps12
ENSMUSG00000046675	230.277	0.205932	0.873091	Tmem251
ENSMUSG00000032051	260.579	0.204812	0.873091	Fdx1
ENSMUSG00000037103	364.167	-0.202847	0.873091	Dcaf15
ENSMUSG00000028955	816.619	0.202386	0.873091	Vamp3
ENSMUSG00000027680	1560.08	0.196576	0.873091	Fxr1
ENSMUSG00000033624	765.678	-0.196021	0.873091	Pdpr
ENSMUSG00000084013	631.207	0.194632	0.873091	Gm14270
ENSMUSG00000028708	593.821	-0.194563	0.873091	Mknk1
ENSMUSG00000038895	344.85	-0.193513	0.873091	Zfp653
ENSMUSG00000101431	1508.54	0.192801	0.873091	Gm7901
ENSMUSG00000081402	313.029	0.191744	0.873091	Gm15455
ENSMUSG00000063856	2652.96	0.190984	0.873091	Gpx1
ENSMUSG00000040811	3662.74	-0.190486	0.873091	Eml2
ENSMUSG00000024097	2597.24	0.189393	0.873091	Srsf7
ENSMUSG00000036473	1798.2	-0.189389	0.873091	Tbc1d24
ENSMUSG00000027797	16970.7	-0.188428	0.873091	Dclk1
ENSMUSG00000033323	409.811	-0.186764	0.873091	Ctdp1
ENSMUSG00000050908	388.235	-0.186231	0.873091	Tvp23a
ENSMUSG00000087412	2654.94	0.184295	0.873091	Gm15501
ENSMUSG00000023944	34767.8	0.183079	0.873091	Hsp90ab1
ENSMUSG00000029229	384.751	-0.183064	0.873091	Chic2
ENSMUSG00000014856	414.616	0.181265	0.873091	Tmem208
ENSMUSG00000039463	813.92	-0.178744	0.873091	Slc9a8
ENSMUSG00000030306	3904.6	-0.177952	0.873091	Tmtc1
ENSMUSG00000054648	410.298	0.176914	0.873091	Zfp869
ENSMUSG00000022828	477.188	0.175754	0.873091	Gtf2e1
ENSMUSG00000039838	1020.95	-0.175652	0.873091	Slc45a1
ENSMUSG00000017764	428.245	-0.17499	0.873091	Zswim1
ENSMUSG00000110644	460.072	-0.174938	0.873091	Gm7390
ENSMUSG00000000861	1763.66	-0.174415	0.873091	Bcl11a
ENSMUSG00000039747	1873.41	-0.174306	0.873091	Orai2
ENSMUSG00000025092	3481.82	-0.173972	0.873091	Hspa12a
ENSMUSG00000047098	605.543	-0.173814	0.873091	Rnf31
ENSMUSG00000059775	3564.09	0.17331	0.873091	Rps26-ps1
ENSMUSG00000032067	530.16	-0.172934	0.873091	Pts
ENSMUSG00000056536	480.903	-0.172441	0.873091	Pign
ENSMUSG00000056412	935.344	0.170893	0.873091	Gm12396
ENSMUSG00000045515	4511.36	0.168987	0.873091	Pou3f3
ENSMUSG00000021124	4302.94	0.166704	0.873091	Vti1b
ENSMUSG00000042185	686.183	-0.166255	0.873091	Nfrkb
ENSMUSG00000008855	4367.02	0.165082	0.873091	Hdac5
ENSMUSG00000041684	534.255	-0.164501	0.873091	Bivm
ENSMUSG00000030872	780.574	0.163487	0.873091	Gga2
ENSMUSG00000069072	4370.29	-0.163404	0.873091	Slc7a14
ENSMUSG00000092607	479.025	0.161892	0.873091	Scnm1
ENSMUSG00000038383	451.773	0.159781	0.873091	Pigu
ENSMUSG00000028863	2439.2	-0.158742	0.873091	Meaf6
ENSMUSG00000020225	817.117	0.158059	0.873091	Tmbim4
ENSMUSG00000026102	805.593	-0.157148	0.873091	Inpp1
ENSMUSG00000081051	5326.62	0.155015	0.873091	Gm15427
ENSMUSG00000062115	3037.1	-0.155004	0.873091	Rai1
ENSMUSG00000020955	695.736	0.154733	0.873091	Ap4s1
ENSMUSG00000021111	2770.34	0.153294	0.873091	Papola
ENSMUSG00000024146	979.197	0.152935	0.873091	Cript
ENSMUSG00000028854	1792.15	-0.152864	0.873091	Slc9a1
ENSMUSG00000035227	1509.33	0.152744	0.873091	Spcs2
ENSMUSG00000024777	3218.96	-0.152574	0.873091	Ppp2r5b
ENSMUSG00000004631	768.699	0.152478	0.873091	Sgce
ENSMUSG00000014850	526.596	-0.150195	0.873091	Msh3
ENSMUSG00000029438	1937.31	-0.14974	0.873091	Bcl7a
ENSMUSG00000010290	986.42	0.148935	0.873091	AI597479
ENSMUSG00000019254	3219.68	0.147871	0.873091	Ppp1r12c
ENSMUSG00000021357	1072.07	-0.147702	0.873091	Exoc2
ENSMUSG00000024646	1200.4	0.144017	0.873091	Cyb5a
ENSMUSG00000024943	752.03	0.143953	0.873091	Smc5
ENSMUSG00000024613	614.207	-0.143256	0.873091	Tcof1
ENSMUSG00000031954	1463.47	0.143026	0.873091	Cfdp1
ENSMUSG00000049600	690.445	0.142949	0.873091	Zbtb45
ENSMUSG00000081406	4028.96	0.141643	0.873091	Rps6-ps4
ENSMUSG00000028411	671.254	-0.139634	0.873091	Aptx
ENSMUSG00000070730	894.337	0.134451	0.873091	Rmdn3
ENSMUSG00000099764	3576.26	0.133418	0.873091	Rps10-ps2
ENSMUSG00000041781	1106.72	-0.131963	0.873091	Cpsf2
ENSMUSG00000020515	1002.36	0.131791	0.873091	Cnot8
ENSMUSG00000084106	3906.21	0.130298	0.873091	Gm6136
ENSMUSG00000078671	1778.17	0.129454	0.873091	Chd2
ENSMUSG00000055302	6935.89	0.128493	0.873091	Mrfap1
ENSMUSG00000022698	2044.47	0.128467	0.873091	Naa50
ENSMUSG00000009112	1168.01	-0.127881	0.873091	Bcl2l13
ENSMUSG00000020409	1349.73	0.126418	0.873091	Slu7
ENSMUSG00000031959	792.977	-0.125549	0.873091	Wdr59
ENSMUSG00000020523	819.022	0.125464	0.873091	Fam114a2
ENSMUSG00000019302	9770.9	-0.119682	0.873091	Atp6v0a1
ENSMUSG00000003662	1300.76	0.117125	0.873091	Ciao1
ENSMUSG00000028284	1228.83	-0.116508	0.873091	Map3k7
ENSMUSG00000000131	2144.08	-0.115813	0.873091	Xpo6
ENSMUSG00000020954	1770.14	0.115646	0.873091	Strn3
ENSMUSG00000039768	1194.36	-0.113043	0.873091	Dnajc11
ENSMUSG00000066568	1875.35	0.111962	0.873091	Lsm14a
ENSMUSG00000068040	2087.95	-0.105277	0.873091	Tm9sf4
ENSMUSG00000051790	7748.56	-0.103922	0.873091	Nlgn2
ENSMUSG00000000532	3616.42	-0.103865	0.873091	Acvr1b
ENSMUSG00000024687	2320.18	0.10331	0.873091	Osbp
ENSMUSG00000002103	1566.49	-0.102665	0.873091	Acp2
ENSMUSG00000032435	2182.9	-0.0987531	0.873091	Dync1li1
ENSMUSG00000034220	1974.29	-0.0939707	0.873091	Gpc1
ENSMUSG00000020777	5171.03	-0.0890348	0.873091	Acox1
ENSMUSG00000000374	2680.44	-0.0888146	0.873091	Trappc10
ENSMUSG00000084127	129.811	0.270884	0.877035	Gm13169
ENSMUSG00000004865	1692.87	0.212417	0.877035	Srpk1
ENSMUSG00000061536	1439.29	-0.119829	0.877035	Sec22c
ENSMUSG00000020372	3981.28	0.112523	0.877035	Rack1
ENSMUSG00000092564	101.22	0.301157	0.877889	BC051226
ENSMUSG00000046562	893.558	0.192927	0.877889	Unc119b
ENSMUSG00000022338	981.104	-0.145811	0.877889	Eny2
ENSMUSG00000097566	123.23	0.344463	0.878599	A930024N18Rik
ENSMUSG00000020228	164.619	-0.331789	0.883785	Helb
ENSMUSG00000070729	1518.28	-0.302189	0.883785	Gm12966
ENSMUSG00000060727	162.754	0.262796	0.883785	Gm12571
ENSMUSG00000040370	579.493	-0.210849	0.883785	Etfrf1
ENSMUSG00000027433	1333.93	-0.162058	0.883785	Xrn2
ENSMUSG00000024993	682.645	-0.160436	0.883785	Fam45a
ENSMUSG00000059436	1314.32	0.15166	0.883785	Max
ENSMUSG00000062421	1220.34	0.140535	0.883785	Arf2
ENSMUSG00000018474	14922.3	-0.11306	0.883785	Chd3
ENSMUSG00000039741	1037.92	-0.246846	0.883857	Bahcc1
ENSMUSG00000046818	750.293	0.461135	0.884295	Ddit4l
ENSMUSG00000067081	85.74	-0.443083	0.884295	Asb18
ENSMUSG00000081871	280.149	-0.33139	0.884295	Gm11488
ENSMUSG00000092558	424.911	0.187391	0.884295	Med20
ENSMUSG00000035476	578.939	-0.182324	0.884295	Tab3
ENSMUSG00000096768	758.953	1.38082	0.884612	Gm47283
ENSMUSG00000110129	26.0464	-0.730761	0.884612	Gm45453
ENSMUSG00000086600	23.1481	-0.691861	0.884612	C030005K06Rik
ENSMUSG00000052821	25.5511	0.66934	0.884612	Cysltr1
ENSMUSG00000074342	30.6049	-0.611458	0.884612	I830077J02Rik
ENSMUSG00000106944	237.261	0.504568	0.884612	Gm43843
ENSMUSG00000097520	60.958	0.501149	0.884612	4930488L21Rik
ENSMUSG00000040936	143.72	-0.413921	0.884612	Ulk4
ENSMUSG00000053465	454.023	-0.398308	0.884612	Hs6st3
ENSMUSG00000051113	99.931	-0.392344	0.884612	Fam71e1
ENSMUSG00000040693	92.6968	0.375774	0.884612	Slco4c1
ENSMUSG00000042500	674.694	0.375013	0.884612	Ago4
ENSMUSG00000029049	97.0881	-0.364159	0.884612	Morn1
ENSMUSG00000018648	1273.03	0.359631	0.884612	Dusp14
ENSMUSG00000045215	188.377	-0.342217	0.884612	Asxl3
ENSMUSG00000022864	151.964	0.329167	0.884612	D16Ertd472e
ENSMUSG00000048899	428.549	-0.319627	0.884612	Rimkla
ENSMUSG00000036411	130.854	0.298938	0.884612	9530077C05Rik
ENSMUSG00000036256	520.064	0.277649	0.884612	Igfbp7
ENSMUSG00000030757	603.578	-0.274409	0.884612	Zkscan2
ENSMUSG00000049225	4364.59	0.272749	0.884612	Pdp1
ENSMUSG00000062542	428.332	0.272135	0.884612	Syt9
ENSMUSG00000064337	80952.6	0.260499	0.884612	mt-Rnr1
ENSMUSG00000074194	135.98	-0.259138	0.884612	Zfp791
ENSMUSG00000094437	352.012	0.250959	0.884612	Gm9830
ENSMUSG00000003070	212.169	-0.246323	0.884612	Efna2
ENSMUSG00000058152	443.654	0.238157	0.884612	Chsy3
ENSMUSG00000067038	1504.1	0.235791	0.884612	Rps12-ps3
ENSMUSG00000072640	1391.79	-0.220018	0.884612	Lyrm9
ENSMUSG00000025037	776.77	-0.203513	0.884612	Maoa
ENSMUSG00000028271	417.627	0.19616	0.884612	Gtf2b
ENSMUSG00000051855	786.794	-0.195567	0.884612	Mest
ENSMUSG00000029670	428.315	0.178157	0.884612	Ing3
ENSMUSG00000021731	358.32	0.177542	0.884612	Mrps30
ENSMUSG00000006215	934.716	0.172857	0.884612	Zbtb17
ENSMUSG00000058809	2396.87	0.168944	0.884612	Hspd1-ps3
ENSMUSG00000028469	741.13	-0.159111	0.884612	Npr2
ENSMUSG00000022668	519.72	-0.157876	0.884612	Gtpbp8
ENSMUSG00000113600	412.583	0.153509	0.884612	Gm7868
ENSMUSG00000041126	993.281	0.149666	0.884612	H2afv
ENSMUSG00000002733	1054.99	0.143317	0.884612	Plekha3
ENSMUSG00000057181	1612.88	-0.142694	0.884612	5730455P16Rik
ENSMUSG00000006576	4370.86	-0.138432	0.884612	Slc4a3
ENSMUSG00000019951	2171.31	-0.136435	0.884612	Uhrf1bp1l
ENSMUSG00000017802	1615.97	0.134401	0.884612	Retreg3
ENSMUSG00000025189	3003.41	-0.121914	0.884612	Cnnm1
ENSMUSG00000030741	1496.02	0.11167	0.884612	Spns1
ENSMUSG00000033658	790.331	-0.11077	0.884612	Ddx19b
ENSMUSG00000040506	1755.12	-0.100521	0.884612	Ambra1
ENSMUSG00000110105	64.7557	0.422364	0.892577	Gm45844
ENSMUSG00000045636	1371.42	0.162961	0.892577	Mtus1
ENSMUSG00000027254	32477.6	-0.126876	0.892577	Map1a
ENSMUSG00000022705	98.0974	-0.590667	0.895629	Drd3
ENSMUSG00000073073	99.9284	0.330358	0.895629	Gm8098
ENSMUSG00000025572	97.6702	0.317991	0.895629	Tmc6
ENSMUSG00000020092	268.263	-0.243356	0.895629	Pald1
ENSMUSG00000045176	430.719	-0.198116	0.895629	Borcs6
ENSMUSG00000040699	1645.66	-0.174328	0.895629	Limd2
ENSMUSG00000043702	495.686	-0.172087	0.895629	Pde12
ENSMUSG00000090213	703.073	0.170417	0.895629	Tmem189
ENSMUSG00000004360	1635.3	0.144789	0.895629	9330159F19Rik
ENSMUSG00000031774	905.544	0.130609	0.895629	Fam192a
ENSMUSG00000097184	34.1226	-0.80536	0.897174	4632428C04Rik
ENSMUSG00000109404	27.3098	0.835782	0.901269	Gm19963
ENSMUSG00000087221	34.3919	-0.487273	0.901269	BC037032
ENSMUSG00000000766	193.594	-0.390969	0.901269	Oprm1
ENSMUSG00000060260	738.459	-0.291689	0.901269	Pwwp2b
ENSMUSG00000059895	1399.23	-0.20231	0.901269	Ptp4a3
ENSMUSG00000046721	4419.82	0.138973	0.901269	Rpl14-ps1
ENSMUSG00000082045	71.1956	0.342295	0.902698	Gm11585
ENSMUSG00000051116	446.435	0.213076	0.902698	Gm8121
ENSMUSG00000038530	16974	0.402974	0.903205	Rgs4
ENSMUSG00000025823	1117.51	0.386526	0.903205	Pdia4
ENSMUSG00000053769	101.077	0.323123	0.903205	Lysmd1
ENSMUSG00000032177	1865.58	-0.242917	0.903205	Pde4a
ENSMUSG00000037013	502.337	0.162661	0.903205	Ss18
ENSMUSG00000040289	1646.43	0.152685	0.903205	Hey1
ENSMUSG00000041438	598.071	0.151953	0.903205	Utp4
ENSMUSG00000020628	2016.34	-0.111679	0.903205	Trappc12
ENSMUSG00000018412	2141.04	-0.0922568	0.903205	Kansl1
ENSMUSG00000080708	43.5787	-0.487381	0.903498	Ccnd3-ps
ENSMUSG00000005983	74.9199	-0.337214	0.903498	1700037C18Rik
ENSMUSG00000048776	124.176	0.328263	0.903498	Pthlh
ENSMUSG00000031799	450.774	0.246145	0.903498	Tpm4
ENSMUSG00000058402	393.642	0.232536	0.903498	Zfp420
ENSMUSG00000024070	682.017	0.205244	0.903498	Prkd3
ENSMUSG00000027167	305.804	-0.198615	0.903498	Elp4
ENSMUSG00000071141	419.109	0.197817	0.903498	Rpl36a-ps3
ENSMUSG00000042272	880.473	-0.194014	0.903498	Sestd1
ENSMUSG00000034083	295.302	-0.185353	0.903498	Ccdc174
ENSMUSG00000053395	1915.12	-0.155014	0.903498	Cacng8
ENSMUSG00000025474	638.529	-0.147963	0.903498	Tubgcp2
ENSMUSG00000107383	6010.07	0.124722	0.903498	Gm4366
ENSMUSG00000005982	1603.54	0.105734	0.903498	Naa60
ENSMUSG00000028757	2633.69	0.0980258	0.903498	Ddost
ENSMUSG00000092492	24.2093	-0.825455	0.905488	B230208B08Rik
ENSMUSG00000097311	34.9949	-0.673577	0.905488	Gm26871
ENSMUSG00000108713	27.3754	0.625016	0.905488	Gm33027
ENSMUSG00000097796	44.1113	0.595955	0.905488	Gm16702
ENSMUSG00000089633	60.3334	0.53865	0.905488	A230009B12Rik
ENSMUSG00000091003	70.6406	0.497914	0.905488	Gm7244
ENSMUSG00000027750	145.317	0.389902	0.905488	Postn
ENSMUSG00000042745	311.457	-0.323975	0.905488	Id1
ENSMUSG00000025366	185.257	-0.277625	0.905488	Esyt1
ENSMUSG00000075028	452.917	-0.25221	0.905488	Prdm11
ENSMUSG00000021694	211.623	-0.235939	0.905488	Ercc8
ENSMUSG00000030869	282.186	0.231872	0.905488	Ndufab1
ENSMUSG00000020607	2497.79	0.181807	0.905488	Fam84a
ENSMUSG00000058064	824.746	0.167896	0.905488	Gm10036
ENSMUSG00000009013	4249.97	0.16278	0.905488	Dynll1
ENSMUSG00000034761	1207.93	0.159648	0.905488	Map4k5
ENSMUSG00000026626	2182.28	0.150822	0.905488	Ppp2r5a
ENSMUSG00000040022	1885.52	-0.147595	0.905488	Rab11fip2
ENSMUSG00000024759	1273.57	0.139077	0.905488	Atl3
ENSMUSG00000098912	1021.76	-0.128451	0.905488	1500004A13Rik
ENSMUSG00000048833	1312.04	-0.127107	0.905488	Slc39a9
ENSMUSG00000066232	3125.39	0.101992	0.905488	Ipo7
ENSMUSG00000084099	109.58	-0.373519	0.908074	Gm12929
ENSMUSG00000037060	330.969	0.199257	0.908481	Cavin3
ENSMUSG00000037872	796.216	0.176588	0.908481	Ackr1
ENSMUSG00000048351	405.515	-0.170641	0.908481	Coa7
ENSMUSG00000067430	487.839	0.162339	0.908481	Zfp763
ENSMUSG00000021758	59.9819	-0.634276	0.909488	Ddx4
ENSMUSG00000046410	150.976	-0.319208	0.909488	Kcnk6
ENSMUSG00000030397	1802.56	-0.154622	0.909488	Mark4
ENSMUSG00000034673	1529.82	-0.13204	0.909488	Pbx2
ENSMUSG00000024614	1910.04	-0.118942	0.909488	Tmx3
ENSMUSG00000030495	422.62	-0.312413	0.913224	Slc7a10
ENSMUSG00000090659	76.2647	0.306991	0.913224	Zfp493
ENSMUSG00000011154	29.8678	0.857278	0.915369	Cfap161
ENSMUSG00000042622	48.7481	0.844243	0.915369	Maff
ENSMUSG00000055809	25.4729	0.761525	0.915369	Dnaaf3
ENSMUSG00000025491	23.0173	0.738368	0.915369	Ifitm1
ENSMUSG00000086181	22.8092	-0.728876	0.915369	C230034O21Rik
ENSMUSG00000090698	146.701	0.707688	0.915369	Apold1
ENSMUSG00000024526	30.3077	-0.694656	0.915369	Cidea
ENSMUSG00000103947	24.3958	-0.676023	0.915369	Gm37345
ENSMUSG00000082585	61.0827	0.674475	0.915369	Gm15387
ENSMUSG00000030089	80.6881	-0.654177	0.915369	Slc41a3
ENSMUSG00000022371	27.5925	-0.646031	0.915369	Col14a1
ENSMUSG00000105352	44.8359	0.623716	0.915369	C030018K13Rik
ENSMUSG00000030867	27.3789	-0.621259	0.915369	Plk1
ENSMUSG00000021391	24.864	-0.609801	0.915369	Cenpp
ENSMUSG00000070942	23.4725	-0.593568	0.915369	Il1rl2
ENSMUSG00000029135	959.709	0.58749	0.915369	Fosl2
ENSMUSG00000081100	39.8416	-0.584359	0.915369	Gm14630
ENSMUSG00000089736	38.3517	-0.580038	0.915369	Tgfbr3l
ENSMUSG00000045382	32.6259	0.571437	0.915369	Cxcr4
ENSMUSG00000106574	38.2265	0.569646	0.915369	Gm2451
ENSMUSG00000114179	62.4833	0.568878	0.915369	Eif1-ps2
ENSMUSG00000050074	38.5665	-0.567777	0.915369	Spink8
ENSMUSG00000107277	38.9747	-0.567645	0.915369	Gm10461
ENSMUSG00000027861	145.575	0.567001	0.915369	Casq2
ENSMUSG00000045813	51.0713	-0.565985	0.915369	Gm9801
ENSMUSG00000044551	25.8709	-0.565857	0.915369	9930012K11Rik
ENSMUSG00000091405	42.876	0.563527	0.915369	Hist2h4
ENSMUSG00000046219	32.5947	0.560521	0.915369	C230012O17Rik
ENSMUSG00000108030	24.0836	-0.559983	0.915369	9530062K07Rik
ENSMUSG00000103755	22.6544	-0.559416	0.915369	Gm37805
ENSMUSG00000104662	31.1707	0.555416	0.915369	Gm43267
ENSMUSG00000041679	23.849	-0.550383	0.915369	Lrrc29
ENSMUSG00000050035	26.8866	-0.5494	0.915369	Fhl4
ENSMUSG00000115146	24.851	-0.547818	0.915369	Gm4681
ENSMUSG00000026479	102.728	-0.545514	0.915369	Lamc2
ENSMUSG00000094942	31.4452	-0.545509	0.915369	Gm3604
ENSMUSG00000105881	39.1944	-0.541395	0.915369	4932422M17Rik
ENSMUSG00000049526	32.0358	0.540968	0.915369	Tmem202
ENSMUSG00000029675	112.765	-0.54094	0.915369	Eln
ENSMUSG00000109724	30.7097	0.538465	0.915369	Gm18194
ENSMUSG00000097103	27.0641	-0.533757	0.915369	Gm2885
ENSMUSG00000002297	30.5179	-0.524372	0.915369	Dbf4
ENSMUSG00000022769	288.223	0.52328	0.915369	Sdf2l1
ENSMUSG00000072591	34.6248	-0.518175	0.915369	5930412G12Rik
ENSMUSG00000113241	32.8707	-0.515766	0.915369	CT010465.1
ENSMUSG00000081684	68.3461	0.51464	0.915369	Rps2-ps13
ENSMUSG00000067872	40.4237	-0.513882	0.915369	Ccdc87
ENSMUSG00000032387	37.8683	-0.506484	0.915369	Rbpms2
ENSMUSG00000035299	74.5011	0.50604	0.915369	Mid1
ENSMUSG00000031853	35.4836	-0.504349	0.915369	Map3k21
ENSMUSG00000046750	42.6514	-0.502417	0.915369	Selenov
ENSMUSG00000045662	27.3771	-0.49888	0.915369	Henmt1
ENSMUSG00000033880	320.217	-0.492102	0.915369	Lgals3bp
ENSMUSG00000065126	45.9747	0.49004	0.915369	Snord104
ENSMUSG00000037568	50.2618	-0.488449	0.915369	Vash2
ENSMUSG00000026650	34.3785	0.488009	0.915369	Meig1
ENSMUSG00000061414	58.3658	-0.484163	0.915369	Cracr2a
ENSMUSG00000039087	831.868	-0.480788	0.915369	Rreb1
ENSMUSG00000114277	113	-0.478537	0.915369	Gm48583
ENSMUSG00000037337	36.8943	-0.47221	0.915369	Map4k1
ENSMUSG00000062372	687.41	-0.469606	0.915369	Otof
ENSMUSG00000053560	96.5098	0.468773	0.915369	Ier2
ENSMUSG00000021624	70.3449	-0.467432	0.915369	Cd180
ENSMUSG00000036777	1358.37	0.453715	0.915369	Anln
ENSMUSG00000028943	71.1559	0.453397	0.915369	Espn
ENSMUSG00000042918	60.6582	-0.438488	0.915369	Mamstr
ENSMUSG00000032060	2408.46	0.437406	0.915369	Cryab
ENSMUSG00000026864	6937.34	0.436789	0.915369	Hspa5
ENSMUSG00000086544	59.2633	0.434486	0.915369	Chn1os3
ENSMUSG00000041782	47.9186	0.433831	0.915369	Lad1
ENSMUSG00000071207	40.5502	-0.433183	0.915369	Gm8587
ENSMUSG00000095407	184.015	-0.432926	0.915369	Tmem200c
ENSMUSG00000113309	82.0807	-0.429716	0.915369	Gm48408
ENSMUSG00000097675	36.1111	-0.429062	0.915369	1700101I11Rik
ENSMUSG00000048200	38.1496	0.42643	0.915369	Cracr2b
ENSMUSG00000000093	58.6679	-0.425939	0.915369	Tbx2
ENSMUSG00000086392	47.3793	-0.423982	0.915369	Mccc1os
ENSMUSG00000098196	35.5205	-0.418237	0.915369	Gm26964
ENSMUSG00000097756	52.9133	-0.413171	0.915369	A730056A06Rik
ENSMUSG00000041849	50.4532	-0.409891	0.915369	Card6
ENSMUSG00000040167	61.7322	-0.406636	0.915369	Ikzf5
ENSMUSG00000057262	53.4284	0.403174	0.915369	Gm10020
ENSMUSG00000114362	64.4241	-0.402651	0.915369	4933433G19Rik
ENSMUSG00000081137	64.3321	-0.40255	0.915369	BC022960
ENSMUSG00000062563	166.217	0.398997	0.915369	Cys1
ENSMUSG00000022876	35.2885	-0.396052	0.915369	Samsn1
ENSMUSG00000074235	43.2749	-0.39572	0.915369	Gm10649
ENSMUSG00000037681	104.495	0.395554	0.915369	Esyt3
ENSMUSG00000054931	73.6344	-0.392431	0.915369	Zkscan4
ENSMUSG00000108381	105.965	0.391919	0.915369	Gm9299
ENSMUSG00000105957	68.3214	-0.389967	0.915369	Gm43254
ENSMUSG00000045609	51.0233	0.389347	0.915369	Gm5455
ENSMUSG00000032374	87.9764	0.389271	0.915369	Plod2
ENSMUSG00000097772	56.2449	0.389017	0.915369	5430416N02Rik
ENSMUSG00000030098	406.831	-0.388512	0.915369	Grip2
ENSMUSG00000029410	52.5939	0.38765	0.915369	Ppef2
ENSMUSG00000021643	66.7131	0.385155	0.915369	Serf1
ENSMUSG00000052387	911.452	-0.384911	0.915369	Trpm3
ENSMUSG00000021123	50.2952	0.379595	0.915369	Rdh12
ENSMUSG00000045034	716.247	-0.37711	0.915369	Ankrd34b
ENSMUSG00000052062	104.391	-0.376246	0.915369	Pard3b
ENSMUSG00000112795	51.6963	0.375875	0.915369	Gm2027
ENSMUSG00000090129	74.3936	-0.373801	0.915369	Olfr287
ENSMUSG00000092260	43.0722	0.366205	0.915369	Zfp963
ENSMUSG00000103103	75.6686	-0.365746	0.915369	4833445I07Rik
ENSMUSG00000072381	65.5688	0.363524	0.915369	Gm10355
ENSMUSG00000056531	42.7997	0.359655	0.915369	Ccdc18
ENSMUSG00000056215	139.618	-0.357781	0.915369	Lrguk
ENSMUSG00000103183	81.1158	0.357585	0.915369	Gm37090
ENSMUSG00000009633	81.0772	0.357472	0.915369	G0s2
ENSMUSG00000051224	61.9377	-0.351933	0.915369	Tceanc
ENSMUSG00000040612	1675.11	-0.351657	0.915369	Ildr2
ENSMUSG00000115808	95.6975	-0.351054	0.915369	Gm18949
ENSMUSG00000053877	183.801	-0.34946	0.915369	Srcap
ENSMUSG00000031389	69.8547	-0.346982	0.915369	Arhgap4
ENSMUSG00000041734	206.162	-0.346381	0.915369	Kirrel
ENSMUSG00000020482	539.385	0.345515	0.915369	Ccdc117
ENSMUSG00000048865	101.272	-0.341122	0.915369	Arhgap30
ENSMUSG00000042672	140.053	-0.339368	0.915369	Dcst1
ENSMUSG00000086918	59.9395	-0.337126	0.915369	4930429F24Rik
ENSMUSG00000073374	72.448	0.336865	0.915369	C030034I22Rik
ENSMUSG00000097080	76.8167	-0.333094	0.915369	1700086O06Rik
ENSMUSG00000038085	69.1911	0.331654	0.915369	Cnbd2
ENSMUSG00000107020	59.1743	0.331131	0.915369	Gm6051
ENSMUSG00000014846	1103.24	0.330815	0.915369	Tppp3
ENSMUSG00000106379	724.011	-0.330569	0.915369	Lhfpl3
ENSMUSG00000081516	76.746	-0.328892	0.915369	Gm12470
ENSMUSG00000046667	223.449	0.326869	0.915369	Rbm12b1
ENSMUSG00000087153	66.7391	-0.326754	0.915369	Gm6483
ENSMUSG00000071291	68.4122	0.326361	0.915369	Zfp58
ENSMUSG00000033033	92.6343	0.324485	0.915369	Calhm2
ENSMUSG00000030283	1066.91	-0.324436	0.915369	St8sia1
ENSMUSG00000108484	86.6225	0.324224	0.915369	Gm18537
ENSMUSG00000102692	426.424	-0.322947	0.915369	Dchs2
ENSMUSG00000035399	85.239	0.322795	0.915369	Oser1
ENSMUSG00000098332	92.1865	0.322575	0.915369	2310009A05Rik
ENSMUSG00000037278	162.747	0.321699	0.915369	Tmem97
ENSMUSG00000024505	83.7794	-0.319259	0.915369	Dtwd2
ENSMUSG00000041219	109.764	-0.315588	0.915369	Arhgap11a
ENSMUSG00000095991	53.917	0.312562	0.915369	Gm17048
ENSMUSG00000067028	365.526	-0.312406	0.915369	Cntnap5b
ENSMUSG00000021585	183.268	-0.309865	0.915369	Cast
ENSMUSG00000017146	108.26	-0.307567	0.915369	Brca1
ENSMUSG00000097328	99.3175	0.304916	0.915369	Tnfsf12
ENSMUSG00000005125	2436.67	0.304601	0.915369	Ndrg1
ENSMUSG00000024968	174.59	-0.304522	0.915369	Rcor2
ENSMUSG00000047281	102.656	0.303176	0.915369	Sfn
ENSMUSG00000018654	187.664	0.301716	0.915369	Ikzf1
ENSMUSG00000040420	286.734	-0.299727	0.915369	Cdh18
ENSMUSG00000003411	1115.2	-0.299663	0.915369	Rab3b
ENSMUSG00000015947	90.3622	-0.299281	0.915369	Fcgr1
ENSMUSG00000050549	319.112	0.296634	0.915369	Fam241a
ENSMUSG00000026547	204.735	0.295727	0.915369	Tagln2
ENSMUSG00000107145	136.597	-0.294421	0.915369	Gm43442
ENSMUSG00000109814	110.246	0.294042	0.915369	Gm45847
ENSMUSG00000031382	189.587	0.293468	0.915369	Asb11
ENSMUSG00000032397	192.438	-0.292316	0.915369	Tipin
ENSMUSG00000003752	119.401	-0.291351	0.915369	Itpkc
ENSMUSG00000113184	207.334	-0.290984	0.915369	AC125351.1
ENSMUSG00000043644	80.8853	0.289267	0.915369	0610009L18Rik
ENSMUSG00000072082	101.096	0.284953	0.915369	Ccnf
ENSMUSG00000114147	240.742	-0.284778	0.915369	AC134468.1
ENSMUSG00000034800	149.65	-0.282864	0.915369	Zfp661
ENSMUSG00000040174	178.796	-0.279917	0.915369	Alkbh3
ENSMUSG00000051910	593.699	-0.27895	0.915369	Sox6
ENSMUSG00000007653	3234.16	-0.274354	0.915369	Gabrb2
ENSMUSG00000106664	137.032	0.27384	0.915369	Gm17936
ENSMUSG00000053553	130.976	-0.273112	0.915369	3110082I17Rik
ENSMUSG00000067370	115.283	0.272756	0.915369	B3galt4
ENSMUSG00000052137	294.929	0.27223	0.915369	Rbm12b2
ENSMUSG00000054619	664.926	0.272158	0.915369	Mettl7a1
ENSMUSG00000057103	177.313	0.268551	0.915369	Nat8f1
ENSMUSG00000062561	149.59	0.267947	0.915369	Gm10118
ENSMUSG00000043872	282.555	0.267479	0.915369	Zmym1
ENSMUSG00000087305	96.1692	0.267117	0.915369	A430035B10Rik
ENSMUSG00000027784	2582.62	-0.266248	0.915369	Ppm1l
ENSMUSG00000052566	183.385	-0.265227	0.915369	Hook2
ENSMUSG00000024990	340.574	0.264502	0.915369	Rbp4
ENSMUSG00000034275	2388.01	0.2635	0.915369	Igsf9b
ENSMUSG00000032014	365.328	0.261486	0.915369	Oaf
ENSMUSG00000069114	382.972	0.260782	0.915369	Zbtb10
ENSMUSG00000049411	128.529	-0.25959	0.915369	Tmem241
ENSMUSG00000051951	853.16	-0.259272	0.915369	Xkr4
ENSMUSG00000033970	111.934	-0.257049	0.915369	Rfc3
ENSMUSG00000023032	1973.47	-0.256957	0.915369	Slc4a8
ENSMUSG00000041552	221.576	-0.256586	0.915369	Ptchd1
ENSMUSG00000115070	147.19	-0.255238	0.915369	Gm4740
ENSMUSG00000045237	153.141	0.252798	0.915369	1110012L19Rik
ENSMUSG00000028402	1044.58	0.252317	0.915369	Mpdz
ENSMUSG00000033960	7575.62	0.251145	0.915369	Jcad
ENSMUSG00000039167	545.337	0.250215	0.915369	Adgrl4
ENSMUSG00000043313	323.261	-0.248447	0.915369	Pcdhb19
ENSMUSG00000027387	108.317	-0.246375	0.915369	Zc3h8
ENSMUSG00000056962	656.939	0.246295	0.915369	Jmjd6
ENSMUSG00000083019	487.181	0.245399	0.915369	Gm6222
ENSMUSG00000000214	245.049	-0.244601	0.915369	Th
ENSMUSG00000067199	454.833	-0.244033	0.915369	Frat1
ENSMUSG00000030357	2817.16	0.241875	0.915369	Fkbp4
ENSMUSG00000067058	187.219	0.241369	0.915369	Rps15a-ps5
ENSMUSG00000050312	216.687	-0.241088	0.915369	Nsun3
ENSMUSG00000052544	342.526	0.239304	0.915369	St6galnac3
ENSMUSG00000038022	162.201	-0.239081	0.915369	Mindy4
ENSMUSG00000020359	183.838	-0.238918	0.915369	Phykpl
ENSMUSG00000022723	633.351	0.237614	0.915369	Crybg3
ENSMUSG00000025036	149.253	-0.237468	0.915369	Sfxn2
ENSMUSG00000003746	2697.2	0.237178	0.915369	Man1a
ENSMUSG00000109398	149.922	-0.237054	0.915369	Gm3854
ENSMUSG00000040511	190.055	0.234815	0.915369	Pvr
ENSMUSG00000049488	256.721	0.234318	0.915369	Tmem67
ENSMUSG00000034601	171.261	-0.233666	0.915369	2700049A03Rik
ENSMUSG00000023072	299.956	0.232372	0.915369	Cep89
ENSMUSG00000010505	322.815	-0.232345	0.915369	Myt1
ENSMUSG00000055717	1649.13	0.232085	0.915369	Slain1
ENSMUSG00000052085	191.485	0.23052	0.915369	Dock8
ENSMUSG00000031990	479.545	0.230501	0.915369	Jam3
ENSMUSG00000030339	186.868	0.230373	0.915369	Ltbr
ENSMUSG00000040631	507.167	-0.230133	0.915369	Dok4
ENSMUSG00000027274	340.786	0.229177	0.915369	Mkks
ENSMUSG00000044716	395.361	-0.228768	0.915369	Dok7
ENSMUSG00000078684	254.641	0.22874	0.915369	5830417I10Rik
ENSMUSG00000033965	923.548	-0.228273	0.915369	Slc16a2
ENSMUSG00000020701	686.227	-0.22731	0.915369	Tmem132e
ENSMUSG00000019775	2231.98	-0.227227	0.915369	Rgs17
ENSMUSG00000037262	203.31	0.227194	0.915369	Kin
ENSMUSG00000002458	289.328	-0.226431	0.915369	Rgs19
ENSMUSG00000000278	251.8	0.225145	0.915369	Scpep1
ENSMUSG00000050132	552.503	-0.222875	0.915369	Sarm1
ENSMUSG00000112163	167.264	-0.221728	0.915369	Gm8188
ENSMUSG00000044365	804.026	-0.221528	0.915369	Cxxc4
ENSMUSG00000033722	250.323	-0.221054	0.915369	BC034090
ENSMUSG00000039745	158.919	0.219303	0.915369	Htatip2
ENSMUSG00000083116	262.883	-0.218913	0.915369	Gm13410
ENSMUSG00000035828	1314.94	0.217883	0.915369	Pim3
ENSMUSG00000050243	244.717	0.21776	0.915369	Gm5446
ENSMUSG00000074884	207.229	0.217372	0.915369	Serf2
ENSMUSG00000040282	312.997	0.216968	0.915369	BC052040
ENSMUSG00000043279	299.783	0.215878	0.915369	Trim56
ENSMUSG00000087574	165.999	-0.215379	0.915369	C030037D09Rik
ENSMUSG00000004151	1419.81	0.214425	0.915369	Etv1
ENSMUSG00000020733	1383.93	0.21168	0.915369	Slc9a3r1
ENSMUSG00000031608	318.74	0.211239	0.915369	Galnt7
ENSMUSG00000024766	237.65	-0.20998	0.915369	Lipo3
ENSMUSG00000052373	1291.08	0.20885	0.915369	Mpp3
ENSMUSG00000029088	905.654	-0.208444	0.915369	Kcnip4
ENSMUSG00000022211	654.014	-0.208154	0.915369	Carmil3
ENSMUSG00000013367	565.484	-0.208141	0.915369	Iglon5
ENSMUSG00000034755	767.731	-0.207379	0.915369	Pcdh11x
ENSMUSG00000042515	204.982	0.206856	0.915369	Mum1l1
ENSMUSG00000002416	465.343	0.20623	0.915369	Ndufb2
ENSMUSG00000036315	273.007	0.205647	0.915369	Znrd1
ENSMUSG00000059602	413.365	-0.205431	0.915369	Syn3
ENSMUSG00000025545	247.456	-0.205201	0.915369	Clybl
ENSMUSG00000045691	231.344	-0.204966	0.915369	Thtpa
ENSMUSG00000019774	210.726	0.204211	0.915369	Mtrf1l
ENSMUSG00000096544	496.484	0.204075	0.915369	Gm4617
ENSMUSG00000021481	756.741	-0.203655	0.915369	Zfp346
ENSMUSG00000029130	279.598	0.203443	0.915369	Rnf32
ENSMUSG00000052155	1216.17	-0.203373	0.915369	Acvr2a
ENSMUSG00000033805	772.162	0.202671	0.915369	Ephx4
ENSMUSG00000051705	208.759	0.201609	0.915369	Senp8
ENSMUSG00000035620	3592.31	0.201547	0.915369	Ric8b
ENSMUSG00000082192	269.658	0.199358	0.915369	Gm14719
ENSMUSG00000046572	344.1	-0.198471	0.915369	Zfp518b
ENSMUSG00000046111	533.804	-0.19679	0.915369	Cep295
ENSMUSG00000000149	2754.07	0.196638	0.915369	Gna12
ENSMUSG00000081643	295.751	0.196382	0.915369	Gm11605
ENSMUSG00000024645	211.778	-0.194697	0.915369	Timm21
ENSMUSG00000036820	299.1	-0.194669	0.915369	Amdhd2
ENSMUSG00000052336	1475.53	-0.194385	0.915369	Cx3cr1
ENSMUSG00000014232	353.708	0.193921	0.915369	Cluap1
ENSMUSG00000049124	440.298	0.193705	0.915369	Gm8186
ENSMUSG00000003623	861.917	0.193482	0.915369	Crot
ENSMUSG00000025377	318.065	0.190705	0.915369	Tepsin
ENSMUSG00000027384	664.382	0.190511	0.915369	Ndufaf5
ENSMUSG00000022594	7352.6	-0.189552	0.915369	Lynx1
ENSMUSG00000003604	215.483	0.189095	0.915369	Aven
ENSMUSG00000060096	383.117	0.188337	0.915369	Amd-ps3
ENSMUSG00000045948	731.079	0.187537	0.915369	Mrps12
ENSMUSG00000027803	485.349	0.187276	0.915369	Wwtr1
ENSMUSG00000020522	933.16	0.186989	0.915369	Mfap3
ENSMUSG00000004056	1803.77	0.186134	0.915369	Akt2
ENSMUSG00000111375	2072.83	0.185798	0.915369	A830010M20Rik
ENSMUSG00000030539	396.12	-0.18503	0.915369	Sema4b
ENSMUSG00000030199	408.85	0.184795	0.915369	Etv6
ENSMUSG00000019863	271.838	-0.184099	0.915369	Qrsl1
ENSMUSG00000029014	947.602	0.183999	0.915369	Dnajc2
ENSMUSG00000009406	1542.46	-0.183793	0.915369	Elk1
ENSMUSG00000035898	748.605	0.183601	0.915369	Uba6
ENSMUSG00000084159	1267.68	0.183404	0.915369	Gm12696
ENSMUSG00000078851	329.655	-0.183359	0.915369	Hist3h2a
ENSMUSG00000063297	3427.37	-0.182801	0.915369	Luzp2
ENSMUSG00000003814	8295.55	0.181774	0.915369	Calr
ENSMUSG00000010755	601.674	-0.181229	0.915369	Cars
ENSMUSG00000039633	837.179	0.18091	0.915369	Lonrf1
ENSMUSG00000066551	894.883	0.180889	0.915369	Hmgb1
ENSMUSG00000078789	284.829	-0.179036	0.915369	Dph1
ENSMUSG00000059183	234.797	-0.178956	0.915369	Mtfmt
ENSMUSG00000052372	518.602	-0.178803	0.915369	Il1rapl1
ENSMUSG00000030613	274.593	0.178672	0.915369	Ccdc90b
ENSMUSG00000030352	981.371	-0.176992	0.915369	Tspan9
ENSMUSG00000048911	909.548	-0.176608	0.915369	Rnf24
ENSMUSG00000018733	264.474	0.175124	0.915369	Pex12
ENSMUSG00000032540	372.773	0.17408	0.915369	Abhd5
ENSMUSG00000021700	11089.9	-0.173398	0.915369	Rab3c
ENSMUSG00000046982	1556.43	-0.173355	0.915369	Tshz1
ENSMUSG00000071073	893.636	0.173211	0.915369	Lrrc73
ENSMUSG00000032475	503.331	0.17289	0.915369	Nck1
ENSMUSG00000027552	258.263	0.172236	0.915369	E2f5
ENSMUSG00000035642	447.204	0.171632	0.915369	Aamdc
ENSMUSG00000031429	345.569	0.171568	0.915369	Psmd10
ENSMUSG00000033632	313.857	-0.171516	0.915369	AW554918
ENSMUSG00000057880	13501.6	-0.170627	0.915369	Abat
ENSMUSG00000083902	265.556	0.170483	0.915369	Gm15975
ENSMUSG00000094090	364.101	0.170049	0.915369	Gm8494
ENSMUSG00000000876	368.241	-0.169691	0.915369	Pxmp4
ENSMUSG00000039850	680.954	-0.169559	0.915369	Endov
ENSMUSG00000027259	354.268	0.169255	0.915369	Adal
ENSMUSG00000066270	1346.27	0.168853	0.915369	Gm10157
ENSMUSG00000055493	871.044	-0.168184	0.915369	Epm2a
ENSMUSG00000059554	497.571	0.168128	0.915369	Ccdc28a
ENSMUSG00000056204	315.574	0.168118	0.915369	Pgpep1
ENSMUSG00000059586	363.34	0.167833	0.915369	Nsmce2
ENSMUSG00000070705	767.824	-0.167774	0.915369	Eid2b
ENSMUSG00000000266	1012.68	-0.167715	0.915369	Mid2
ENSMUSG00000020657	3553.9	-0.167395	0.915369	Dnajc27
ENSMUSG00000031376	2118.21	-0.167337	0.915369	Atp2b3
ENSMUSG00000043999	321.9	0.166195	0.915369	Gpr75
ENSMUSG00000030060	367.039	0.166048	0.915369	Hmces
ENSMUSG00000021613	497.543	-0.16539	0.915369	Hapln1
ENSMUSG00000044609	832.258	0.164945	0.915369	Gm9294
ENSMUSG00000067344	1390.55	0.164908	0.915369	Rps25-ps1
ENSMUSG00000045216	1305.58	-0.164889	0.915369	Hs6st1
ENSMUSG00000046994	621.357	-0.164627	0.915369	Mars2
ENSMUSG00000105452	797.5	0.163748	0.915369	Gm5276
ENSMUSG00000025724	479.808	0.163634	0.915369	Sec11a
ENSMUSG00000020120	520.766	-0.163144	0.915369	Plek
ENSMUSG00000028410	2135.41	0.162295	0.915369	Dnaja1
ENSMUSG00000013822	748.376	0.162275	0.915369	Elof1
ENSMUSG00000078126	2195.45	0.162102	0.915369	Rpl23a-ps3
ENSMUSG00000026839	523.153	-0.162065	0.915369	Upp2
ENSMUSG00000046727	1236.64	0.160965	0.915369	Cystm1
ENSMUSG00000060019	9819.7	0.160954	0.915369	Gm10073
ENSMUSG00000001700	434.605	0.160665	0.915369	Gramd3
ENSMUSG00000062382	2252.32	0.160271	0.915369	Ftl1-ps1
ENSMUSG00000028292	369.384	-0.160205	0.915369	Rars2
ENSMUSG00000029624	989.709	-0.159856	0.915369	Ptcd1
ENSMUSG00000036693	380.391	-0.159708	0.915369	Nop14
ENSMUSG00000085342	1320.98	0.159594	0.915369	Gm12254
ENSMUSG00000075054	577.74	-0.159589	0.915369	Yae1d1
ENSMUSG00000030534	317.984	-0.159054	0.915369	Vps33b
ENSMUSG00000069089	462.341	-0.158724	0.915369	Cdk7
ENSMUSG00000029385	1758.81	0.15864	0.915369	Ccng2
ENSMUSG00000001767	530.196	0.158135	0.915369	Crnkl1
ENSMUSG00000061897	325.723	-0.158057	0.915369	Gm14292
ENSMUSG00000040128	1271.82	0.157975	0.915369	Pnrc1
ENSMUSG00000116093	377.207	0.156422	0.915369	AC162863.1
ENSMUSG00000037486	998.093	-0.155628	0.915369	Asxl2
ENSMUSG00000027495	973.333	-0.155435	0.915369	Fam210b
ENSMUSG00000093826	1533.55	0.155274	0.915369	Gm6900
ENSMUSG00000025260	574.721	0.154707	0.915369	Hsd17b10
ENSMUSG00000067629	6464.96	-0.153824	0.915369	Syngap1
ENSMUSG00000027603	1840.73	-0.153023	0.915369	Ggt7
ENSMUSG00000068922	299.194	-0.152978	0.915369	Msto1
ENSMUSG00000015474	412.165	0.152969	0.915369	Ppt2
ENSMUSG00000021420	386.791	0.152585	0.915369	Fars2
ENSMUSG00000043024	449.16	0.152536	0.915369	Gm16433
ENSMUSG00000060212	2234.14	-0.152421	0.915369	Pcnx2
ENSMUSG00000040078	1055.46	0.152246	0.915369	Ptges3-ps
ENSMUSG00000040133	389.571	0.15222	0.915369	Gpr176
ENSMUSG00000037972	6660.34	-0.151859	0.915369	Snn
ENSMUSG00000028792	389.326	0.151735	0.915369	Ak2
ENSMUSG00000083061	2688.68	0.151646	0.915369	Gm12191
ENSMUSG00000031171	419.82	0.15162	0.915369	Ftsj1
ENSMUSG00000058603	2448.46	0.151438	0.915369	Rpl28-ps1
ENSMUSG00000050697	902.23	-0.151215	0.915369	Prkaa1
ENSMUSG00000040383	1341.99	0.151211	0.915369	Aqr
ENSMUSG00000032666	1649.6	-0.150484	0.915369	1700025G04Rik
ENSMUSG00000056260	430.522	0.149683	0.915369	Lrif1
ENSMUSG00000031928	480.399	-0.149649	0.915369	Mre11a
ENSMUSG00000031358	418.438	0.149107	0.915369	Msl3
ENSMUSG00000024382	624.951	-0.148568	0.915369	Ercc3
ENSMUSG00000027187	893.174	-0.148561	0.915369	Cat
ENSMUSG00000025666	3612.29	0.147984	0.915369	Tmem47
ENSMUSG00000016559	2882.62	-0.147464	0.915369	H3f3b
ENSMUSG00000039419	4242.23	-0.146774	0.915369	Cntnap2
ENSMUSG00000056342	3301.1	-0.146042	0.915369	Usp34
ENSMUSG00000035849	812.7	-0.146028	0.915369	Krt222
ENSMUSG00000009292	786.358	-0.145777	0.915369	Trpm2
ENSMUSG00000068917	563.319	0.144938	0.915369	Clk2
ENSMUSG00000041112	4669.07	0.144847	0.915369	Elmo1
ENSMUSG00000006527	761.208	-0.144216	0.915369	Sfmbt1
ENSMUSG00000109865	589.264	0.144137	0.915369	Hspa14
ENSMUSG00000040044	1036.6	-0.143634	0.915369	Orc3
ENSMUSG00000032112	813.335	0.143573	0.915369	Trappc4
ENSMUSG00000028771	842.363	0.1432	0.915369	Ptpn12
ENSMUSG00000031483	1448.94	-0.142849	0.915369	Erlin2
ENSMUSG00000083012	816.294	0.142842	0.915369	Fam220a
ENSMUSG00000059486	1735.14	0.14225	0.915369	Kbtbd2
ENSMUSG00000037791	1429.84	-0.142184	0.915369	Phf12
ENSMUSG00000037935	602.468	0.141956	0.915369	Smarce1
ENSMUSG00000001785	527.314	-0.141931	0.915369	Pwp1
ENSMUSG00000062353	5800.93	0.14193	0.915369	Gm15772
ENSMUSG00000051890	431.924	-0.141901	0.915369	Klhdc1
ENSMUSG00000062044	6123.42	-0.141325	0.915369	Lmtk3
ENSMUSG00000029505	2166.77	-0.141075	0.915369	Ep400
ENSMUSG00000021704	1655.9	-0.140388	0.915369	Mtx3
ENSMUSG00000035934	1199.89	-0.140385	0.915369	Pknox2
ENSMUSG00000045665	865.11	-0.139744	0.915369	Mfsd5
ENSMUSG00000031242	1759.31	-0.13884	0.915369	2610002M06Rik
ENSMUSG00000058317	970.353	0.138568	0.915369	Ube2e2
ENSMUSG00000063801	1591.64	-0.13851	0.915369	Ap3s2
ENSMUSG00000031105	1442.31	0.138293	0.915369	Slc25a14
ENSMUSG00000035530	3362.01	0.137715	0.915369	Eif1
ENSMUSG00000033278	1113.09	-0.137535	0.915369	Ptprm
ENSMUSG00000028291	1501.3	0.137414	0.915369	Akirin2
ENSMUSG00000032184	919.875	0.13732	0.915369	Lysmd2
ENSMUSG00000078480	668.245	0.137251	0.915369	Mrpl48-ps
ENSMUSG00000031984	526.433	0.136921	0.915369	2810004N23Rik
ENSMUSG00000031960	2934.19	-0.136918	0.915369	Aars
ENSMUSG00000024142	540.355	-0.136657	0.915369	Mlst8
ENSMUSG00000091086	2249.1	0.136539	0.915369	Rpl6l
ENSMUSG00000053931	980.582	0.136408	0.915369	Cnn3
ENSMUSG00000047676	6267.23	0.136204	0.915369	Rpsa-ps10
ENSMUSG00000021895	1877.81	0.136066	0.915369	Arhgef3
ENSMUSG00000030735	1161.68	0.135691	0.915369	Gm9755
ENSMUSG00000035824	838.322	-0.135337	0.915369	Tk2
ENSMUSG00000039770	2470.23	-0.135203	0.915369	Ypel5
ENSMUSG00000001419	6074.48	-0.134983	0.915369	Mef2d
ENSMUSG00000046185	442.618	0.134229	0.915369	Zfp84
ENSMUSG00000066647	691.996	-0.134207	0.915369	Gm5113
ENSMUSG00000071180	1048.56	0.133917	0.915369	Smim15
ENSMUSG00000037896	741.88	-0.133913	0.915369	Rcor1
ENSMUSG00000041685	1016.82	0.133865	0.915369	Fcho2
ENSMUSG00000038535	911.359	0.133098	0.915369	Zfp280d
ENSMUSG00000032333	1001.44	-0.133068	0.915369	Stoml1
ENSMUSG00000084416	3256.79	0.133035	0.915369	Rpl10a-ps1
ENSMUSG00000110275	2391.15	0.132739	0.915369	Gm5905
ENSMUSG00000083621	2898.06	0.132381	0.915369	Gm14586
ENSMUSG00000029196	926.523	-0.132306	0.915369	Tada2b
ENSMUSG00000038544	532.794	-0.131617	0.915369	Inip
ENSMUSG00000008373	659.155	-0.131015	0.915369	Prpf31
ENSMUSG00000024109	5661.52	-0.130975	0.915369	Nrxn1
ENSMUSG00000025025	2043.88	0.13084	0.915369	Mxi1
ENSMUSG00000014177	692.087	0.130834	0.915369	Tvp23b
ENSMUSG00000008604	3898.24	0.130833	0.915369	Ubqln4
ENSMUSG00000055553	541.489	-0.129857	0.915369	Kxd1
ENSMUSG00000054920	1351.91	-0.129772	0.915369	Klhl5
ENSMUSG00000048920	1277.55	-0.129627	0.915369	Fkrp
ENSMUSG00000030965	645.395	0.129236	0.915369	Abraxas2
ENSMUSG00000030374	4166.57	-0.129035	0.915369	Strn4
ENSMUSG00000033909	895.441	-0.12899	0.915369	Usp36
ENSMUSG00000031169	861.463	-0.128865	0.915369	Porcn
ENSMUSG00000018363	1395.75	0.128809	0.915369	Smurf2
ENSMUSG00000021024	1690.82	0.128555	0.915369	Psma6
ENSMUSG00000022551	3097.59	-0.128385	0.915369	Cyc1
ENSMUSG00000020289	573.702	-0.128188	0.915369	Nprl3
ENSMUSG00000040007	1527.64	-0.128165	0.915369	Bahd1
ENSMUSG00000028698	990.226	-0.128135	0.915369	Pik3r3
ENSMUSG00000036442	786.58	0.127845	0.915369	Thap11
ENSMUSG00000039262	15610	-0.127407	0.915369	Prrc2b
ENSMUSG00000053483	957.209	0.12739	0.915369	Usp21
ENSMUSG00000060373	2958.29	0.127281	0.915369	Hnrnpc
ENSMUSG00000042742	926.468	0.126982	0.915369	Bmt2
ENSMUSG00000027498	612.944	-0.126859	0.915369	Cstf1
ENSMUSG00000026270	687.827	0.126629	0.915369	Capn10
ENSMUSG00000003970	6445.84	0.126448	0.915369	Rpl8
ENSMUSG00000022234	2872.27	0.126186	0.915369	Cct5
ENSMUSG00000063410	1278.48	-0.125868	0.915369	Stk24
ENSMUSG00000079509	697.356	0.125772	0.915369	Zfx
ENSMUSG00000078429	2419.49	0.125357	0.915369	Ctdsp2
ENSMUSG00000000568	3721.02	-0.124578	0.915369	Hnrnpd
ENSMUSG00000051586	2742.6	-0.124422	0.915369	Mical3
ENSMUSG00000031393	4683.03	-0.123794	0.915369	Mecp2
ENSMUSG00000028496	856.979	0.123786	0.915369	Mllt3
ENSMUSG00000050530	3438.68	0.123652	0.915369	Fam171a1
ENSMUSG00000053347	467.905	0.123623	0.915369	Zfp943
ENSMUSG00000005102	499.551	-0.123453	0.915369	Eif2ak4
ENSMUSG00000020516	999.301	-0.122944	0.915369	Rps6kb1
ENSMUSG00000032375	833.809	-0.122458	0.915369	Aph1b
ENSMUSG00000028760	4311.12	-0.122375	0.915369	Eif4g3
ENSMUSG00000025858	989.37	-0.122279	0.915369	Get4
ENSMUSG00000026384	2508.9	-0.122218	0.915369	Ptpn4
ENSMUSG00000031221	719.678	0.122098	0.915369	Igbp1
ENSMUSG00000020611	1750.34	0.121739	0.915369	Gna13
ENSMUSG00000032011	12386.4	-0.121632	0.915369	Thy1
ENSMUSG00000034593	13207	-0.121623	0.915369	Myo5a
ENSMUSG00000037669	1073.96	0.121183	0.915369	Ldah
ENSMUSG00000045411	1218.96	-0.121017	0.915369	2410002F23Rik
ENSMUSG00000006307	1689.6	-0.120017	0.915369	Kmt2b
ENSMUSG00000047368	976.604	0.120007	0.915369	Abhd17b
ENSMUSG00000022228	1522.13	0.119722	0.915369	Zscan26
ENSMUSG00000083477	1110.58	0.119559	0.915369	Gm5555
ENSMUSG00000039697	1634.02	-0.119217	0.915369	Ncoa7
ENSMUSG00000025027	953.883	-0.118981	0.915369	Xpnpep1
ENSMUSG00000061576	6556.75	-0.11862	0.915369	Dpp6
ENSMUSG00000005621	783.3	-0.117968	0.915369	Zfp592
ENSMUSG00000019894	1442.16	-0.117968	0.915369	Slc6a15
ENSMUSG00000037622	2380.16	0.117569	0.915369	Wdtc1
ENSMUSG00000027340	3242.16	-0.117559	0.915369	Slc23a2
ENSMUSG00000030515	1206.17	0.117533	0.915369	Tarsl2
ENSMUSG00000016933	1804.68	-0.117327	0.915369	Plcg1
ENSMUSG00000025133	786.251	0.116936	0.915369	Ints4
ENSMUSG00000036810	704.234	0.116885	0.915369	Cnep1r1
ENSMUSG00000030744	6855.35	0.116434	0.915369	Rps3
ENSMUSG00000070476	1463.08	-0.11638	0.915369	Fam217b
ENSMUSG00000021275	2007.44	-0.115916	0.915369	Tecpr2
ENSMUSG00000043535	2120.3	-0.115594	0.915369	Setx
ENSMUSG00000068663	1846.3	-0.115296	0.915369	Clec16a
ENSMUSG00000029729	1105.18	-0.115271	0.915369	Zkscan1
ENSMUSG00000040242	2439.73	0.115212	0.915369	Fgfr1op2
ENSMUSG00000021595	1419.75	0.115147	0.915369	Nsun2
ENSMUSG00000015804	1617.09	0.115143	0.915369	Med28
ENSMUSG00000029634	2017.5	0.115033	0.915369	Rnf6
ENSMUSG00000029048	1305.41	0.114751	0.915369	Rer1
ENSMUSG00000022744	1543.92	0.11473	0.915369	Cldnd1
ENSMUSG00000020864	3560.69	0.114715	0.915369	Ankrd40
ENSMUSG00000009739	2488.65	-0.114627	0.915369	Pou6f1
ENSMUSG00000022241	653.023	-0.113887	0.915369	Tars
ENSMUSG00000022051	2150.3	0.113352	0.915369	Bnip3l
ENSMUSG00000002222	4838.68	0.113277	0.915369	Rmnd5a
ENSMUSG00000026608	1665.54	0.113199	0.915369	Kctd3
ENSMUSG00000022456	8976.62	-0.113179	0.915369	2020-09-03
ENSMUSG00000030062	3029.13	0.113041	0.915369	Rpn1
ENSMUSG00000034659	1006.83	0.113038	0.915369	Tmem109
ENSMUSG00000079297	1000.13	-0.11292	0.915369	Gm2223
ENSMUSG00000019338	792.316	-0.112686	0.915369	Zfp687
ENSMUSG00000070939	1344.03	-0.11263	0.915369	Tgfbrap1
ENSMUSG00000031202	935.005	-0.112038	0.915369	Rab39b
ENSMUSG00000001173	1836.61	-0.11192	0.915369	Ocrl
ENSMUSG00000063480	1424.57	0.111683	0.915369	Snu13
ENSMUSG00000054408	2282.52	0.111647	0.915369	Spcs3
ENSMUSG00000053436	2186.04	0.111301	0.915369	Mapk14
ENSMUSG00000041078	2371.93	-0.111074	0.915369	Grid1
ENSMUSG00000039671	2710	0.11028	0.915369	Zmynd8
ENSMUSG00000021282	5136.99	-0.110184	0.915369	Eif5
ENSMUSG00000027429	891.192	-0.109024	0.915369	Sec23b
ENSMUSG00000013646	1131.5	0.108794	0.915369	Sh3bp5l
ENSMUSG00000079104	738.83	0.107904	0.915369	Prps1l3
ENSMUSG00000019927	1146.96	0.107872	0.915369	Ube2d1
ENSMUSG00000028419	1814.69	0.107727	0.915369	Chmp5
ENSMUSG00000058297	21202.1	-0.107043	0.915369	Spock2
ENSMUSG00000038502	3798.92	0.106889	0.915369	Ptov1
ENSMUSG00000019804	3325.63	0.1067	0.915369	Snx3
ENSMUSG00000025862	2019.21	0.106613	0.915369	Stag2
ENSMUSG00000033732	2150.66	0.106054	0.915369	Sf3b3
ENSMUSG00000053581	1309.27	-0.105637	0.915369	Zfand2a
ENSMUSG00000054874	1757.84	-0.105157	0.915369	Pcnx3
ENSMUSG00000087679	1800.49	0.105063	0.915369	Tmem250-ps
ENSMUSG00000021038	1126.62	-0.104909	0.915369	Vipas39
ENSMUSG00000039703	1436.38	-0.104908	0.915369	Nploc4
ENSMUSG00000031012	1719.31	-0.104789	0.915369	Cask
ENSMUSG00000008429	1339.21	0.104472	0.915369	Herpud2
ENSMUSG00000034543	1031.97	-0.103915	0.915369	Morc2a
ENSMUSG00000044700	2060.18	-0.103739	0.915369	Tmem201
ENSMUSG00000063696	3921.83	0.103594	0.915369	Gm8730
ENSMUSG00000071359	1303.74	0.103083	0.915369	Tbpl1
ENSMUSG00000050144	2479.71	-0.103036	0.915369	Slc25a44
ENSMUSG00000024150	1977.11	0.102677	0.915369	Mcfd2
ENSMUSG00000009207	1053.12	-0.102454	0.915369	Lnpk
ENSMUSG00000027573	885.482	-0.0999985	0.915369	Gid8
ENSMUSG00000051185	1687.7	0.0996631	0.915369	Fam174a
ENSMUSG00000033676	8328.82	-0.0995805	0.915369	Gabrb3
ENSMUSG00000018583	1317.28	0.0990758	0.915369	G3bp1
ENSMUSG00000020390	3894.89	0.0986527	0.915369	Ube2b
ENSMUSG00000003316	6519.24	-0.0982011	0.915369	Glg1
ENSMUSG00000028803	3666.74	-0.0981819	0.915369	Nipal3
ENSMUSG00000034312	5451.73	-0.0981211	0.915369	Iqsec1
ENSMUSG00000039285	1925.45	0.0976478	0.915369	Azi2
ENSMUSG00000036940	1265.29	0.0975374	0.915369	Kdm1a
ENSMUSG00000033430	1553.39	-0.0974968	0.915369	Terf2ip
ENSMUSG00000026335	4591.32	0.0974909	0.915369	Pam
ENSMUSG00000027531	1509.33	0.0949019	0.915369	Impa1
ENSMUSG00000015776	866.767	-0.0925803	0.915369	Med22
ENSMUSG00000034636	5526.49	-0.0919797	0.915369	Zyg11b
ENSMUSG00000031703	6251.33	-0.0919351	0.915369	Itfg1
ENSMUSG00000001211	6894.95	-0.0906272	0.915369	Agpat3
ENSMUSG00000007036	1498.68	-0.0905659	0.915369	Abhd16a
ENSMUSG00000024104	1791.23	-0.0894045	0.915369	Washc2
ENSMUSG00000026457	1930.94	0.0893356	0.915369	Adipor1
ENSMUSG00000005262	1565.13	-0.0891584	0.915369	Ufd1
ENSMUSG00000032178	2031.37	-0.0887783	0.915369	Ilf3
ENSMUSG00000022043	5492.64	-0.0886925	0.915369	Trim35
ENSMUSG00000034211	1428.86	0.0885809	0.915369	Mrps17
ENSMUSG00000108348	2962.6	-0.0882197	0.915369	Gm42372
ENSMUSG00000026867	2322.71	-0.08361	0.915369	Gapvd1
ENSMUSG00000030934	2080.25	0.0830731	0.915369	Oat
ENSMUSG00000044792	3542.69	0.0827705	0.915369	Isca1
ENSMUSG00000040990	1489.18	0.0803788	0.915369	Sh3kbp1
ENSMUSG00000031696	3997.46	0.0798535	0.915369	Vps35
ENSMUSG00000020349	8392.19	0.0787472	0.915369	Ppp2ca
ENSMUSG00000040697	2109.49	-0.0776393	0.915369	Dnajc16
ENSMUSG00000033499	2116.36	-0.077199	0.915369	Larp4b
ENSMUSG00000020859	9840.02	-0.0757948	0.915369	Spag9
ENSMUSG00000021395	5346.46	-0.0747725	0.915369	Spin1
ENSMUSG00000004319	4583.9	-0.0744097	0.915369	Clcn3
ENSMUSG00000024908	1800.21	-0.0742305	0.915369	Ppp6r3
ENSMUSG00000000826	9785.78	-0.0717125	0.915369	Dnajc5
ENSMUSG00000029020	5559.09	-0.0685421	0.915369	Mfn2
ENSMUSG00000022477	5603.87	-0.0636454	0.915369	Aco2
ENSMUSG00000038615	9023.48	-0.0631728	0.915369	Nfe2l1
ENSMUSG00000004364	3568.8	-0.0553545	0.915369	Cul3
ENSMUSG00000020571	2534.36	0.220345	0.91543	Pdia6
ENSMUSG00000042705	489.979	-0.140621	0.915528	Commd10
ENSMUSG00000084781	24.0793	-0.657091	0.917397	D930015M05Rik
ENSMUSG00000001870	88.6275	-0.333814	0.917397	Ltbp1
ENSMUSG00000072946	626.862	-0.141179	0.917397	Ptgr2
ENSMUSG00000090083	137.748	0.214417	0.921262	Rnf8
ENSMUSG00000039763	332.034	0.169419	0.921262	Dnajc28
ENSMUSG00000009549	1811.51	0.0980861	0.924574	Srp14
ENSMUSG00000003929	638.607	-0.123445	0.924798	Zfp81
ENSMUSG00000027355	36.7204	0.442882	0.925653	Tmco5
ENSMUSG00000035686	200.961	0.364823	0.928196	Thrsp
ENSMUSG00000067870	4613.86	0.15381	0.928196	Rpl31-ps8
ENSMUSG00000038398	706.429	-0.132731	0.928196	Upf3a
ENSMUSG00000107176	3657.65	0.130134	0.928196	Gm9794
ENSMUSG00000028747	234.224	-0.259528	0.928666	Htr6
ENSMUSG00000036155	2081.19	-0.146509	0.928795	Mgat5
ENSMUSG00000047246	254.151	0.328334	0.930251	Hist1h2be
ENSMUSG00000037336	25.7565	-0.483496	0.930769	Mfsd2b
ENSMUSG00000097877	75.3095	-0.481199	0.930769	Gm26703
ENSMUSG00000041828	460.957	0.396476	0.930769	Abca8a
ENSMUSG00000037977	125.455	-0.323916	0.930769	6430571L13Rik
ENSMUSG00000006678	106.125	0.295659	0.930769	Pola1
ENSMUSG00000069049	714.458	-0.291634	0.930769	Eif2s3y
ENSMUSG00000036854	92.8711	-0.274504	0.930769	Hspb6
ENSMUSG00000005774	299.787	-0.230062	0.930769	Rfx5
ENSMUSG00000082740	121.566	0.22729	0.930769	Gm14127
ENSMUSG00000094626	2148.91	-0.205776	0.930769	Tmem121b
ENSMUSG00000026259	14750.4	0.196729	0.930769	Ngef
ENSMUSG00000079055	1192.98	-0.19516	0.930769	Slc8a3
ENSMUSG00000061898	280.61	-0.183093	0.930769	Rbak
ENSMUSG00000102543	2313.35	-0.17018	0.930769	Pcdhgc5
ENSMUSG00000026857	413.445	-0.156244	0.930769	Ntmt1
ENSMUSG00000069601	13040.3	-0.154119	0.930769	Ank3
ENSMUSG00000041215	642.963	-0.149373	0.930769	Yeats2
ENSMUSG00000047248	1073.54	0.147738	0.930769	C2cd3
ENSMUSG00000028049	730.714	0.123085	0.930769	Scamp3
ENSMUSG00000027475	1927.09	-0.0986936	0.930769	Kif3b
ENSMUSG00000037608	3329.39	-0.0908458	0.930769	Bclaf1
ENSMUSG00000027698	3166.84	-0.0876604	0.930769	Nceh1
ENSMUSG00000031337	159.891	-0.18916	0.931259	Mtm1
ENSMUSG00000044390	75.4348	-0.344257	0.931337	Tigd3
ENSMUSG00000025269	125.9	0.244754	0.931337	Apex2
ENSMUSG00000057036	5615.81	0.121013	0.931337	Gm7536
ENSMUSG00000104621	71.576	0.594866	0.931511	Gm43185
ENSMUSG00000087042	136.085	0.299768	0.931511	Gm11611
ENSMUSG00000036992	188.94	0.210272	0.931511	Nxt1
ENSMUSG00000015542	285.319	0.187902	0.931511	Nat9
ENSMUSG00000078970	247.133	0.176249	0.931511	Wdr92
ENSMUSG00000039294	411.133	0.160922	0.931511	BC017643
ENSMUSG00000038594	482.548	-0.147026	0.931511	Cep85l
ENSMUSG00000032119	564.4	-0.144907	0.931511	Hinfp
ENSMUSG00000046157	740.92	-0.138298	0.931511	Tmem229b
ENSMUSG00000023033	6806.57	-0.134779	0.931511	Scn8a
ENSMUSG00000027404	1151.47	0.121846	0.931511	Snrpb
ENSMUSG00000040423	1333.32	0.114023	0.931511	Rc3h1
ENSMUSG00000026670	935.512	0.109789	0.931511	Uap1
ENSMUSG00000040356	1334.53	-0.10039	0.931511	Skiv2l
ENSMUSG00000021711	1520.3	0.0795133	0.931511	Trappc13
ENSMUSG00000004535	3415.87	0.0657925	0.931511	Tax1bp1
ENSMUSG00000058620	56.669	-0.490756	0.932151	Adra2b
ENSMUSG00000095134	83.0707	0.593623	0.932167	Mid1-ps1
ENSMUSG00000027424	151.342	0.239351	0.932167	Mgme1
ENSMUSG00000108601	49.6009	-0.446551	0.932189	Gm44645
ENSMUSG00000006456	633.41	0.143659	0.932702	Rbm14
ENSMUSG00000074361	27.8214	-0.465311	0.933375	C5ar2
ENSMUSG00000030124	216.966	-0.26109	0.933375	Lag3
ENSMUSG00000036067	292.312	-0.25631	0.933375	Slc2a6
ENSMUSG00000024966	3559.38	0.237408	0.933375	Stip1
ENSMUSG00000033972	317.587	0.182209	0.933375	Zfp944
ENSMUSG00000026749	604.548	-0.144524	0.933375	Nek6
ENSMUSG00000023030	1034.75	-0.101111	0.933375	Slc11a2
ENSMUSG00000030284	2285.21	0.0898821	0.933375	Creld1
ENSMUSG00000037426	1064.37	-0.132531	0.933544	Depdc5
ENSMUSG00000023277	705.465	0.16323	0.933599	Twf2
ENSMUSG00000031781	1159.94	-0.0915649	0.933599	Ciapin1
ENSMUSG00000083757	26.172	-0.616278	0.933703	Rps15a-ps4
ENSMUSG00000097347	69.5028	0.475916	0.933703	Gm17275
ENSMUSG00000113780	42.1826	0.409419	0.933703	Gm33195
ENSMUSG00000071691	53.6271	-0.360228	0.933703	Gm960
ENSMUSG00000009216	1836.62	-0.281762	0.933703	Fam163b
ENSMUSG00000035834	130.075	-0.250142	0.933703	Polr3g
ENSMUSG00000034445	185.749	-0.234685	0.933703	Cyb561a3
ENSMUSG00000025915	937.163	0.205484	0.933703	Sgk3
ENSMUSG00000045435	353.93	0.176973	0.933703	Tmem60
ENSMUSG00000004931	354.496	0.170247	0.933703	Apba3
ENSMUSG00000055897	400.114	-0.169887	0.933703	Ppp4r1l-ps
ENSMUSG00000057069	394.43	0.168972	0.933703	Ero1lb
ENSMUSG00000024812	926.324	0.161811	0.933703	Tjp2
ENSMUSG00000028948	469.548	-0.156543	0.933703	Nol9
ENSMUSG00000109336	1952	0.138685	0.933703	Samd4b
ENSMUSG00000022817	1199.71	0.134244	0.933703	Itgb5
ENSMUSG00000070814	482.052	0.133894	0.933703	Zswim9
ENSMUSG00000024480	629.077	0.125259	0.933703	Ap3s1
ENSMUSG00000063524	2068.96	0.123746	0.933703	Eno1
ENSMUSG00000010057	584.106	0.122765	0.933703	Nprl2
ENSMUSG00000082319	2863.45	0.0920926	0.933703	Gm8822
ENSMUSG00000023068	3404.46	0.0917021	0.933703	Nus1
ENSMUSG00000028430	3301.12	-0.0756865	0.933703	Nol6
ENSMUSG00000095562	352.114	1.00119	0.934048	Gm21887
ENSMUSG00000044921	52.9379	0.565051	0.934048	Rassf9
ENSMUSG00000041703	62.8951	0.553883	0.934048	Zic5
ENSMUSG00000051747	27.7676	-0.548321	0.934048	Ttn
ENSMUSG00000049709	47.739	0.494636	0.934048	Nlrp10
ENSMUSG00000086645	23.6357	-0.440186	0.934048	Gm15743
ENSMUSG00000028681	85.7358	-0.349607	0.934048	Ptch2
ENSMUSG00000053647	81.1411	0.345446	0.934048	Gper1
ENSMUSG00000035944	263.444	-0.232719	0.934048	Ttc38
ENSMUSG00000070047	1837.95	-0.209758	0.934048	Fat1
ENSMUSG00000027550	399.583	-0.198813	0.934048	Lrrcc1
ENSMUSG00000029648	1918.39	0.19662	0.934048	Flt1
ENSMUSG00000053684	320.133	-0.191672	0.934048	BC048403
ENSMUSG00000012429	255.604	-0.186917	0.934048	Mplkip
ENSMUSG00000014980	171.908	0.182577	0.934048	Tsen15
ENSMUSG00000082693	266.395	0.176726	0.934048	Gm15190
ENSMUSG00000031822	1002.74	-0.175926	0.934048	Gse1
ENSMUSG00000036478	1088.27	0.170195	0.934048	Btg1
ENSMUSG00000025505	485.301	0.15615	0.934048	Tmem80
ENSMUSG00000094568	286.178	0.153719	0.934048	Smarce1-ps1
ENSMUSG00000033105	733.868	-0.147332	0.934048	Lss
ENSMUSG00000036534	579.239	-0.145869	0.934048	Slc38a7
ENSMUSG00000064367	134261	-0.143278	0.934048	mt-Nd5
ENSMUSG00000005674	624.037	0.133113	0.934048	Tomm40l
ENSMUSG00000045038	10281.6	-0.132672	0.934048	Prkce
ENSMUSG00000029629	1209.1	-0.121968	0.934048	Phf14
ENSMUSG00000027427	604.169	-0.120539	0.934048	Polr3f
ENSMUSG00000025227	890.555	0.118358	0.934048	Mfsd13a
ENSMUSG00000024261	4455.29	0.118004	0.934048	Syt4
ENSMUSG00000055762	1168.61	0.116318	0.934048	Eef1d
ENSMUSG00000084319	10551.9	0.116202	0.934048	Tpt1-ps3
ENSMUSG00000045639	718.973	-0.112611	0.934048	Zfp629
ENSMUSG00000018322	1690.98	0.11145	0.934048	Tomm34
ENSMUSG00000031808	1896.84	-0.110541	0.934048	Slc27a1
ENSMUSG00000025512	1425.74	-0.109604	0.934048	Chid1
ENSMUSG00000042055	1128.79	-0.103111	0.934048	Wdr11
ENSMUSG00000037993	979.57	-0.0984927	0.934048	Dhx38
ENSMUSG00000024454	1336.46	-0.0966479	0.934048	Hdac3
ENSMUSG00000082536	25602.9	0.0935315	0.934048	Gm13456
ENSMUSG00000021279	3535.93	-0.0923251	0.934048	Cdc42bpb
ENSMUSG00000024847	1517.67	0.089206	0.934048	Aip
ENSMUSG00000053929	4127.34	0.0860903	0.934048	Cyhr1
ENSMUSG00000010392	1382.91	-0.0852258	0.934048	Gosr1
ENSMUSG00000017679	1542.92	-0.0842974	0.934048	Ttpal
ENSMUSG00000037683	23.5516	0.754813	0.934231	Armc3
ENSMUSG00000074758	28.604	0.607304	0.934231	Gm5535
ENSMUSG00000108736	26.3245	-0.533318	0.934231	Gm45151
ENSMUSG00000050063	153.871	0.507493	0.934231	Klk6
ENSMUSG00000109771	23.6934	-0.500758	0.934231	Gm35315
ENSMUSG00000079645	42.2796	0.469504	0.934231	Gm17193
ENSMUSG00000021994	124.762	-0.463406	0.934231	Wnt5a
ENSMUSG00000099875	549.342	-0.454652	0.934231	Rbm3-ps
ENSMUSG00000053007	149.256	-0.453646	0.934231	Creb5
ENSMUSG00000094622	27.9504	0.400349	0.934231	Gm3055
ENSMUSG00000040189	59.042	-0.395537	0.934231	Ccdc114
ENSMUSG00000102548	30.262	0.391791	0.934231	Gm16701
ENSMUSG00000085156	35.2745	-0.385698	0.934231	Snhg15
ENSMUSG00000021763	89.0883	-0.359489	0.934231	BC067074
ENSMUSG00000021186	195.771	0.347993	0.934231	Fbln5
ENSMUSG00000027811	44.815	0.347539	0.934231	4930579G24Rik
ENSMUSG00000019789	113.795	0.344717	0.934231	Hey2
ENSMUSG00000061684	90.6637	0.337567	0.934231	Rpl21-ps8
ENSMUSG00000030494	203.182	0.330383	0.934231	Rhpn2
ENSMUSG00000103255	55.2892	-0.317672	0.934231	Pcdhac1
ENSMUSG00000028133	104.072	-0.293366	0.934231	Rwdd3
ENSMUSG00000097769	93.0632	0.286742	0.934231	Snhg4
ENSMUSG00000021902	108.673	-0.28378	0.934231	Phf7
ENSMUSG00000029551	108.018	0.280184	0.934231	Psmg3
ENSMUSG00000064128	126.507	-0.274376	0.934231	Cenpj
ENSMUSG00000030528	80.0046	-0.2722	0.934231	Blm
ENSMUSG00000034282	329.941	-0.262593	0.934231	Evpl
ENSMUSG00000026389	141.588	0.23991	0.934231	Steap3
ENSMUSG00000039539	118.653	0.237983	0.934231	Sgcz
ENSMUSG00000055912	125.891	0.236845	0.934231	Tmem150a
ENSMUSG00000041930	688.516	0.236221	0.934231	Fam222a
ENSMUSG00000042604	2161.71	0.234321	0.934231	Kcna4
ENSMUSG00000108852	124.129	0.232372	0.934231	Gm44911
ENSMUSG00000031714	1086.44	0.227225	0.934231	Gab1
ENSMUSG00000048385	3717.79	-0.226675	0.934231	Scrt1
ENSMUSG00000079669	123.973	0.226097	0.934231	Gm17396
ENSMUSG00000027079	172.542	0.216253	0.934231	Clp1
ENSMUSG00000020846	274.459	-0.213738	0.934231	Rflnb
ENSMUSG00000022546	311.362	0.213	0.934231	Gpt
ENSMUSG00000027533	275.128	-0.209856	0.934231	Fabp5
ENSMUSG00000028222	7848.49	0.205415	0.934231	Calb1
ENSMUSG00000113412	175.044	-0.205132	0.934231	Gm5191
ENSMUSG00000047976	2681.82	-0.204372	0.934231	Kcna1
ENSMUSG00000004451	314.168	-0.19822	0.934231	Ralb
ENSMUSG00000074738	645.912	-0.196426	0.934231	Fndc10
ENSMUSG00000002059	451.192	-0.193932	0.934231	Rab34
ENSMUSG00000029394	399.57	0.190506	0.934231	Cdk2ap1
ENSMUSG00000027293	331.721	-0.189701	0.934231	Ehd4
ENSMUSG00000025898	299.317	-0.184271	0.934231	Cwf19l2
ENSMUSG00000031232	568.55	0.181515	0.934231	Magt1
ENSMUSG00000038949	2749.26	0.181125	0.934231	Cnst
ENSMUSG00000038685	313.822	-0.172797	0.934231	Rtel1
ENSMUSG00000071265	731.187	0.171429	0.934231	1700086L19Rik
ENSMUSG00000083139	225.585	0.168465	0.934231	Gm12418
ENSMUSG00000032252	1461.69	-0.158104	0.934231	Glce
ENSMUSG00000025743	4629.41	-0.145373	0.934231	Sdc3
ENSMUSG00000069631	500.813	-0.140994	0.934231	Strada
ENSMUSG00000034570	1771.48	0.138579	0.934231	Inpp5j
ENSMUSG00000032366	6539.65	0.138237	0.934231	Tpm1
ENSMUSG00000026843	804.411	-0.137154	0.934231	Fubp3
ENSMUSG00000022389	12691.5	-0.136616	0.934231	Tef
ENSMUSG00000048142	7975.85	-0.132668	0.934231	Nat8l
ENSMUSG00000025722	605.328	-0.129936	0.934231	Wdr73
ENSMUSG00000002428	603.488	0.129693	0.934231	Hltf
ENSMUSG00000105879	3506.78	0.127789	0.934231	Gm6204
ENSMUSG00000001285	612.773	0.127429	0.934231	Myg1
ENSMUSG00000057530	1596.6	-0.126765	0.934231	Ece1
ENSMUSG00000039130	432.149	-0.123071	0.934231	Zc3hc1
ENSMUSG00000028851	1851.7	0.121543	0.934231	Nudc
ENSMUSG00000052915	4996.91	0.120587	0.934231	Msl1
ENSMUSG00000063160	2139.53	-0.11994	0.934231	Numbl
ENSMUSG00000054414	507.452	-0.117618	0.934231	Slc30a7
ENSMUSG00000022253	1311.34	0.116601	0.934231	Nadk2
ENSMUSG00000063019	714.042	-0.115309	0.934231	Manbal
ENSMUSG00000038291	2164.51	0.114285	0.934231	Snx25
ENSMUSG00000026812	2445.77	0.113441	0.934231	Tsc1
ENSMUSG00000020091	2270.62	0.106151	0.934231	Eif4ebp2
ENSMUSG00000019471	2816.89	0.105648	0.934231	Cdc37
ENSMUSG00000025532	564.903	-0.105096	0.934231	Crcp
ENSMUSG00000052144	1480.37	0.101417	0.934231	Ppp4r2
ENSMUSG00000029571	5985.8	-0.092926	0.934231	Tmem106b
ENSMUSG00000013033	12147.3	-0.091081	0.934231	Adgrl1
ENSMUSG00000055932	4244.84	-0.0866278	0.934231	Fto
ENSMUSG00000000276	2088.09	-0.0834459	0.934231	Dgke
ENSMUSG00000031617	1502.83	-0.0720941	0.934231	Tmem184c
ENSMUSG00000063052	636.763	-0.132471	0.934824	Lrrc40
ENSMUSG00000060862	384.168	0.284562	0.935921	Zbtb40
ENSMUSG00000001300	2680.71	-0.156731	0.935921	Efnb2
ENSMUSG00000031422	4405.21	0.111648	0.935921	Morf4l2
ENSMUSG00000079547	36.9228	-0.405265	0.936582	H2-DMb1
ENSMUSG00000020605	361.975	0.13592	0.936582	Hs1bp3
ENSMUSG00000097292	29.5594	0.423371	0.936729	A230107N01Rik
ENSMUSG00000085586	197.612	-0.26266	0.936729	Gm11613
ENSMUSG00000019944	124.456	0.214044	0.936729	Rhobtb1
ENSMUSG00000022639	386.367	0.199947	0.936729	Dubr
ENSMUSG00000020471	326.886	0.157392	0.936729	Pold2
ENSMUSG00000007613	828.319	-0.139915	0.936729	Tgfbr1
ENSMUSG00000014504	734.853	0.11662	0.936729	Srp19
ENSMUSG00000037174	714.1	0.111521	0.936729	Elf2
ENSMUSG00000026617	1332.13	0.0990263	0.936729	Bpnt1
ENSMUSG00000029191	952.69	-0.0936157	0.936729	Rfc1
ENSMUSG00000041323	79.0608	0.750953	0.938017	Ak7
ENSMUSG00000043621	53.3031	0.587153	0.938017	Ubxn10
ENSMUSG00000021721	233.196	-0.575882	0.938017	Htr1a
ENSMUSG00000030074	38.4933	-0.511707	0.938017	Gxylt2
ENSMUSG00000112721	33.5723	-0.503721	0.938017	Gm35608
ENSMUSG00000079101	37.0825	0.503575	0.938017	Esd-ps
ENSMUSG00000041710	185.604	-0.50106	0.938017	Trpc5
ENSMUSG00000112390	22.6185	-0.496423	0.938017	Gm20208
ENSMUSG00000107577	27.5456	-0.480565	0.938017	Gm44103
ENSMUSG00000090622	33.3911	-0.478229	0.938017	A930033H14Rik
ENSMUSG00000045871	121.575	-0.373397	0.938017	Slitrk6
ENSMUSG00000047155	205.462	-0.270969	0.938017	Cyp4x1
ENSMUSG00000075229	86.4507	0.25727	0.938017	Ccdc58
ENSMUSG00000028373	575.639	-0.217378	0.938017	Astn2
ENSMUSG00000048120	561.193	0.193384	0.938017	Entpd1
ENSMUSG00000016262	1223.08	-0.191366	0.938017	Sertad4
ENSMUSG00000059751	470.129	0.173674	0.938017	Rps3a3
ENSMUSG00000022136	1660.85	0.170532	0.938017	Dnajc3
ENSMUSG00000041975	327.007	0.165387	0.938017	Mettl8
ENSMUSG00000029676	419.231	0.160347	0.938017	Pot1a
ENSMUSG00000049184	385.901	0.151683	0.938017	Purg
ENSMUSG00000052727	18400.1	-0.150083	0.938017	Map1b
ENSMUSG00000106926	871.185	0.147601	0.938017	Rpl7-ps7
ENSMUSG00000028187	273.264	0.14371	0.938017	Rpf1
ENSMUSG00000096942	3608.52	0.130551	0.938017	Rps19-ps6
ENSMUSG00000072769	2062.37	-0.124996	0.938017	Gm10419
ENSMUSG00000071419	3682.99	0.122708	0.938017	Rps15-ps2
ENSMUSG00000028163	484.172	0.122236	0.938017	Nfkb1
ENSMUSG00000026767	695.838	-0.114146	0.938017	Mindy3
ENSMUSG00000020362	2151.78	0.112802	0.938017	Cnot6
ENSMUSG00000054484	601.185	0.112562	0.938017	Tmem62
ENSMUSG00000025314	1962.66	-0.107512	0.938017	Ptprj
ENSMUSG00000031391	3211.53	-0.0944448	0.938017	L1cam
ENSMUSG00000027589	2479.73	0.0929923	0.938017	Pcmtd2
ENSMUSG00000034707	2239.02	-0.0826194	0.938017	Gns
ENSMUSG00000053600	101.086	0.230381	0.938087	Zfp472
ENSMUSG00000015127	651.136	-0.154317	0.938245	Unkl
ENSMUSG00000042105	4612.57	-0.119913	0.938245	Inpp5f
ENSMUSG00000039989	1189.92	-0.117809	0.938245	Cbx4
ENSMUSG00000025217	2730.13	-0.0764265	0.938245	Btrc
ENSMUSG00000018820	1723.24	-0.0724523	0.938245	Zfyve27
ENSMUSG00000044595	33.1928	0.483275	0.939227	Dnd1
ENSMUSG00000032125	151.417	0.253298	0.939227	Robo4
ENSMUSG00000047370	242.341	0.204175	0.939227	Gm7367
ENSMUSG00000085069	576.272	0.145687	0.939227	Gm13111
ENSMUSG00000042210	669.116	0.132757	0.939227	Abhd14a
ENSMUSG00000030019	922.867	0.127456	0.939227	Fbxl14
ENSMUSG00000037487	4306.27	-0.113112	0.939227	Ubr5
ENSMUSG00000030208	42.0602	0.497894	0.939601	Emp1
ENSMUSG00000022148	97.072	0.248357	0.940576	Fyb
ENSMUSG00000033906	273.145	-0.232225	0.942054	Zdhhc15
ENSMUSG00000031986	460.69	-0.139052	0.942054	Sprtn
ENSMUSG00000040158	37.5357	0.394025	0.942187	Tax1bp3
ENSMUSG00000025266	5375.78	-0.120143	0.942187	Gnl3l
ENSMUSG00000032998	1876.67	-0.085777	0.942187	Foxj3
ENSMUSG00000046865	68.7151	-0.348943	0.942277	Fbl
ENSMUSG00000022382	510.002	-0.274426	0.942277	Wnt7b
ENSMUSG00000056459	240.845	-0.193583	0.942277	Zbtb25
ENSMUSG00000085787	357.743	0.180655	0.942277	Gm13092
ENSMUSG00000042429	3487.2	-0.158106	0.942277	Adora1
ENSMUSG00000026203	2596.6	0.148388	0.942277	Dnajb2
ENSMUSG00000049643	576.097	-0.109447	0.942277	2310022A10Rik
ENSMUSG00000079139	4139.2	0.0858858	0.942277	Gm4204
ENSMUSG00000033933	1499.93	0.0968516	0.942291	Vhl
ENSMUSG00000072066	63.1887	0.265516	0.942707	6720489N17Rik
ENSMUSG00000057722	35.9409	-0.722173	0.943413	Lepr
ENSMUSG00000028031	25.516	0.586166	0.943413	Dkk2
ENSMUSG00000093483	31.5388	-0.400043	0.943413	AA465934
ENSMUSG00000001128	141.565	0.333432	0.943413	Cfp
ENSMUSG00000071573	73.5723	-0.305419	0.943413	Rnls
ENSMUSG00000022544	93.4376	-0.228727	0.943413	Eef2kmt
ENSMUSG00000083396	2381.64	0.206249	0.943413	Gm15542
ENSMUSG00000062209	1788.95	-0.203055	0.943413	Erbb4
ENSMUSG00000010064	1415.33	-0.186819	0.943413	Slc38a3
ENSMUSG00000086040	6918.33	0.185715	0.943413	Wipf3
ENSMUSG00000029817	2093.88	0.184181	0.943413	Tra2a
ENSMUSG00000030189	688.703	0.16943	0.943413	Ybx3
ENSMUSG00000035713	509.756	-0.168125	0.943413	Usp35
ENSMUSG00000024937	1159.32	0.160138	0.943413	Ehbp1l1
ENSMUSG00000039860	1468.15	0.156903	0.943413	Srrm3
ENSMUSG00000028261	807.552	0.13778	0.943413	Ndufaf4
ENSMUSG00000032412	2000.68	0.13375	0.943413	Atp1b3
ENSMUSG00000005802	1689.56	-0.126236	0.943413	Slc30a4
ENSMUSG00000039661	2361.01	0.119064	0.943413	Dusp26
ENSMUSG00000024498	1327.66	-0.110999	0.943413	Tcerg1
ENSMUSG00000049047	967.073	0.110217	0.943413	Armcx3
ENSMUSG00000022124	2958.18	0.100343	0.943413	Fbxl3
ENSMUSG00000028125	46.6876	-0.830898	0.943478	Abca4
ENSMUSG00000067215	26.684	-0.583569	0.943478	Usp51
ENSMUSG00000097837	27.2142	-0.454692	0.943478	Gm26794
ENSMUSG00000007646	49.0143	-0.402391	0.943478	Rad51c
ENSMUSG00000022021	37.7596	-0.38692	0.943478	Diaph3
ENSMUSG00000020256	71.2222	-0.350884	0.943478	Aldh1l2
ENSMUSG00000079043	95.3904	0.290954	0.943478	Fastkd5
ENSMUSG00000063953	299.303	0.267196	0.943478	Amd2
ENSMUSG00000036915	321.26	0.264562	0.943478	Kirrel2
ENSMUSG00000015656	2787.84	0.249908	0.943478	Hspa8
ENSMUSG00000035773	135.409	-0.247765	0.943478	Kiss1r
ENSMUSG00000028159	206.823	0.235638	0.943478	Dapp1
ENSMUSG00000036528	246.007	0.214541	0.943478	Ppfibp2
ENSMUSG00000020151	453.463	-0.20562	0.943478	Ptprr
ENSMUSG00000046441	194.378	0.202008	0.943478	Cmtr2
ENSMUSG00000063972	254.907	0.185304	0.943478	Nr6a1
ENSMUSG00000022685	571.907	-0.167585	0.943478	Parn
ENSMUSG00000031546	342.094	0.162689	0.943478	Gins4
ENSMUSG00000052397	1536.66	0.161188	0.943478	Ezr
ENSMUSG00000038187	1482.34	0.16079	0.943478	Btbd10
ENSMUSG00000034145	836.021	-0.144468	0.943478	Tmem63c
ENSMUSG00000042082	1033.17	-0.140852	0.943478	Arsb
ENSMUSG00000059689	578.493	0.130668	0.943478	Zfp637
ENSMUSG00000007850	5223.01	0.12021	0.943478	Hnrnph1
ENSMUSG00000021576	1496.55	0.119532	0.943478	Pdcd6
ENSMUSG00000026239	917.836	0.116282	0.943478	Pde6d
ENSMUSG00000058838	2837.8	0.116149	0.943478	Rps27a-ps2
ENSMUSG00000030407	443.095	-0.103441	0.943478	Qpctl
ENSMUSG00000034724	1477.06	0.103314	0.943478	Cnot6l
ENSMUSG00000036817	2174.49	-0.101511	0.943478	Sun1
ENSMUSG00000082675	1227.33	0.099819	0.943478	Gm6382
ENSMUSG00000041638	1764.55	-0.097799	0.943478	Gcn1l1
ENSMUSG00000021339	1475.87	-0.0844862	0.943478	Mrs2
ENSMUSG00000026280	1429.74	-0.0788624	0.943478	Atg4b
ENSMUSG00000022191	2607.9	0.0688525	0.943478	Drosha
ENSMUSG00000030779	2331.03	-0.0675257	0.943478	Rbbp6
ENSMUSG00000027104	2920.69	0.0746805	0.943992	Atf2
ENSMUSG00000031953	122.323	0.250358	0.944148	Tmem170
ENSMUSG00000007656	15900.6	0.218286	0.944148	Arpp19
ENSMUSG00000036862	499.498	-0.209351	0.944148	Dchs1
ENSMUSG00000026966	727.763	0.106937	0.944148	Ssna1
ENSMUSG00000034893	828.559	0.0964167	0.944148	Cog3
ENSMUSG00000104117	28.1922	0.498277	0.944566	Gm20743
ENSMUSG00000002324	108.015	-0.466172	0.944566	Rec8
ENSMUSG00000026893	282.344	0.209615	0.944566	Gca
ENSMUSG00000052675	240.774	-0.171268	0.944566	Zfp112
ENSMUSG00000053226	223.321	0.156357	0.944566	Dand5
ENSMUSG00000050538	933.033	-0.153965	0.944566	B230217C12Rik
ENSMUSG00000006717	935.966	0.135393	0.944566	Acot13
ENSMUSG00000021224	831.007	0.124626	0.944566	Numb
ENSMUSG00000022466	371.438	-0.122034	0.944566	Rpap3
ENSMUSG00000031148	691.398	-0.101316	0.944566	Gpkow
ENSMUSG00000024130	1811.66	-0.100223	0.944566	Abca3
ENSMUSG00000030111	26.3429	-1.03475	0.944584	A2m
ENSMUSG00000070306	89.9337	0.96404	0.944584	Ccdc153
ENSMUSG00000044258	39.8252	0.522367	0.944584	Ctla2a
ENSMUSG00000024033	78.745	0.479976	0.944584	Rsph1
ENSMUSG00000072568	284.667	0.375808	0.944584	Fam84b
ENSMUSG00000032243	78.7889	-0.368862	0.944584	Itga11
ENSMUSG00000024190	662.869	0.322312	0.944584	Dusp1
ENSMUSG00000082272	77.0721	0.307993	0.944584	Gm11675
ENSMUSG00000078870	101.387	-0.286241	0.944584	Gm14410
ENSMUSG00000091712	802.381	0.282999	0.944584	Sec14l5
ENSMUSG00000028088	101.431	0.263882	0.944584	Fmo5
ENSMUSG00000071042	487.064	0.214148	0.944584	Rasgrp3
ENSMUSG00000032109	157.542	-0.211541	0.944584	Nlrx1
ENSMUSG00000029162	195.725	0.195191	0.944584	Khk
ENSMUSG00000015243	1429.57	-0.190036	0.944584	Abca1
ENSMUSG00000034218	417.129	-0.18795	0.944584	Atm
ENSMUSG00000037996	12676.5	-0.18617	0.944584	Slc24a2
ENSMUSG00000042505	265.666	-0.183238	0.944584	Sdhaf3
ENSMUSG00000024912	201.281	-0.183233	0.944584	Fosl1
ENSMUSG00000069844	206.388	0.169795	0.944584	Sco1
ENSMUSG00000030051	178.106	0.162138	0.944584	Aplf
ENSMUSG00000028099	328.02	-0.152906	0.944584	Polr3c
ENSMUSG00000024642	2842.79	0.152505	0.944584	Tle4
ENSMUSG00000052446	300.521	0.148761	0.944584	Zfp961
ENSMUSG00000029576	513.928	0.148475	0.944584	Radil
ENSMUSG00000044501	272.829	0.147154	0.944584	Zfp758
ENSMUSG00000029212	3697.47	-0.140752	0.944584	Gabrb1
ENSMUSG00000030020	4681.65	-0.136611	0.944584	Prickle2
ENSMUSG00000029878	2226.43	0.133306	0.944584	Dbpht2
ENSMUSG00000043061	879.487	-0.130018	0.944584	Tmem18
ENSMUSG00000071253	1032.68	-0.128391	0.944584	Slc25a16
ENSMUSG00000033020	613.035	0.124492	0.944584	Polr2f
ENSMUSG00000082029	879.664	0.119581	0.944584	H3f3c
ENSMUSG00000007739	2297.83	0.119203	0.944584	Cct4
ENSMUSG00000025280	659.171	-0.118798	0.944584	Polr3a
ENSMUSG00000048234	706.881	-0.117149	0.944584	Rnf149
ENSMUSG00000029131	814.099	0.115509	0.944584	Dnajb6
ENSMUSG00000056493	1851.69	-0.114486	0.944584	Foxk1
ENSMUSG00000049176	2297.63	-0.111206	0.944584	Frmpd4
ENSMUSG00000052534	4061.91	-0.109018	0.944584	Pbx1
ENSMUSG00000039033	609.444	0.107116	0.944584	Tasp1
ENSMUSG00000049971	664.676	-0.106777	0.944584	Glt1d1
ENSMUSG00000067150	1034.62	-0.104897	0.944584	Xpo5
ENSMUSG00000066392	5746.12	-0.10428	0.944584	Nrxn3
ENSMUSG00000067194	3499.9	-0.101718	0.944584	Eif1ax
ENSMUSG00000020687	1323.11	-0.101533	0.944584	Cdc27
ENSMUSG00000028882	870.491	0.0999344	0.944584	Ppp1r8
ENSMUSG00000021770	2297.8	-0.099829	0.944584	Samd8
ENSMUSG00000028433	1067.28	-0.0996046	0.944584	Ubap2
ENSMUSG00000009630	2741.31	0.099512	0.944584	Ppp2cb
ENSMUSG00000044647	3040.78	0.0985294	0.944584	Csrnp3
ENSMUSG00000022791	7102.17	0.0972569	0.944584	Tnk2
ENSMUSG00000038301	2624.28	-0.0958258	0.944584	Snx10
ENSMUSG00000003344	2047.86	-0.0920691	0.944584	Btbd2
ENSMUSG00000019505	14222.4	0.0916733	0.944584	Ubb
ENSMUSG00000025907	1720.19	0.0909813	0.944584	Rb1cc1
ENSMUSG00000030894	1456.61	-0.0886679	0.944584	Tpp1
ENSMUSG00000022403	4155.5	0.0882808	0.944584	St13
ENSMUSG00000033379	3954.84	0.0829767	0.944584	Atp6v0b
ENSMUSG00000042873	4342.11	-0.0821119	0.944584	Lhfpl4
ENSMUSG00000025132	6825.9	0.0687045	0.944584	Arhgdia
ENSMUSG00000028876	488.672	-0.355679	0.945785	Epha10
ENSMUSG00000064115	6024.63	-0.12735	0.945785	Cadm2
ENSMUSG00000029432	2345.03	-0.0838002	0.945785	Nipsnap2
ENSMUSG00000005034	15820	0.0810608	0.945785	Prkacb
ENSMUSG00000046186	29.09	0.744531	0.946066	Cd109
ENSMUSG00000106680	23.3287	0.524263	0.946164	Gm43852
ENSMUSG00000060244	28.1558	0.476612	0.946164	Alyref2
ENSMUSG00000114230	79.1022	-0.454083	0.946164	Gm48239
ENSMUSG00000106317	35.717	-0.405696	0.946164	Gm43848
ENSMUSG00000110790	38.0712	0.364648	0.946164	Gm47079
ENSMUSG00000038393	488.467	0.307915	0.946164	Txnip
ENSMUSG00000020423	235.901	0.291618	0.946164	Btg2
ENSMUSG00000020475	159.426	-0.263994	0.946164	Pgam2
ENSMUSG00000081208	101.362	-0.257313	0.946164	Gm11400
ENSMUSG00000083027	77.6913	0.24797	0.946164	Gm13140
ENSMUSG00000030722	116.412	-0.197819	0.946164	Nfatc2ip
ENSMUSG00000050164	1048.67	-0.18853	0.946164	Mchr1
ENSMUSG00000064339	116554	0.182826	0.946164	mt-Rnr2
ENSMUSG00000063142	3670.93	-0.163731	0.946164	Kcnma1
ENSMUSG00000050621	3344.61	0.158108	0.946164	Rps27rt
ENSMUSG00000026153	771.843	-0.15752	0.946164	Fam135a
ENSMUSG00000113743	465.986	0.141183	0.946164	Gm8712
ENSMUSG00000043885	1617.3	-0.129406	0.946164	Slc36a4
ENSMUSG00000028397	761.301	-0.128308	0.946164	Kdm4c
ENSMUSG00000032883	4045.45	0.121994	0.946164	Acsl3
ENSMUSG00000081021	1071.09	0.111553	0.946164	Gm11964
ENSMUSG00000038646	818.702	0.108388	0.946164	Fam103a1
ENSMUSG00000036792	1717.03	-0.107985	0.946164	Mbd5
ENSMUSG00000037519	1057.74	-0.100881	0.946164	Ppfia1
ENSMUSG00000035078	2469.01	-0.0937366	0.946164	Mtmr9
ENSMUSG00000019849	724.885	-0.0910331	0.946164	Prep
ENSMUSG00000020610	1119.61	0.0900171	0.946164	Amz2
ENSMUSG00000052949	6499.44	-0.0767544	0.946164	Rnf157
ENSMUSG00000027010	3855.31	-0.0740903	0.946355	Slc25a12
ENSMUSG00000070604	55.1144	-0.341108	0.946371	Vsig10l
ENSMUSG00000004661	243.744	0.26888	0.946371	Arid3b
ENSMUSG00000111554	73.1566	-0.251491	0.946371	Gm232
ENSMUSG00000078435	119.171	-0.210981	0.946371	AU041133
ENSMUSG00000036264	583.547	-0.194706	0.946371	Fstl4
ENSMUSG00000098506	259.936	-0.188151	0.946371	Phf20-ps
ENSMUSG00000051768	540.147	0.145981	0.946371	Xrcc1
ENSMUSG00000040724	5741.25	-0.138705	0.946371	Kcna2
ENSMUSG00000056486	14477.6	0.13745	0.946371	Chn1
ENSMUSG00000093904	10325.4	-0.110646	0.946371	Tomm20
ENSMUSG00000028468	846.521	-0.106333	0.946371	Rgp1
ENSMUSG00000020840	1540.78	0.09528	0.946371	Blmh
ENSMUSG00000024002	2712.72	-0.0812703	0.946371	Brd4
ENSMUSG00000042707	43.5329	0.80349	0.947295	Dnali1
ENSMUSG00000060377	149.026	0.235256	0.947295	Rpl36a-ps1
ENSMUSG00000034349	191.808	0.227357	0.947295	Smc4
ENSMUSG00000039556	182.787	-0.197282	0.947295	Ppp1r3f
ENSMUSG00000108841	37.3888	0.820495	0.947387	Frmpd2
ENSMUSG00000026649	36.3063	0.687568	0.947387	Cfap126
ENSMUSG00000023034	2056.04	0.648404	0.947387	Nr4a1
ENSMUSG00000026679	41.5121	0.640885	0.947387	Enkur
ENSMUSG00000114184	35.5587	0.574324	0.947387	Gm7143
ENSMUSG00000059022	32.6955	-0.5486	0.947387	Kcp
ENSMUSG00000087200	24.1648	0.541707	0.947387	Lrp8os3
ENSMUSG00000114940	31.6502	0.495864	0.947387	Gm21378
ENSMUSG00000028139	33.5748	0.469473	0.947387	Riiad1
ENSMUSG00000114293	35.3756	-0.425682	0.947387	Gm48078
ENSMUSG00000054901	55.9041	-0.404882	0.947387	Arhgef33
ENSMUSG00000074252	30.8006	-0.39968	0.947387	Gm10654
ENSMUSG00000029298	86.9026	-0.371229	0.947387	Gbp9
ENSMUSG00000097787	53.5231	-0.335657	0.947387	2700046G09Rik
ENSMUSG00000004894	993.406	0.297006	0.947387	Hapln2
ENSMUSG00000040840	98.2226	-0.290321	0.947387	4930579G18Rik
ENSMUSG00000110446	190.756	-0.275614	0.947387	Gm18646
ENSMUSG00000080316	322.881	-0.268308	0.947387	Spaca6
ENSMUSG00000028527	596.685	0.255993	0.947387	Ak4
ENSMUSG00000093862	83.3364	-0.240047	0.947387	Gm5117
ENSMUSG00000040146	85.4035	-0.233956	0.947387	Rgl3
ENSMUSG00000029507	181.229	0.223335	0.947387	Pus1
ENSMUSG00000059498	281.496	0.21353	0.947387	Fcgr3
ENSMUSG00000035914	301.515	-0.189922	0.947387	Cd276
ENSMUSG00000033615	11052.1	-0.1822	0.947387	Cplx1
ENSMUSG00000036845	269.226	0.179142	0.947387	Lin37
ENSMUSG00000096687	302.172	-0.16963	0.947387	Mfsd4b4
ENSMUSG00000040006	273.986	-0.166114	0.947387	Ginm1
ENSMUSG00000055963	637.3	-0.16175	0.947387	Triqk
ENSMUSG00000068329	333.816	-0.16145	0.947387	Htra2
ENSMUSG00000026737	2807.21	0.15943	0.947387	Pip4k2a
ENSMUSG00000100204	221.042	-0.158381	0.947387	Gm4849
ENSMUSG00000070866	706.234	-0.155836	0.947387	Zfp804a
ENSMUSG00000054893	546.185	0.151552	0.947387	Zfp667
ENSMUSG00000022475	421.125	-0.150676	0.947387	Hdac7
ENSMUSG00000110744	281.692	-0.146185	0.947387	Gm5171
ENSMUSG00000015968	1012.91	-0.144132	0.947387	Cacna1d
ENSMUSG00000018849	2540.89	0.143662	0.947387	Wwc1
ENSMUSG00000078862	261.774	-0.136452	0.947387	Gm14326
ENSMUSG00000037890	554.625	-0.134652	0.947387	Wdr19
ENSMUSG00000078193	3143.19	0.134567	0.947387	Gm2000
ENSMUSG00000037573	1184.93	0.131061	0.947387	Tob1
ENSMUSG00000031198	1124.6	-0.129568	0.947387	Fundc2
ENSMUSG00000057388	515.382	0.129549	0.947387	Mrpl18
ENSMUSG00000036197	430.899	-0.128817	0.947387	Gxylt1
ENSMUSG00000022749	952.656	-0.126973	0.947387	Tbc1d23
ENSMUSG00000020137	540.68	0.126571	0.947387	Thap2
ENSMUSG00000038206	458.32	0.126102	0.947387	Fbxo8
ENSMUSG00000040661	839.943	-0.125699	0.947387	Rad54l2
ENSMUSG00000022973	7687.32	-0.125617	0.947387	Synj1
ENSMUSG00000035064	690.729	-0.125093	0.947387	Eef2k
ENSMUSG00000021377	1682.18	0.124855	0.947387	Dek
ENSMUSG00000032316	1063.46	0.1246	0.947387	Clk3
ENSMUSG00000036572	614.886	-0.123534	0.947387	Upf3b
ENSMUSG00000008976	785.868	0.120685	0.947387	Gabpa
ENSMUSG00000048878	1655.45	0.116074	0.947387	Hexim1
ENSMUSG00000044876	1011.67	0.115939	0.947387	Zfp444
ENSMUSG00000054008	2887.6	-0.114957	0.947387	Ndst1
ENSMUSG00000028345	439.628	0.114395	0.947387	Tex10
ENSMUSG00000060679	687.631	-0.110464	0.947387	Mrps9
ENSMUSG00000027937	613.071	0.110118	0.947387	Jtb
ENSMUSG00000082935	1517.19	0.108168	0.947387	Gm7658
ENSMUSG00000018765	3232.86	0.0828154	0.947387	Fxr2
ENSMUSG00000029458	1607.62	-0.0788516	0.947387	Brap
ENSMUSG00000030286	1799.26	-0.069641	0.947387	Emc3
ENSMUSG00000068882	2070.27	0.0683593	0.947387	Ssb
ENSMUSG00000106205	26.0316	-0.504039	0.947842	C230096K16Rik
ENSMUSG00000024778	42.3827	0.467431	0.947842	Fas
ENSMUSG00000047867	76.448	0.414197	0.947842	Gimap6
ENSMUSG00000073633	48.036	-0.383967	0.947842	Fbxo36
ENSMUSG00000016150	1178.36	-0.344951	0.947842	Tenm1
ENSMUSG00000055150	94.2725	0.208035	0.947842	Zfp78
ENSMUSG00000034848	299.345	0.179236	0.947842	Ttc21b
ENSMUSG00000031885	432.928	0.161801	0.947842	Cbfb
ENSMUSG00000032131	1172.87	-0.146673	0.947842	Abcg4
ENSMUSG00000068240	4329.92	0.135804	0.947842	Gm11808
ENSMUSG00000070343	4254.93	0.114638	0.947842	Gm10288
ENSMUSG00000043962	2259.91	-0.0693576	0.947842	Thrap3
ENSMUSG00000089774	1064.68	0.350844	0.948165	Slc5a3
ENSMUSG00000019891	356.706	-0.142248	0.948222	Dcbld1
ENSMUSG00000018481	2274.07	-0.11066	0.948526	Appbp2
ENSMUSG00000071398	56.9313	0.643664	0.949161	2410004P03Rik
ENSMUSG00000031465	23.5813	0.605953	0.949161	Angpt2
ENSMUSG00000004951	104.352	0.581943	0.949161	Hspb1
ENSMUSG00000043913	23.2884	-0.515493	0.949161	Ccdc60
ENSMUSG00000097613	23.5488	-0.510081	0.949161	Gm17597
ENSMUSG00000081604	24.7286	0.465157	0.949161	Gm11518
ENSMUSG00000043286	23.9443	-0.463038	0.949161	Pnpla1
ENSMUSG00000036872	102.094	0.397152	0.949161	Abcc12
ENSMUSG00000112237	71.4096	0.366483	0.949161	D630033A02Rik
ENSMUSG00000038352	87.841	-0.364489	0.949161	Arl5c
ENSMUSG00000102740	46.1108	0.363422	0.949161	Gm37599
ENSMUSG00000061613	89.4465	0.287583	0.949161	U2af1
ENSMUSG00000047757	190.58	0.275263	0.949161	Fancb
ENSMUSG00000004317	405.98	-0.271237	0.949161	Clcn5
ENSMUSG00000010362	108.527	0.26782	0.949161	Rdm1
ENSMUSG00000040429	75.446	0.257209	0.949161	Mterf1a
ENSMUSG00000112278	83.5306	-0.249032	0.949161	Gm30025
ENSMUSG00000028893	225.261	-0.245718	0.949161	Sesn2
ENSMUSG00000037341	645.017	-0.24233	0.949161	Slc9a7
ENSMUSG00000015839	399.872	0.22858	0.949161	Nfe2l2
ENSMUSG00000035109	194.401	0.226501	0.949161	Shc4
ENSMUSG00000031910	149.631	0.21697	0.949161	Has3
ENSMUSG00000030380	458.434	-0.205794	0.949161	Mzf1
ENSMUSG00000028360	249.618	-0.203145	0.949161	Slc44a5
ENSMUSG00000073471	175.062	0.196514	0.949161	Rsph3a
ENSMUSG00000053297	549.697	-0.195813	0.949161	AI854703
ENSMUSG00000037754	8766.01	0.1934	0.949161	Ppp1r16b
ENSMUSG00000022095	1453.15	-0.174813	0.949161	Fam160b2
ENSMUSG00000021759	294.302	-0.174013	0.949161	Plpp1
ENSMUSG00000026342	276.746	0.166233	0.949161	Slc35f5
ENSMUSG00000034101	257.72	0.164216	0.949161	Ctnnd1
ENSMUSG00000022883	1874.94	-0.158212	0.949161	Robo1
ENSMUSG00000035495	233.442	-0.156147	0.949161	Tstd2
ENSMUSG00000031482	315.41	-0.155473	0.949161	Slc25a15
ENSMUSG00000026727	394.804	0.155045	0.949161	Rsu1
ENSMUSG00000033735	684.099	0.143561	0.949161	Spr
ENSMUSG00000026473	28100.1	0.139334	0.949161	Glul
ENSMUSG00000019864	324.231	-0.138933	0.949161	Rtn4ip1
ENSMUSG00000020074	1278.49	0.131206	0.949161	Ccar1
ENSMUSG00000032264	385.783	0.127945	0.949161	Zw10
ENSMUSG00000032727	535.648	-0.124488	0.949161	Mier3
ENSMUSG00000029617	581.884	-0.123539	0.949161	Ccz1
ENSMUSG00000031951	582.211	0.120923	0.949161	Tmem231
ENSMUSG00000053580	4869.82	-0.119784	0.949161	Tanc2
ENSMUSG00000033931	698.505	-0.119346	0.949161	Rbm34
ENSMUSG00000048578	3898.34	0.11398	0.949161	Mlec
ENSMUSG00000080776	3843.84	0.110022	0.949161	Gm12174
ENSMUSG00000042032	2577.56	0.108764	0.949161	Mat2b
ENSMUSG00000018796	1296.84	-0.107394	0.949161	Acsl1
ENSMUSG00000042323	1545.62	-0.102394	0.949161	Pbrm1
ENSMUSG00000026174	643.846	0.0981483	0.949161	Cnot9
ENSMUSG00000003033	1259.86	-0.0964453	0.949161	Ap1m1
ENSMUSG00000035851	1727.82	0.0951684	0.949161	Ythdc1
ENSMUSG00000038039	2147.13	-0.0937572	0.949161	Gcc2
ENSMUSG00000039157	3540.65	0.0850014	0.949161	Fam102a
ENSMUSG00000053046	3366.06	-0.0848319	0.949161	Brsk2
ENSMUSG00000020454	1260.06	0.0816348	0.949161	Eif4enif1
ENSMUSG00000029106	11077.2	0.0770479	0.949161	Add1
ENSMUSG00000019432	3233.78	0.0751138	0.949161	Ddx39b
ENSMUSG00000017843	5078.01	0.0505498	0.949161	Ppp2r5c
ENSMUSG00000102752	72.0832	0.29947	0.950089	Gm7694
ENSMUSG00000079575	195.184	-0.209051	0.950089	Rbpj-ps3
ENSMUSG00000039804	1590.77	0.0963244	0.951269	Ncoa5
ENSMUSG00000047935	954.82	-0.311369	0.952879	Sox1ot
ENSMUSG00000035873	48.4304	0.501648	0.953481	Pawr
ENSMUSG00000106383	151.241	-0.180128	0.953481	E330034L11Rik
ENSMUSG00000040543	2503.87	0.14489	0.953481	Pitpnm3
ENSMUSG00000097236	45.8448	-0.372566	0.954711	4831440E17Rik
ENSMUSG00000111390	66.6716	0.337641	0.954711	Gm48796
ENSMUSG00000036885	392.069	-0.175509	0.954711	Arhgef26
ENSMUSG00000045854	355.184	-0.143858	0.954711	Lyrm2
ENSMUSG00000038286	530.358	0.124979	0.954711	Bphl
ENSMUSG00000032410	1159.65	-0.116961	0.954711	Xrn1
ENSMUSG00000045790	1359.45	0.0902533	0.954711	Ccdc149
ENSMUSG00000022244	200.649	0.170985	0.955507	Amacr
ENSMUSG00000066838	240.605	0.169983	0.955526	Zfp772
ENSMUSG00000045248	253.786	-0.157258	0.956968	Med26
ENSMUSG00000113664	22.5427	0.484073	0.957875	Gm47184
ENSMUSG00000001156	1246.01	0.16528	0.957875	Mxd1
ENSMUSG00000040883	523.202	0.119502	0.957875	Tmem205
ENSMUSG00000043683	2206.12	-0.100735	0.957875	Fem1a
ENSMUSG00000046605	151.225	-0.197478	0.958363	B3gntl1
ENSMUSG00000031828	295.206	-0.168953	0.958363	Klhl36
ENSMUSG00000024082	814.746	0.0902567	0.958363	Ndufaf7
ENSMUSG00000029146	1870.22	0.0717839	0.958363	Snx17
ENSMUSG00000031303	30.0514	-0.446202	0.958839	Map3k15
ENSMUSG00000047407	34.725	0.421342	0.958839	Tgif1
ENSMUSG00000000125	60.4621	-0.386684	0.958839	Wnt3
ENSMUSG00000110630	31.4295	0.370755	0.958839	K230015D01Rik
ENSMUSG00000021733	519.271	-0.165743	0.958839	Slc4a7
ENSMUSG00000029402	202.642	-0.159292	0.958839	Snrnp35
ENSMUSG00000045799	2231.17	0.147753	0.958839	Gm9800
ENSMUSG00000073233	458.351	-0.133952	0.958839	Gm9144
ENSMUSG00000041130	1049.44	0.120884	0.958839	Zfp598
ENSMUSG00000038555	2585.44	-0.0896207	0.958839	Reep2
ENSMUSG00000028973	1080.04	-0.0881568	0.958839	Abcb8
ENSMUSG00000005354	2102.19	0.0820503	0.95921	Txn2
ENSMUSG00000039942	22.635	-0.542713	0.959651	Ptger4
ENSMUSG00000031165	40.5591	-0.385864	0.959651	Was
ENSMUSG00000041653	57.4691	-0.366374	0.959651	Pnpla3
ENSMUSG00000030321	131.934	0.277518	0.959651	Efcab12
ENSMUSG00000090069	102.841	-0.255282	0.959651	E430024P14Rik
ENSMUSG00000039252	2676.63	-0.225394	0.959651	Lgi2
ENSMUSG00000022829	1067.39	-0.211952	0.959651	Stxbp5l
ENSMUSG00000002580	415.152	0.159335	0.959651	Mien1
ENSMUSG00000041235	587.147	0.153776	0.959651	Chd7
ENSMUSG00000024127	6588.89	-0.11564	0.959651	Prepl
ENSMUSG00000025007	527.709	0.102245	0.959651	Aldh18a1
ENSMUSG00000042305	1413.08	0.0890606	0.959651	Tmem183a
ENSMUSG00000058446	475.909	-0.155358	0.9607	Znrf2
ENSMUSG00000024269	984.844	-0.123608	0.9607	Tpgs2
ENSMUSG00000055022	7917.27	-0.100549	0.9607	Cntn1
ENSMUSG00000082321	732.165	0.0994351	0.9607	Gm14253
ENSMUSG00000026697	30.8883	-1.97521	0.960982	Myoc
ENSMUSG00000071273	65.0467	0.297978	0.960982	Gm5145
ENSMUSG00000082028	161.027	0.225524	0.960982	Gm1826
ENSMUSG00000027800	290.879	0.223032	0.960982	Tm4sf1
ENSMUSG00000024525	135.749	-0.204851	0.960982	Impa2
ENSMUSG00000022237	2471.64	0.201586	0.960982	Ankrd33b
ENSMUSG00000032182	178.809	0.195611	0.960982	Yipf2
ENSMUSG00000030276	271.158	0.190358	0.960982	Ttll3
ENSMUSG00000035126	350.108	0.188784	0.960982	Wdr78
ENSMUSG00000028643	234.903	-0.163018	0.960982	Svbp
ENSMUSG00000028034	2179.18	0.145998	0.960982	Fubp1
ENSMUSG00000015575	532.115	0.143059	0.960982	Atp6v0e
ENSMUSG00000016481	420.172	0.13476	0.960982	Cr1l
ENSMUSG00000006586	923.85	-0.129147	0.960982	Runx1t1
ENSMUSG00000035936	2689.79	-0.128582	0.960982	Aldh5a1
ENSMUSG00000059278	548.372	0.12669	0.960982	Naa38
ENSMUSG00000039286	901.001	0.126349	0.960982	Fndc3b
ENSMUSG00000020589	6740.8	0.120163	0.960982	Fam49a
ENSMUSG00000040640	4366.16	-0.110932	0.960982	Erc2
ENSMUSG00000031666	1254.02	0.102742	0.960982	Rbl2
ENSMUSG00000029922	3281.98	0.0957983	0.960982	Mkrn1
ENSMUSG00000027575	2019.57	-0.0849953	0.960982	Arfgap1
ENSMUSG00000005142	1155.68	-0.0838538	0.960982	Man2b1
ENSMUSG00000025041	1480.16	-0.0831151	0.960982	Nt5c2
ENSMUSG00000039128	1523.29	0.0755045	0.960982	Cdc123
ENSMUSG00000004789	2706.65	-0.0745787	0.960982	Dlst
ENSMUSG00000115249	26.0905	-0.364292	0.961111	Gm49085
ENSMUSG00000044071	527.705	-0.454443	0.961904	Fam19a2
ENSMUSG00000050234	47.8335	-0.356016	0.961904	Gja4
ENSMUSG00000081629	95.6679	0.24785	0.961904	Eif3s6-ps1
ENSMUSG00000008683	887.227	-0.245617	0.961904	Rps15a
ENSMUSG00000000567	843.002	0.204551	0.961904	Sox9
ENSMUSG00000034192	159.11	0.178589	0.961904	Lsm3
ENSMUSG00000039578	243.394	0.152383	0.961904	Ccser1
ENSMUSG00000074994	539.18	-0.128783	0.961904	Qser1
ENSMUSG00000059878	482.731	0.115376	0.961904	Zfp422
ENSMUSG00000058492	553.081	0.111531	0.961904	Scp2-ps2
ENSMUSG00000026596	2852	-0.104528	0.961904	Abl2
ENSMUSG00000060992	1734.01	0.0870301	0.961904	Copz1
ENSMUSG00000023965	1633.21	-0.0776709	0.961904	Fbxl17
ENSMUSG00000089922	77.2353	0.38588	0.961982	Gm43517
ENSMUSG00000030590	288.818	0.14579	0.961982	Fam98c
ENSMUSG00000061186	76.3788	-0.406869	0.962054	Sfmbt2
ENSMUSG00000092223	26.2318	0.371429	0.962054	Gm19807
ENSMUSG00000033021	559.342	0.125064	0.962054	Gmppa
ENSMUSG00000051786	707.464	-0.124219	0.962054	Tubgcp6
ENSMUSG00000042251	32.525	-0.438237	0.962093	Pm20d1
ENSMUSG00000022759	36.2144	0.753216	0.962475	Lrrc74b
ENSMUSG00000057969	50.2063	-0.672066	0.962475	Sema3b
ENSMUSG00000021367	50.0825	-0.416994	0.962475	Edn1
ENSMUSG00000063535	37.823	0.411129	0.962475	Zfp773
ENSMUSG00000042349	25.5228	0.398613	0.962475	Ikbke
ENSMUSG00000023935	41.3912	-0.394935	0.962475	Spats1
ENSMUSG00000109554	56.5802	-0.37086	0.962475	A230057D06Rik
ENSMUSG00000081342	37.1664	-0.327429	0.962475	Gm11434
ENSMUSG00000021098	188.888	-0.308272	0.962475	4930447C04Rik
ENSMUSG00000004415	61.7089	-0.307254	0.962475	Col26a1
ENSMUSG00000109690	57.9489	-0.298763	0.962475	Gm6376
ENSMUSG00000046470	208.801	-0.29314	0.962475	Sox18
ENSMUSG00000063919	542.448	-0.289668	0.962475	Srrm4
ENSMUSG00000027168	162.392	-0.285403	0.962475	Pax6
ENSMUSG00000038147	90.534	0.247839	0.962475	Cd84
ENSMUSG00000019577	338.704	0.247345	0.962475	Pdk4
ENSMUSG00000033377	216.485	0.235763	0.962475	Palmd
ENSMUSG00000082087	71.7627	-0.235731	0.962475	Gm12138
ENSMUSG00000029822	706.209	0.225129	0.962475	Osbpl3
ENSMUSG00000095990	88.873	-0.21627	0.962475	Zfp97
ENSMUSG00000057440	351.181	0.214757	0.962475	Mpp7
ENSMUSG00000017491	1106.77	0.209452	0.962475	Rarb
ENSMUSG00000022788	540.007	-0.204006	0.962475	Fgd4
ENSMUSG00000052713	467.826	-0.184628	0.962475	Zfp608
ENSMUSG00000098176	173.175	-0.184244	0.962475	Ccdc166
ENSMUSG00000040710	465.648	0.180176	0.962475	St8sia4
ENSMUSG00000062054	310.341	0.177339	0.962475	Iah1
ENSMUSG00000104126	365.427	-0.174539	0.962475	Gm37486
ENSMUSG00000022204	351.762	0.168865	0.962475	Ngdn
ENSMUSG00000004100	275.851	-0.164118	0.962475	Ppan
ENSMUSG00000027374	619.911	-0.157119	0.962475	Mrps5
ENSMUSG00000022672	845.808	-0.154602	0.962475	Prkdc
ENSMUSG00000053550	4913.14	-0.144169	0.962475	Shisa7
ENSMUSG00000025534	298.804	0.140406	0.962475	Gusb
ENSMUSG00000029401	285.175	0.138837	0.962475	Rilpl2
ENSMUSG00000020492	289.082	-0.138521	0.962475	Ska2
ENSMUSG00000106864	413.255	-0.135085	0.962475	Gtf3c2
ENSMUSG00000005533	1800.97	0.124873	0.962475	Igf1r
ENSMUSG00000025371	481.259	-0.124052	0.962475	Chmp6
ENSMUSG00000041846	1025.75	0.117979	0.962475	Ppp4r3a
ENSMUSG00000005506	8031.06	0.114869	0.962475	Celf1
ENSMUSG00000022037	16304.1	0.10862	0.962475	Clu
ENSMUSG00000004113	2699.92	-0.108132	0.962475	Cacna1b
ENSMUSG00000021361	788.71	0.102715	0.962475	Tmem14c
ENSMUSG00000020075	669.622	-0.101314	0.962475	Ddx21
ENSMUSG00000050490	702.148	0.100912	0.962475	Gm8394
ENSMUSG00000024248	2540.65	0.100896	0.962475	Cox7a2l
ENSMUSG00000043252	1672.38	0.0980075	0.962475	Tmem64
ENSMUSG00000021039	1175.36	0.0978681	0.962475	Snw1
ENSMUSG00000041459	3713.64	0.0975706	0.962475	Tardbp
ENSMUSG00000025607	2147.09	-0.0901129	0.962475	Copg2
ENSMUSG00000020524	12167.4	-0.0744972	0.962475	Gria1
ENSMUSG00000066621	2498.88	-0.0734153	0.962475	Tecpr1
ENSMUSG00000028830	2183.21	-0.0715025	0.962475	AU040320
ENSMUSG00000055523	44.4262	-0.869295	0.962567	Gucy2g
[truncated: 14,002 more rows]

## Sheet: WT ZT6 
id	baseMean	log2FoldChange	padj	geneName
ENSMUSG00000023951	2012.91	0.642641	0.0544609	Vegfa
ENSMUSG00000022337	1017.47	-0.282699	0.0787399	Emc2
ENSMUSG00000000056	1556.1	0.328556	0.135966	Narf
ENSMUSG00000026579	36.3439	-3.41825	0.304022	F5
ENSMUSG00000100158	20.8709	1.61131	0.3761	Gm28119
ENSMUSG00000040133	389.571	0.318733	0.403558	Gpr176
ENSMUSG00000027547	3.20874	4.59919	0.817009	Sall4
ENSMUSG00000014158	49.1636	-1.50816	0.817009	Trpv4
ENSMUSG00000020070	1361.47	0.229574	0.81879	Rufy2
ENSMUSG00000026051	42.4646	-3.35341	0.943479	1500015O10Rik
ENSMUSG00000090698	146.701	1.36778	0.943479	Apold1
ENSMUSG00000027635	81.9025	0.568978	0.943479	Dsn1
ENSMUSG00000050619	188.171	0.505941	0.943479	Zscan29
ENSMUSG00000082029	879.664	-0.273012	0.943479	H3f3c
ENSMUSG00000020358	2663.98	-0.22289	0.943479	Hnrnpab
ENSMUSG00000001827	21.3487	-3.997	0.979142	Folr1
ENSMUSG00000032530	8.58337	-2.10645	0.979142	Lyzl4
ENSMUSG00000110605	49.1974	0.913687	0.979142	Gm32856
ENSMUSG00000085071	124.094	-0.600544	0.979142	Gm14066
ENSMUSG00000034220	1974.29	-0.151592	0.979142	Gpc1
ENSMUSG00000017723	1.64156	-5.70075	0.998319	Wfdc2
ENSMUSG00000115625	4.04507	-5.35901	0.998319	2900040C04Rik
ENSMUSG00000021187	1.50914	-5.17272	0.998319	Tc2n
ENSMUSG00000045337	1.05368	-5.05102	0.998319	Defb11
ENSMUSG00000023122	0.886105	-4.75696	0.998319	Sult1c2
ENSMUSG00000039672	12.7679	-4.68684	0.998319	Kcne2
ENSMUSG00000019278	0.636	-4.60392	0.998319	Dpep1
ENSMUSG00000066363	4.12857	4.43987	0.998319	Serpina3f
ENSMUSG00000047230	12.3451	-4.31706	0.998319	Cldn2
ENSMUSG00000082064	3.34069	-4.30544	0.998319	Rpl5-ps2
ENSMUSG00000026686	1.09506	-4.25453	0.998319	Lmx1a
ENSMUSG00000085639	1.71419	4.17484	0.998319	Gm15410
ENSMUSG00000109371	1.38587	4.14345	0.998319	Gm44626
ENSMUSG00000082364	2.35126	4.11631	0.998319	Gm11955
ENSMUSG00000106424	0.826191	-4.11401	0.998319	Gm34866
ENSMUSG00000044976	1.51292	-4.0773	0.998319	Wdr72
ENSMUSG00000019489	1.37579	4.05012	0.998319	Cd70
ENSMUSG00000046826	2.01508	-4.02494	0.998319	Fam187b
ENSMUSG00000082550	0.830469	-3.99585	0.998319	Gm12344
ENSMUSG00000086192	1.06473	3.98123	0.998319	Gm13609
ENSMUSG00000115008	0.449376	-3.97802	0.998319	4933429O19Rik
ENSMUSG00000106406	0.75204	3.94889	0.998319	Mir7682
ENSMUSG00000105102	1.05518	3.89838	0.998319	Gm35507
ENSMUSG00000042372	0.478352	-3.89123	0.998319	Dmrt3
ENSMUSG00000081666	0.678965	-3.84411	0.998319	Gm11677
ENSMUSG00000093885	1.01802	-3.82376	0.998319	Rpl35a-ps5
ENSMUSG00000098682	0.786162	-3.80922	0.998319	Otx2os1
ENSMUSG00000108375	0.812121	3.78095	0.998319	Gm45003
ENSMUSG00000102594	1.30085	3.7086	0.998319	Gm38381
ENSMUSG00000110007	1.82156	3.67176	0.998319	Gm45352
ENSMUSG00000082090	1.01264	3.65947	0.998319	Gm16481
ENSMUSG00000107918	1.68925	-3.62482	0.998319	Gm8999
ENSMUSG00000090176	0.751162	3.60865	0.998319	Cd200r2
ENSMUSG00000085099	1.06766	3.60196	0.998319	Gm16288
ENSMUSG00000108526	1.73676	-3.60131	0.998319	Gm45828
ENSMUSG00000026580	1.12375	3.59698	0.998319	Selp
ENSMUSG00000019762	2.54875	-3.57989	0.998319	Iyd
ENSMUSG00000113733	1.48309	-3.5724	0.998319	Gm34785
ENSMUSG00000114738	0.552772	3.56126	0.998319	Gm41041
ENSMUSG00000103727	0.64863	3.54655	0.998319	Gm37097
ENSMUSG00000102258	2.23992	3.53885	0.998319	Gm38257
ENSMUSG00000112681	0.984743	3.53182	0.998319	Gm47622
ENSMUSG00000026343	1.17214	-3.52014	0.998319	Gpr39
ENSMUSG00000088233	0.649916	3.50818	0.998319	Gm25428
ENSMUSG00000109559	2.70606	3.48633	0.998319	Gm34280
ENSMUSG00000019987	1.39361	-3.48203	0.998319	Arg1
ENSMUSG00000001510	2.1237	-3.48122	0.998319	Dlx3
ENSMUSG00000048108	29.2726	-3.4764	0.998319	Tmem72
ENSMUSG00000043329	1.14002	3.46672	0.998319	Gm8849
ENSMUSG00000107766	1.10886	3.45955	0.998319	Gm44073
ENSMUSG00000066720	1.86486	-3.45319	0.998319	Cldn9
ENSMUSG00000114103	0.451255	-3.45103	0.998319	Gm8557
ENSMUSG00000088763	1.58416	-3.44643	0.998319	Gm24391
ENSMUSG00000081431	1.03737	3.44559	0.998319	Gm15483
ENSMUSG00000072878	0.68276	3.44195	0.998319	1700123L14Rik
ENSMUSG00000110194	1.86543	-3.44125	0.998319	Gm7192
ENSMUSG00000114492	1.32267	-3.43513	0.998319	Gm9984
ENSMUSG00000086284	0.439835	-3.42365	0.998319	Frmpd1os
ENSMUSG00000005836	1.36032	-3.42191	0.998319	Gata6
ENSMUSG00000023943	0.245148	-3.41968	0.998319	Sult1c1
ENSMUSG00000048349	1.31056	-3.38463	0.998319	Pou4f1
ENSMUSG00000114357	0.664811	3.37765	0.998319	Gm48449
ENSMUSG00000112120	0.993779	3.36678	0.998319	Gm32255
ENSMUSG00000106867	3.64929	3.36069	0.998319	Gm43800
ENSMUSG00000090709	0.512635	-3.35445	0.998319	Gm17173
ENSMUSG00000006143	1.98794	3.3462	0.998319	Upk3bl
ENSMUSG00000106612	2.02779	3.33571	0.998319	Gm43750
ENSMUSG00000104874	1.17556	-3.33285	0.998319	Gm43387
ENSMUSG00000045680	0.31412	-3.31627	0.998319	Tcf21
ENSMUSG00000084839	2.48962	3.31577	0.998319	Gm14097
ENSMUSG00000016255	1.52982	3.31234	0.998319	Tubb1
ENSMUSG00000028640	1.71164	3.30982	0.998319	Tfap2c
ENSMUSG00000107257	3.28292	3.3053	0.998319	Gm43028
ENSMUSG00000087027	0.936691	3.29978	0.998319	Gm13206
ENSMUSG00000102619	1.18923	3.2945	0.998319	Gm37849
ENSMUSG00000102865	0.640853	3.28899	0.998319	Gm9839
ENSMUSG00000089009	0.849648	3.2835	0.998319	Gm23858
ENSMUSG00000085977	0.35792	-3.2776	0.998319	Gm5970
ENSMUSG00000023043	7.17503	-3.27561	0.998319	Krt18
ENSMUSG00000114153	1.13892	3.27209	0.998319	Gm48692
ENSMUSG00000087053	0.844764	3.26826	0.998319	Gm15082
ENSMUSG00000040148	0.932527	3.25951	0.998319	Hmx3
ENSMUSG00000113119	0.406754	3.2561	0.998319	Gm48883
ENSMUSG00000086850	2.29556	-3.23068	0.998319	Gm13257
ENSMUSG00000065674	0.347085	3.22928	0.998319	Gm24259
ENSMUSG00000109772	0.644153	-3.22715	0.998319	Gm39132
ENSMUSG00000065987	1.4427	3.22084	0.998319	Cd209b
ENSMUSG00000028996	0.873335	-3.21868	0.998319	Rbp7
ENSMUSG00000109942	1.17684	-3.21493	0.998319	Gm45262
ENSMUSG00000109083	0.965538	3.21276	0.998319	Gm44992
ENSMUSG00000084954	0.30221	-3.2038	0.998319	Gm16351
ENSMUSG00000090468	0.876391	3.20263	0.998319	Gm2840
ENSMUSG00000029380	3.15481	3.19137	0.998319	Cxcl1
ENSMUSG00000087061	0.53164	3.18503	0.998319	A130030D18Rik
ENSMUSG00000023902	0.563651	-3.18382	0.998319	Zscan10
ENSMUSG00000110741	0.414331	3.18364	0.998319	Gm48091
ENSMUSG00000087473	1.13248	-3.18285	0.998319	Gm13883
ENSMUSG00000084788	0.298157	-3.18172	0.998319	Gm11342
ENSMUSG00000085631	0.465821	-3.1717	0.998319	9630028H03Rik
ENSMUSG00000046088	0.301624	3.17149	0.998319	Gm9805
ENSMUSG00000082186	0.524142	-3.17049	0.998319	Gm12403
ENSMUSG00000061972	0.628269	-3.16593	0.998319	Olfr99
ENSMUSG00000011034	0.214112	-3.16169	0.998319	Slc5a1
ENSMUSG00000086499	0.551879	3.15812	0.998319	Gm16217
ENSMUSG00000113768	1.34258	3.15416	0.998319	Gm9237
ENSMUSG00000091617	1.557	3.15286	0.998319	Gm3752
ENSMUSG00000113506	1.508	3.15015	0.998319	Gm49377
ENSMUSG00000070645	0.394486	-3.14717	0.998319	Ren1
ENSMUSG00000097092	0.233764	-3.14673	0.998319	Gm26725
ENSMUSG00000108511	0.371201	3.14607	0.998319	Gm44987
ENSMUSG00000102915	1.28765	3.14581	0.998319	Gm32460
ENSMUSG00000095178	1.9065	3.14515	0.998319	Gm22716
ENSMUSG00000074731	0.688398	3.14113	0.998319	Zfp345
ENSMUSG00000111800	0.536461	-3.13837	0.998319	Gm31557
ENSMUSG00000063975	2.05644	-3.13634	0.998319	Slco1a5
ENSMUSG00000083344	1.11153	-3.13414	0.998319	Gm7363
ENSMUSG00000106750	0.333067	3.12472	0.998319	Gm43151
ENSMUSG00000099927	0.623048	3.11733	0.998319	Gm8226
ENSMUSG00000039865	2.14344	-3.11484	0.998319	Slc44a3
ENSMUSG00000087204	0.883324	-3.11207	0.998319	1700073E17Rik
ENSMUSG00000034028	1.38269	3.10977	0.998319	Cd226
ENSMUSG00000113587	0.443155	3.10801	0.998319	Gm36287
ENSMUSG00000034777	0.340181	-3.106	0.998319	Vax2
ENSMUSG00000074465	1.8079	3.1029	0.998319	Gm10701
ENSMUSG00000024353	2.59473	-3.10177	0.998319	Mzb1
ENSMUSG00000083411	2.63803	3.10132	0.998319	Rpl30-ps10
ENSMUSG00000032725	1.84651	-3.0993	0.998319	Folr2
ENSMUSG00000107118	2.66189	3.09582	0.998319	Gm42986
ENSMUSG00000106339	1.38559	3.0952	0.998319	Gm43489
ENSMUSG00000073928	0.473117	3.09395	0.998319	Olfr651
ENSMUSG00000038179	1.10523	3.09388	0.998319	Slamf7
ENSMUSG00000092131	2.61318	3.09345	0.998319	BC050972
ENSMUSG00000083754	0.361707	-3.08385	0.998319	Gm7803
ENSMUSG00000088490	1.13041	-3.08143	0.998319	Gm24400
ENSMUSG00000083777	0.404819	3.07979	0.998319	Gm13361
ENSMUSG00000107840	0.932088	3.07975	0.998319	Gm44241
ENSMUSG00000109703	0.824454	3.07834	0.998319	Gm45299
ENSMUSG00000105057	1.49485	-3.07545	0.998319	Gm40190
ENSMUSG00000110256	1.35799	-3.07436	0.998319	Gm45412
ENSMUSG00000066382	0.678664	-3.07323	0.998319	Iqcf5
ENSMUSG00000103386	1.87636	3.07042	0.998319	Gm37751
ENSMUSG00000106211	0.609286	3.07002	0.998319	Gm42842
ENSMUSG00000059334	0.750566	3.06727	0.998319	Zfp36l3
ENSMUSG00000109369	0.994487	3.06266	0.998319	Vmn2r-ps88
ENSMUSG00000100760	1.1711	3.06255	0.998319	Gm4035
ENSMUSG00000105282	1.4833	-3.05639	0.998319	Gm42981
ENSMUSG00000108489	0.19839	3.05153	0.998319	Gm45025
ENSMUSG00000086134	0.848945	3.04691	0.998319	Gm16159
ENSMUSG00000109769	0.862075	-3.0463	0.998319	Gm39232
ENSMUSG00000032818	1.99341	3.04518	0.998319	Loxhd1
ENSMUSG00000113279	0.157788	-3.03735	0.998319	Gm47470
ENSMUSG00000113189	1.01288	-3.03215	0.998319	B020018J22Rik
ENSMUSG00000087226	0.934176	-3.02804	0.998319	Gm14015
ENSMUSG00000080530	2.42132	-3.02387	0.998319	Gm25540
ENSMUSG00000111002	0.314414	-3.02169	0.998319	Gm47674
ENSMUSG00000093005	0.509505	-3.02157	0.998319	Gm24159
ENSMUSG00000082684	0.5055	-3.02047	0.998319	Gm12774
ENSMUSG00000096346	0.936291	3.01984	0.998319	Gm22887
ENSMUSG00000105707	0.346416	-3.01886	0.998319	Gm43753
ENSMUSG00000107704	0.979661	-3.01625	0.998319	Gm36355
ENSMUSG00000088769	2.74867	3.01556	0.998319	Gm22637
ENSMUSG00000109491	2.03406	-3.01521	0.998319	Gm15396
ENSMUSG00000105776	2.40267	3.01501	0.998319	Gm43292
ENSMUSG00000067063	1.01153	3.01166	0.998319	Gm6990
ENSMUSG00000082653	0.215232	3.01041	0.998319	Gm15897
ENSMUSG00000092162	1.53129	-3.00768	0.998319	Vmn2r86
ENSMUSG00000085813	1.57309	-3.00705	0.998319	Gm15870
ENSMUSG00000099287	0.354506	-3.00645	0.998319	Gm27987
ENSMUSG00000061863	0.993895	3.00312	0.998319	Gm6822
ENSMUSG00000113094	0.701903	3.00125	0.998319	Gm47447
ENSMUSG00000074619	1.07712	-3.00099	0.998319	1700034I23Rik
ENSMUSG00000110593	0.606045	3.00006	0.998319	Gm45822
ENSMUSG00000090215	0.612626	-2.99946	0.998319	Trim34b
ENSMUSG00000030325	0.435334	2.99945	0.998319	Klrb1c
ENSMUSG00000109635	1.30245	2.99794	0.998319	Gm45670
ENSMUSG00000097546	1.95453	2.99777	0.998319	Gm26749
ENSMUSG00000111610	0.884281	2.99519	0.998319	Gm34829
ENSMUSG00000104016	1.68374	2.99417	0.998319	Gm37362
ENSMUSG00000073094	1.22369	2.99241	0.998319	Smim9
ENSMUSG00000106411	0.573938	2.98962	0.998319	Gm42445
ENSMUSG00000029811	0.295461	2.98798	0.998319	Aoc1
ENSMUSG00000068855	2.24771	2.98361	0.998319	Hist2h2ac
ENSMUSG00000026822	27.1362	2.9813	0.998319	Lcn2
ENSMUSG00000104745	0.564345	-2.97843	0.998319	Gm43073
ENSMUSG00000090016	1.25168	-2.97764	0.998319	Gm16578
ENSMUSG00000021850	1.28461	-2.97727	0.998319	1700011H14Rik
ENSMUSG00000097463	3.61824	2.97544	0.998319	4930448E22Rik
ENSMUSG00000103411	0.896441	2.97458	0.998319	Gm18300
ENSMUSG00000085170	0.357416	-2.97411	0.998319	Lrrc75aos1
ENSMUSG00000080736	0.500872	-2.9735	0.998319	Gm15617
ENSMUSG00000082357	2.24542	2.97261	0.998319	Gm13542
ENSMUSG00000100141	0.608622	2.97196	0.998319	Gm6445
ENSMUSG00000091109	1.36874	2.97046	0.998319	Gm17622
ENSMUSG00000114205	0.146496	-2.96876	0.998319	Gm7480
ENSMUSG00000093262	0.756402	2.96815	0.998319	Gm23413
ENSMUSG00000081002	1.2039	2.96642	0.998319	Gm14240
ENSMUSG00000105622	1.32036	2.96394	0.998319	Gm42615
ENSMUSG00000082955	0.77653	2.96383	0.998319	Gm8036
ENSMUSG00000098456	0.175712	2.96111	0.998319	Gm12117
ENSMUSG00000113630	0.579502	2.96079	0.998319	4930404H11Rik
ENSMUSG00000030365	0.715855	2.95926	0.998319	Clec2i
ENSMUSG00000107862	2.09716	2.95806	0.998319	Gm44151
ENSMUSG00000045824	0.130034	-2.95458	0.998319	Olfr574
ENSMUSG00000103965	1.76306	-2.95258	0.998319	Gm30173
ENSMUSG00000081191	0.186835	-2.95237	0.998319	Gm11271
ENSMUSG00000099428	1.02525	-2.95023	0.998319	Gm28155
ENSMUSG00000020633	1.30542	-2.9495	0.998319	Dcdc2c
ENSMUSG00000115835	0.243681	-2.94848	0.998319	Gm41253
ENSMUSG00000084918	1.25816	-2.94202	0.998319	Gm12708
ENSMUSG00000021086	1.40378	2.9409	0.998319	Ccdc175
ENSMUSG00000084144	0.886165	2.94064	0.998319	Gm12516
ENSMUSG00000112621	1.91016	2.93972	0.998319	Gm5173
ENSMUSG00000081730	0.892258	-2.93904	0.998319	Gm13785
ENSMUSG00000035373	1.95121	2.9383	0.998319	Ccl7
ENSMUSG00000063245	1.77654	2.93589	0.998319	Zfp993
ENSMUSG00000089634	0.252491	-2.9358	0.998319	Nat8b-ps
ENSMUSG00000028262	0.694067	2.93448	0.998319	Clca3a2
ENSMUSG00000020164	0.728442	2.93385	0.998319	Kcnmb4os1
ENSMUSG00000103189	0.665269	2.93221	0.998319	Gm37092
ENSMUSG00000046733	2.44244	-2.93194	0.998319	Gprc5a
ENSMUSG00000027301	18.523	-2.9305	0.998319	Oxt
ENSMUSG00000082393	0.716268	2.93043	0.998319	Gm15028
ENSMUSG00000114167	1.71474	2.92529	0.998319	Gm7002
ENSMUSG00000086127	2.1111	-2.92332	0.998319	Gm11934
ENSMUSG00000021553	2.14209	-2.9228	0.998319	Slc28a3
ENSMUSG00000085171	0.727173	-2.92188	0.998319	D830026I12Rik
ENSMUSG00000096726	0.311816	-2.91563	0.998319	Gm5558
ENSMUSG00000086916	5.19147	2.91516	0.998319	Gm15903
ENSMUSG00000029844	0.758335	2.91453	0.998319	Hoxa1
ENSMUSG00000112943	0.860977	2.91358	0.998319	Gm18983
ENSMUSG00000053852	0.405708	2.91343	0.998319	Adgrg4
ENSMUSG00000113467	0.992632	-2.91234	0.998319	Gm46350
ENSMUSG00000018862	0.91502	2.90788	0.998319	Otop3
ENSMUSG00000109051	0.695207	2.90754	0.998319	Gm44913
ENSMUSG00000111537	1.16354	-2.90734	0.998319	Gm7653
ENSMUSG00000040205	1.53113	-2.90683	0.998319	Cuzd1
ENSMUSG00000093865	0.888426	-2.90678	0.998319	Lrit3
ENSMUSG00000095524	0.902784	2.90645	0.998319	Gm15682
ENSMUSG00000087570	0.465765	2.90467	0.998319	Gm13647
ENSMUSG00000098957	0.429039	-2.90265	0.998319	Mir8105
ENSMUSG00000053101	0.82829	2.90241	0.998319	Gpr141
ENSMUSG00000111577	2.58578	-2.90195	0.998319	Gm47136
ENSMUSG00000098039	0.82269	2.89902	0.998319	Gm26925
ENSMUSG00000091155	0.716129	2.89583	0.998319	Serpine3
ENSMUSG00000092268	0.529648	2.89514	0.998319	Gm20540
ENSMUSG00000105894	0.704115	2.89432	0.998319	Gm42710
ENSMUSG00000071040	0.371354	2.88837	0.998319	Gm9386
ENSMUSG00000107245	0.179935	2.88658	0.998319	Gm42803
ENSMUSG00000083783	0.809499	2.88657	0.998319	Gm12739
ENSMUSG00000082934	0.136351	-2.88493	0.998319	Gm13887
ENSMUSG00000068674	1.20355	2.88347	0.998319	Gm10247
ENSMUSG00000031512	1.29718	2.88115	0.998319	Tex29
ENSMUSG00000021056	0.377002	-2.87924	0.998319	Tex21
ENSMUSG00000081723	0.681622	2.87636	0.998319	Gm15931
ENSMUSG00000102841	0.967989	-2.87116	0.998319	Gm38036
ENSMUSG00000086365	1.14177	2.8701	0.998319	4930593C16Rik
ENSMUSG00000104824	0.843724	-2.86818	0.998319	Gm21663
ENSMUSG00000085445	1.45712	-2.86495	0.998319	Gm16348
ENSMUSG00000107226	0.964253	-2.86301	0.998319	Gm43594
ENSMUSG00000083500	0.587909	2.86291	0.998319	Gm15470
ENSMUSG00000106329	0.976132	2.86015	0.998319	Gm10652
ENSMUSG00000005883	1.89905	2.85999	0.998319	Spo11
ENSMUSG00000066378	0.598469	2.85943	0.998319	Gm10160
ENSMUSG00000061540	0.390514	-2.85918	0.998319	Orm2
ENSMUSG00000091370	0.984728	-2.8588	0.998319	5730435O14Rik
ENSMUSG00000025383	3.05582	2.85547	0.998319	Il23a
ENSMUSG00000105775	0.798124	-2.85299	0.998319	Gm10290
ENSMUSG00000089703	0.834002	-2.85022	0.998319	Gm15833
ENSMUSG00000073699	0.333045	2.84968	0.998319	Gm833
ENSMUSG00000110752	0.301157	-2.84939	0.998319	D730003K21Rik
ENSMUSG00000092465	0.765862	2.84543	0.998319	Gm20472
ENSMUSG00000100927	1.70845	2.84419	0.998319	Gm28536
ENSMUSG00000099125	0.323473	-2.84223	0.998319	Gm27322
ENSMUSG00000104020	0.380243	2.842	0.998319	Gm37215
ENSMUSG00000113885	1.39031	2.84173	0.998319	Gm47802
ENSMUSG00000086799	0.619654	2.84163	0.998319	4930502E09Rik
ENSMUSG00000112576	0.655327	-2.84117	0.998319	Gm47621
ENSMUSG00000080972	0.595448	2.8386	0.998319	Gm16061
ENSMUSG00000052468	0.191	-2.83597	0.998319	Pmp2
ENSMUSG00000105195	2.44187	-2.83454	0.998319	Gm43584
ENSMUSG00000086701	0.407826	-2.83406	0.998319	Gm13595
ENSMUSG00000093445	1.97369	2.83182	0.998319	Lrch4
ENSMUSG00000083362	1.39925	-2.83065	0.998319	Gm8606
ENSMUSG00000113336	0.198271	-2.82894	0.998319	Gm16497
ENSMUSG00000090118	0.50723	-2.81973	0.998319	Gm16163
ENSMUSG00000021416	0.366744	-2.81763	0.998319	Eci3
ENSMUSG00000101172	2.88565	2.81666	0.998319	Gm28535
ENSMUSG00000080773	2.44553	-2.81307	0.998319	Gm12955
ENSMUSG00000087220	0.914952	-2.81168	0.998319	Gm11377
ENSMUSG00000109163	1.04124	-2.81159	0.998319	3110009M11Rik
ENSMUSG00000085236	0.388272	-2.80635	0.998319	2610206C17Rik
ENSMUSG00000066060	0.838017	2.80468	0.998319	Gm12866
ENSMUSG00000098181	1.0977	-2.80448	0.998319	Rps12-ps24
ENSMUSG00000106878	0.315051	-2.80313	0.998319	Gm17808
ENSMUSG00000087436	1.2051	2.79507	0.998319	Gm16156
ENSMUSG00000029417	0.53115	2.7933	0.998319	Cxcl9
ENSMUSG00000103633	0.362097	2.79306	0.998319	Gm38328
ENSMUSG00000100622	1.06333	-2.79072	0.998319	Gm20379
ENSMUSG00000112492	0.417123	2.78773	0.998319	Gm9111
ENSMUSG00000073226	0.776773	-2.78228	0.998319	Gm10482
ENSMUSG00000111054	0.829927	2.78089	0.998319	4930545L08Rik
ENSMUSG00000107768	0.524672	2.77889	0.998319	Gm44275
ENSMUSG00000061923	0.422095	2.77806	0.998319	Odf1
ENSMUSG00000114415	0.519165	2.7771	0.998319	Gm41030
ENSMUSG00000110397	3.97442	2.77443	0.998319	Gm45540
ENSMUSG00000106879	1.58799	-2.77225	0.998319	Gm2566
ENSMUSG00000113073	0.831536	2.77141	0.998319	Gm48261
ENSMUSG00000106619	3.58736	2.77135	0.998319	Gm9353
ENSMUSG00000109931	1.29809	2.76988	0.998319	Gm39929
ENSMUSG00000087604	0.696764	-2.76796	0.998319	Cdrt4os1
ENSMUSG00000110843	2.85152	2.76781	0.998319	Gm35552
ENSMUSG00000111056	0.534612	2.7668	0.998319	Gm39317
ENSMUSG00000102418	0.771356	2.76303	0.998319	Sh2d1b1
ENSMUSG00000107123	0.358343	2.76269	0.998319	Vmn2r-ps25
ENSMUSG00000112947	0.588878	2.76154	0.998319	Gm47493
ENSMUSG00000091191	2.84551	2.7555	0.998319	Gm17334
ENSMUSG00000002588	0.44004	-2.75268	0.998319	Pon1
ENSMUSG00000112417	0.148235	2.75138	0.998319	A430028G04Rik
ENSMUSG00000031354	0.198026	2.75138	0.998319	Amelx
ENSMUSG00000108298	0.973471	2.74556	0.998319	Gm44226
ENSMUSG00000035383	2.00281	2.74481	0.998319	Pmch
ENSMUSG00000092394	0.617008	2.74465	0.998319	Gm20445
ENSMUSG00000083306	0.693792	2.74415	0.998319	Gm13868
ENSMUSG00000113866	0.974858	-2.7437	0.998319	Gm47450
ENSMUSG00000105517	1.22989	2.74331	0.998319	Gm42436
ENSMUSG00000103049	0.555862	-2.74076	0.998319	Gm37311
ENSMUSG00000088015	0.385799	-2.73996	0.998319	Mir1932
ENSMUSG00000106310	1.64461	-2.73885	0.998319	Gm43523
ENSMUSG00000106447	0.352958	-2.73845	0.998319	Gm42957
ENSMUSG00000030693	1.15387	-2.73776	0.998319	Klk10
ENSMUSG00000094613	0.190651	2.73586	0.998319	A630076J17Rik
ENSMUSG00000102970	0.744323	2.73464	0.998319	Gm37349
ENSMUSG00000104074	0.199324	-2.73327	0.998319	Gm37025
ENSMUSG00000059956	0.2699	-2.73287	0.998319	Serpinb12
ENSMUSG00000066515	0.107744	-2.73287	0.998319	Klk1b3
ENSMUSG00000073964	0.329609	-2.73284	0.998319	Olfr570
ENSMUSG00000086462	0.412058	2.73237	0.998319	Gm13990
ENSMUSG00000070136	2.53256	2.72875	0.998319	Mir496a
ENSMUSG00000049382	3.59235	-2.72822	0.998319	Krt8
ENSMUSG00000112866	0.683704	-2.72446	0.998319	Gm47704
ENSMUSG00000098470	1.96083	-2.72403	0.998319	C1rb
ENSMUSG00000083562	0.813373	-2.72394	0.998319	Gm13234
ENSMUSG00000092644	0.638351	2.72122	0.998319	Gm23564
ENSMUSG00000113732	0.589949	-2.71915	0.998319	Gm18115
ENSMUSG00000088703	0.547615	2.71585	0.998319	Gm25555
ENSMUSG00000085150	0.126314	-2.7149	0.998319	Gm16346
ENSMUSG00000110750	0.321081	-2.71461	0.998319	Gm48702
ENSMUSG00000066677	1.66875	2.71051	0.998319	Ifi208
ENSMUSG00000081078	0.354326	-2.7076	0.998319	Gm12568
ENSMUSG00000103220	1.34386	2.70659	0.998319	Gm37728
ENSMUSG00000105357	0.976774	2.70327	0.998319	Gm42647
ENSMUSG00000094832	0.686654	-2.70282	0.998319	Gm21846
ENSMUSG00000107905	1.54698	2.70173	0.998319	Gm44230
ENSMUSG00000097501	1.10234	2.70064	0.998319	Gm26536
ENSMUSG00000105350	3.47346	2.69823	0.998319	4930537H20Rik
ENSMUSG00000076867	0.567175	-2.69812	0.998319	Trdv4
ENSMUSG00000115398	0.37115	-2.69498	0.998319	Gm534
ENSMUSG00000112823	0.595538	-2.69314	0.998319	Gm6125
ENSMUSG00000066592	0.856919	-2.69193	0.998319	Gm7589
ENSMUSG00000098180	0.243527	-2.69042	0.998319	Gm5430
ENSMUSG00000108092	1.11292	-2.68981	0.998319	Gm44189
ENSMUSG00000110661	3.28099	-2.68946	0.998319	Gm31805
ENSMUSG00000106657	1.56199	-2.6883	0.998319	Gm47303
ENSMUSG00000115654	0.645221	-2.68786	0.998319	Gm19303
ENSMUSG00000112161	0.894219	2.68701	0.998319	Gm34045
ENSMUSG00000114121	1.22988	2.68527	0.998319	Gm47728
ENSMUSG00000096035	0.879117	-2.6838	0.998319	Odaph
ENSMUSG00000095292	0.19359	-2.6811	0.998319	Mir344d-3
ENSMUSG00000031397	1.60665	-2.67938	0.998319	Tktl1
ENSMUSG00000089544	0.523269	2.67735	0.998319	Gm25837
ENSMUSG00000088622	0.63553	2.67723	0.998319	Gm23316
ENSMUSG00000088913	0.774052	2.67677	0.998319	Gm22611
ENSMUSG00000115680	1.29015	2.67646	0.998319	Gm35167
ENSMUSG00000085377	0.252372	2.67567	0.998319	4930551L18Rik
ENSMUSG00000025279	1.60243	2.67518	0.998319	Dnase1l3
ENSMUSG00000020010	0.51187	2.67514	0.998319	Vnn3
ENSMUSG00000095288	0.297232	-2.67412	0.998319	Gm7618
ENSMUSG00000086430	1.32415	2.67412	0.998319	4930551O13Rik
ENSMUSG00000112020	0.368941	-2.67308	0.998319	Gm48532
ENSMUSG00000077557	1.36818	-2.67003	0.998319	Gm23706
ENSMUSG00000041722	0.353706	-2.66959	0.998319	Khdc1c
ENSMUSG00000106173	1.01656	-2.66958	0.998319	Gm42764
ENSMUSG00000090116	0.52275	-2.66769	0.998319	Gm15680
ENSMUSG00000047819	2.46368	-2.66765	0.998319	Tigd4
ENSMUSG00000098408	0.14919	2.66751	0.998319	Mir6237
ENSMUSG00000102891	0.859104	-2.66429	0.998319	Gm19114
ENSMUSG00000106976	0.173557	-2.66391	0.998319	Gm42963
ENSMUSG00000101406	0.495389	-2.66238	0.998319	Gm29200
ENSMUSG00000104837	1.37734	2.65877	0.998319	Gm42520
ENSMUSG00000107826	2.29767	-2.65845	0.998319	Gm44242
ENSMUSG00000114448	0.885885	2.65383	0.998319	C630044B11Rik
ENSMUSG00000020461	2.16776	2.65368	0.998319	Clhc1
ENSMUSG00000046345	1.34221	2.65364	0.998319	Smco1
ENSMUSG00000106320	1.01609	2.65192	0.998319	Gm42992
ENSMUSG00000103343	0.353074	2.64976	0.998319	Gm37052
ENSMUSG00000116435	2.05603	2.64976	0.998319	AC139513.1
ENSMUSG00000105397	0.528563	2.64923	0.998319	Gm43471
ENSMUSG00000087785	2.77981	2.64891	0.998319	Gm23172
ENSMUSG00000106048	0.904672	2.64774	0.998319	Gm42444
ENSMUSG00000064669	1.14584	-2.64715	0.998319	Gm24461
ENSMUSG00000115060	1.04437	2.64692	0.998319	Gm49306
ENSMUSG00000057697	0.10029	-2.64651	0.998319	Vmn1r53
ENSMUSG00000085693	0.261398	-2.64651	0.998319	Gm13371
ENSMUSG00000104854	0.18736	-2.64611	0.998319	Mir7116
ENSMUSG00000103670	2.26618	-2.6456	0.998319	Gm37622
ENSMUSG00000108189	0.436874	2.64548	0.998319	Gm43887
ENSMUSG00000111006	1.00739	2.64261	0.998319	Gm10826
ENSMUSG00000115387	2.40128	2.64178	0.998319	Gm49244
ENSMUSG00000114496	0.246603	-2.64085	0.998319	Gm47601
ENSMUSG00000112411	0.771475	-2.63909	0.998319	Gm19337
ENSMUSG00000090220	0.517401	2.63836	0.998319	Pitpnm2os1
ENSMUSG00000097278	0.66008	-2.63702	0.998319	Gm26650
ENSMUSG00000105049	0.48893	-2.63614	0.998319	Gm42486
ENSMUSG00000099115	0.438566	2.63547	0.998319	Gm17190
ENSMUSG00000105569	1.27174	-2.63412	0.998319	Gm44450
ENSMUSG00000099706	0.47224	2.62968	0.998319	Gm29536
ENSMUSG00000027505	0.669613	-2.62823	0.998319	Fam209
ENSMUSG00000113409	0.696772	-2.62817	0.998319	Gm8288
ENSMUSG00000102607	0.808635	-2.62808	0.998319	Gm37265
ENSMUSG00000000731	2.51004	2.6265	0.998319	Aire
ENSMUSG00000085012	0.742242	2.62514	0.998319	Gm15492
ENSMUSG00000100174	0.875757	2.62482	0.998319	Gm28719
ENSMUSG00000099418	0.841084	2.62448	0.998319	Gm6657
ENSMUSG00000088439	0.260762	2.62388	0.998319	Gm25386
ENSMUSG00000105476	0.126945	2.62372	0.998319	Gm35439
ENSMUSG00000108483	0.418568	2.62364	0.998319	Gm45184
ENSMUSG00000106543	1.17112	2.62325	0.998319	Gm43378
ENSMUSG00000081740	0.25905	2.62323	0.998319	Gm14279
ENSMUSG00000077347	0.772923	2.62232	0.998319	Gm24671
ENSMUSG00000050075	0.749554	2.62075	0.998319	Gpr171
ENSMUSG00000096337	0.95821	-2.62072	0.998319	Gm13694
ENSMUSG00000093465	0.720567	2.61843	0.998319	Gm20682
ENSMUSG00000108216	0.431848	2.61726	0.998319	Gm44153
ENSMUSG00000097312	0.800157	-2.61463	0.998319	Gm26870
ENSMUSG00000098916	0.522589	-2.61342	0.998319	Gm27749
ENSMUSG00000108829	1.12208	2.61147	0.998319	Vmn2r-ps89
ENSMUSG00000113603	1.41095	-2.60784	0.998319	Gm47004
ENSMUSG00000111251	1.44734	-2.60551	0.998319	Gm18671
ENSMUSG00000104840	0.118937	-2.6053	0.998319	Mir7230
ENSMUSG00000106287	0.684055	-2.60518	0.998319	Gm43585
ENSMUSG00000110914	0.980936	2.60418	0.998319	Gm48611
ENSMUSG00000112372	0.35148	-2.6031	0.998319	Gm48779
ENSMUSG00000113072	0.700016	-2.60282	0.998319	Gm47820
ENSMUSG00000112616	0.13127	-2.60239	0.998319	Gm47434
ENSMUSG00000103467	1.68986	2.60169	0.998319	Gm38245
ENSMUSG00000022878	0.371147	-2.60154	0.998319	Adipoq
ENSMUSG00000073995	3.37403	2.60138	0.998319	Gm10604
ENSMUSG00000096573	1.17298	2.60059	0.998319	1700009J07Rik
ENSMUSG00000097448	0.622824	2.59785	0.998319	Platr22
ENSMUSG00000109090	1.02117	2.59758	0.998319	Gm45088
ENSMUSG00000032454	2.60168	-2.59741	0.998319	Rbp2
ENSMUSG00000107656	0.267545	2.5973	0.998319	4930563H07Rik
ENSMUSG00000097459	0.648309	-2.59657	0.998319	Gm26895
ENSMUSG00000078365	0.688697	-2.59393	0.998319	Mos
ENSMUSG00000107105	0.263188	2.59368	0.998319	Gm15820
ENSMUSG00000089656	0.334614	2.58925	0.998319	Gm16271
ENSMUSG00000080461	0.486934	-2.58807	0.998319	Gm22488
ENSMUSG00000026011	0.925106	-2.5857	0.998319	Ctla4
ENSMUSG00000105096	1.97401	-2.5842	0.998319	Gbp10
ENSMUSG00000093351	3.22109	2.58405	0.998319	Mir3072
ENSMUSG00000046881	0.167908	2.58396	0.998319	Olfr374
ENSMUSG00000103885	0.989516	2.58369	0.998319	Gm37006
ENSMUSG00000107622	0.678404	-2.58353	0.998319	4930512J16Rik
ENSMUSG00000081376	0.960685	2.58289	0.998319	Gm11694
ENSMUSG00000029837	0.843454	-2.58212	0.998319	1700111E14Rik
ENSMUSG00000115823	1.17374	2.58033	0.998319	Gm49004
ENSMUSG00000110592	0.383687	-2.58006	0.998319	4930488N15Rik
ENSMUSG00000102495	0.644936	2.57544	0.998319	Gm26524
ENSMUSG00000108101	1.35247	-2.57264	0.998319	Gm45738
ENSMUSG00000107782	0.274368	-2.57221	0.998319	Gm43888
ENSMUSG00000106925	0.505827	2.57189	0.998319	Gm20072
ENSMUSG00000041791	0.570238	2.57007	0.998319	Capza3
ENSMUSG00000107499	1.51453	2.56975	0.998319	Ccdc142
ENSMUSG00000081745	0.890889	2.56862	0.998319	Gm15549
ENSMUSG00000115052	0.235662	-2.5681	0.998319	Gm9287
ENSMUSG00000112325	0.103789	2.56712	0.998319	Gm48454
ENSMUSG00000108124	0.172145	2.56712	0.998319	Gm44146
ENSMUSG00000106704	0.136756	2.56712	0.998319	Gm42799
ENSMUSG00000110682	1.2799	2.56604	0.998319	A530010L16Rik
ENSMUSG00000107414	0.459393	-2.56385	0.998319	6330419E04Rik
ENSMUSG00000082450	0.200905	-2.56335	0.998319	Mageb7-ps
ENSMUSG00000109105	1.57211	2.56293	0.998319	Gm44873
ENSMUSG00000076526	0.079637	-2.56292	0.998319	Igkv12-98
ENSMUSG00000058447	0.146809	-2.56292	0.998319	Gm26920
ENSMUSG00000088297	0.191096	-2.56292	0.998319	Gm26408
ENSMUSG00000113854	0.150591	-2.56292	0.998319	Gm2099
ENSMUSG00000099138	0.299911	-2.56292	0.998319	Gm5746
ENSMUSG00000108409	0.264926	-2.56292	0.998319	1700025J12Rik
ENSMUSG00000108308	0.867651	-2.56202	0.998319	Gm45218
ENSMUSG00000092323	0.920626	-2.56116	0.998319	BB365896
ENSMUSG00000098016	0.405628	-2.56042	0.998319	Gm9211
ENSMUSG00000111466	0.73671	-2.55848	0.998319	Gm47504
ENSMUSG00000101304	1.10984	-2.55774	0.998319	Plet1os
ENSMUSG00000109302	0.348101	2.55554	0.998319	Gm44967
ENSMUSG00000109898	0.894203	2.55457	0.998319	6330420H09Rik
ENSMUSG00000112474	1.02653	-2.55376	0.998319	Gm46209
ENSMUSG00000086756	1.26513	-2.55364	0.998319	Gm14051
ENSMUSG00000115275	1.27397	2.55194	0.998319	9630050E16Rik
ENSMUSG00000081747	0.95706	2.55007	0.998319	Rpl7a-ps9
ENSMUSG00000109291	0.764196	-2.54966	0.998319	Gm2814
ENSMUSG00000083374	0.493246	2.54937	0.998319	Gm11449
ENSMUSG00000064742	0.315748	-2.54859	0.998319	Gm24705
ENSMUSG00000034438	1.64041	-2.54843	0.998319	Gbp8
ENSMUSG00000083745	0.981702	2.54834	0.998319	Gm13543
ENSMUSG00000083368	0.35397	-2.54794	0.998319	Gm13214
ENSMUSG00000095168	0.421648	-2.54792	0.998319	Gm4795
ENSMUSG00000107163	0.266949	2.54599	0.998319	Gm43496
ENSMUSG00000112197	0.574762	2.54588	0.998319	Gm47337
ENSMUSG00000084993	0.872565	-2.54567	0.998319	Gm12305
ENSMUSG00000103640	3.61236	-2.5448	0.998319	Gm31406
ENSMUSG00000115667	0.658738	2.54049	0.998319	Gm10389
ENSMUSG00000112756	1.25503	-2.53997	0.998319	Gm48014
ENSMUSG00000105048	0.715488	-2.53691	0.998319	Gm42966
ENSMUSG00000088891	0.490671	2.5369	0.998319	Gm22516
ENSMUSG00000113987	0.304169	-2.53549	0.998319	4930453C13Rik
ENSMUSG00000093688	0.730674	-2.53542	0.998319	Gm8488
ENSMUSG00000084552	0.72602	-2.53541	0.998319	Gm24840
ENSMUSG00000078799	0.727684	2.53393	0.998319	Sult2a5
ENSMUSG00000108155	0.932517	-2.53236	0.998319	Gm44443
ENSMUSG00000083207	1.40858	-2.5319	0.998319	Gm14780
ENSMUSG00000085080	0.949614	-2.53043	0.998319	2310044K18Rik
ENSMUSG00000103686	1.84938	2.52659	0.998319	Gm37073
ENSMUSG00000116498	1.80786	2.52564	0.998319	AC140304.2
ENSMUSG00000105822	0.922426	-2.52378	0.998319	Gm42969
ENSMUSG00000082814	0.17414	2.52334	0.998319	Gm12956
ENSMUSG00000113608	0.229712	2.52334	0.998319	Gm48715
ENSMUSG00000085078	2.16711	2.52272	0.998319	C030013C21Rik
ENSMUSG00000099988	0.517623	2.52246	0.998319	1700054A03Rik
ENSMUSG00000076438	1.11688	2.518	0.998319	Oxct2b
ENSMUSG00000107882	0.726959	2.51524	0.998319	Gm44278
ENSMUSG00000070641	0.25423	-2.51505	0.998319	Gm16410
ENSMUSG00000069125	0.367356	-2.51464	0.998319	Rps24-ps2
ENSMUSG00000114695	0.437267	-2.51428	0.998319	Gm48648
ENSMUSG00000096937	0.503089	2.51324	0.998319	Gm10825
ENSMUSG00000053957	0.430438	-2.5112	0.998319	Gm12474
ENSMUSG00000082632	0.543451	2.51107	0.998319	Gm13365
ENSMUSG00000103563	1.24375	2.51088	0.998319	8030445P17Rik
ENSMUSG00000111052	0.739895	-2.51077	0.998319	Gm20139
ENSMUSG00000089837	0.613175	-2.51059	0.998319	Npcd
ENSMUSG00000095477	3.54067	-2.51005	0.998319	Gm25076
ENSMUSG00000115301	0.108073	2.50845	0.998319	Gm6330
ENSMUSG00000095280	0.209187	2.50845	0.998319	Gm21738
ENSMUSG00000113534	0.232219	2.50845	0.998319	Gm19163
ENSMUSG00000115615	0.254096	2.50845	0.998319	Gm49200
ENSMUSG00000104042	1.1178	2.50776	0.998319	Gm37564
ENSMUSG00000030154	0.796229	-2.50746	0.998319	Klrb1f
ENSMUSG00000087386	0.27844	2.50673	0.998319	Gm15637
ENSMUSG00000107396	0.395186	-2.5065	0.998319	4930425L21Rik
ENSMUSG00000115390	0.108398	2.50515	0.998319	Gm49035
ENSMUSG00000082413	0.930184	2.50197	0.998319	Gm13401
ENSMUSG00000071303	1.44639	2.5015	0.998319	Rps8-ps1
ENSMUSG00000113266	0.89267	-2.49991	0.998319	Gm19563
ENSMUSG00000106749	0.294612	2.49986	0.998319	Gm43281
ENSMUSG00000082176	1.13554	2.49853	0.998319	Gm13163
ENSMUSG00000021966	1.78733	2.49567	0.998319	Prss52
ENSMUSG00000080796	0.453341	2.49564	0.998319	Gm9159
ENSMUSG00000057723	0.451976	-2.49519	0.998319	Krt33b
ENSMUSG00000087281	0.631541	2.49516	0.998319	Gm16015
ENSMUSG00000044542	1.06606	2.49317	0.998319	Prop1
ENSMUSG00000110500	1.92042	2.49285	0.998319	Gm32568
ENSMUSG00000103748	1.39818	2.4921	0.998319	Gm38243
ENSMUSG00000089982	0.477385	2.49184	0.998319	Gm7568
ENSMUSG00000097864	0.546332	2.48887	0.998319	Gm26856
ENSMUSG00000082132	0.390951	-2.48886	0.998319	Gm13541
ENSMUSG00000096215	0.694213	-2.48723	0.998319	Smim22
ENSMUSG00000035385	2.1269	2.48631	0.998319	Ccl2
ENSMUSG00000104520	0.947002	-2.48582	0.998319	Gm37336
ENSMUSG00000108547	1.90461	2.48576	0.998319	Gm45186
ENSMUSG00000028699	2.39496	2.48557	0.998319	Tspan1
ENSMUSG00000067006	1.9058	2.47959	0.998319	Serpinb5
ENSMUSG00000108749	1.27608	2.47945	0.998319	Gm44767
ENSMUSG00000082315	0.883974	-2.47546	0.998319	Gm16523
ENSMUSG00000113844	0.412136	2.47435	0.998319	Gm47943
ENSMUSG00000022579	0.234985	-2.47072	0.998319	Gpihbp1
ENSMUSG00000087193	1.55496	-2.46834	0.998319	Gm14820
ENSMUSG00000109239	1.51219	-2.46705	0.998319	Gm45176
ENSMUSG00000115458	0.540243	-2.4647	0.998319	Gm48931
ENSMUSG00000114548	0.458328	-2.46412	0.998319	Gm6785
ENSMUSG00000105119	0.853371	-2.46398	0.998319	Gm43765
ENSMUSG00000094462	1.72117	2.46335	0.998319	Gm21028
ENSMUSG00000073656	1.40609	2.4632	0.998319	Gm10558
ENSMUSG00000111854	1.00185	2.46301	0.998319	Gm48740
ENSMUSG00000082507	2.29724	2.46259	0.998319	Gm9378
ENSMUSG00000090990	0.619501	-2.46252	0.998319	Gm17197
ENSMUSG00000025082	0.368638	-2.46211	0.998319	Vwa2
ENSMUSG00000113252	0.696478	2.46193	0.998319	Gm33489
ENSMUSG00000089680	1.72909	-2.46102	0.998319	Gm15722
ENSMUSG00000110599	0.234993	2.46027	0.998319	6030466F02Rik
ENSMUSG00000105633	0.0945357	2.45947	0.998319	Gm32158
ENSMUSG00000061115	0.147096	-2.45916	0.998319	Gm17113
ENSMUSG00000105864	0.215597	2.45891	0.998319	Gm10484
ENSMUSG00000114373	0.47717	2.4543	0.998319	Gm48708
ENSMUSG00000108468	0.25294	-2.45326	0.998319	Gm30459
ENSMUSG00000103642	0.495873	2.45297	0.998319	Gm37769
ENSMUSG00000112124	1.85949	2.45287	0.998319	Gm19056
ENSMUSG00000105336	1.17204	2.45274	0.998319	AU022133
ENSMUSG00000108260	0.459567	2.45248	0.998319	Gm3793
ENSMUSG00000000817	1.29834	-2.44993	0.998319	Fasl
ENSMUSG00000109737	1.28865	2.44977	0.998319	Gm39566
ENSMUSG00000106934	1.36072	2.44893	0.998319	Gm42506
ENSMUSG00000085059	1.44765	2.44797	0.998319	Gm11750
ENSMUSG00000106579	0.945256	-2.44659	0.998319	Gm42771
ENSMUSG00000107653	0.167792	2.44636	0.998319	Gm31520
ENSMUSG00000115772	0.839119	-2.44572	0.998319	Gm48935
ENSMUSG00000081212	0.44464	2.44498	0.998319	Gm6964
ENSMUSG00000089389	2.24807	2.44371	0.998319	Gm24682
ENSMUSG00000097500	1.11411	2.44309	0.998319	Gm26537
ENSMUSG00000115073	0.270435	2.44288	0.998319	Gm49283
ENSMUSG00000023350	0.30189	-2.43918	0.998319	4921501E09Rik
ENSMUSG00000107319	1.23203	2.43867	0.998319	Gm42670
ENSMUSG00000097519	0.568605	2.43835	0.998319	4930558J18Rik
ENSMUSG00000048337	0.555633	2.43779	0.998319	Npy4r
ENSMUSG00000102709	1.03687	-2.43638	0.998319	Gm38308
ENSMUSG00000028834	0.805012	-2.43489	0.998319	Trim63
ENSMUSG00000107164	1.22611	-2.43456	0.998319	4933425D22Rik
ENSMUSG00000114767	0.39501	2.4336	0.998319	Gm46392
ENSMUSG00000085743	0.953904	-2.43348	0.998319	8430419K02Rik
ENSMUSG00000085022	0.640266	-2.43328	0.998319	Gm5860
ENSMUSG00000082865	0.322768	2.4327	0.998319	Gm14745
ENSMUSG00000107115	1.16468	2.43085	0.998319	Gm43052
ENSMUSG00000113634	1.46509	-2.4304	0.998319	Gm36756
ENSMUSG00000033187	2.72211	2.4296	0.998319	BC016579
ENSMUSG00000099272	0.864885	2.4294	0.998319	Mir7093
ENSMUSG00000089958	0.79834	-2.4294	0.998319	Gm16165
ENSMUSG00000062319	0.504048	-2.42854	0.998319	Gm10115
ENSMUSG00000103825	0.438808	2.42818	0.998319	Gm38178
ENSMUSG00000107487	0.767483	2.42763	0.998319	Gm44156
ENSMUSG00000088224	1.6972	-2.42692	0.998319	Gm25406
ENSMUSG00000086130	0.34922	-2.42687	0.998319	Gm16211
ENSMUSG00000098014	0.416214	2.42565	0.998319	Gm26967
ENSMUSG00000093437	0.347798	-2.4245	0.998319	Gm20702
ENSMUSG00000082187	0.694185	-2.42115	0.998319	Gm13670
ENSMUSG00000110533	0.630205	2.42006	0.998319	LOC665443
ENSMUSG00000031143	0.635779	2.41957	0.998319	Ccdc22
ENSMUSG00000112136	0.33301	-2.41908	0.998319	Gm40692
ENSMUSG00000086505	0.242587	-2.41893	0.998319	Gm16058
ENSMUSG00000084348	2.26396	2.41813	0.998319	Gm14608
ENSMUSG00000109130	1.05656	2.41646	0.998319	Gm45187
ENSMUSG00000092522	1.75595	-2.41619	0.998319	Gm20389
ENSMUSG00000099155	0.721934	2.41482	0.998319	Gm27805
ENSMUSG00000113226	0.0926328	2.41329	0.998319	Gm47808
ENSMUSG00000082771	0.176866	2.41329	0.998319	Gm12803
ENSMUSG00000088571	1.369	2.41249	0.998319	Gm25455
ENSMUSG00000104052	0.440215	2.40943	0.998319	Gm38125
ENSMUSG00000099510	0.0916926	2.40882	0.998319	Gm28501
ENSMUSG00000108900	0.535002	-2.40667	0.998319	C430049E01Rik
ENSMUSG00000082419	0.689416	2.405	0.998319	Gm11425
ENSMUSG00000103192	1.02457	2.40499	0.998319	Gm37645
ENSMUSG00000109885	1.66503	2.40468	0.998319	Gm6842
ENSMUSG00000102629	0.448024	2.4042	0.998319	Gm29999
ENSMUSG00000107894	0.494441	2.40356	0.998319	Gm10388
ENSMUSG00000084340	0.72165	-2.40322	0.998319	Gm14766
ENSMUSG00000086921	0.555473	2.40202	0.998319	Gm13189
ENSMUSG00000101191	1.20828	-2.40192	0.998319	Gm28809
ENSMUSG00000031289	1.69653	2.40078	0.998319	Il13ra2
ENSMUSG00000062905	1.18195	2.39641	0.998319	Vmn1r32
ENSMUSG00000026009	1.18429	2.39595	0.998319	Icos
ENSMUSG00000092353	0.654371	2.39533	0.998319	Gm20539
ENSMUSG00000086125	0.530311	-2.39484	0.998319	Gm15942
ENSMUSG00000091814	0.828578	2.39464	0.998319	Gm8050
ENSMUSG00000107354	0.829658	-2.39119	0.998319	Gm43040
ENSMUSG00000109154	0.893523	2.39092	0.998319	Gm44822
ENSMUSG00000068008	1.39492	2.38812	0.998319	Bpifb3
ENSMUSG00000097159	1.06413	2.38785	0.998319	Gm26517
ENSMUSG00000111244	1.45866	2.38639	0.998319	Gm47130
ENSMUSG00000026237	1.52432	2.3848	0.998319	Nmur1
ENSMUSG00000106342	0.923026	2.3847	0.998319	Gm42891
ENSMUSG00000086843	5.91288	2.38425	0.998319	E030013I19Rik
ENSMUSG00000113982	1.10563	-2.38411	0.998319	Gm34557
ENSMUSG00000096978	1.58313	-2.38363	0.998319	Gm26851
ENSMUSG00000081578	2.25146	2.38321	0.998319	Gm12611
ENSMUSG00000104268	1.0525	-2.38221	0.998319	Gm37750
ENSMUSG00000095294	2.84837	2.37911	0.998319	Gm21119
ENSMUSG00000082463	1.13707	-2.37822	0.998319	Gm15765
ENSMUSG00000109045	0.892684	2.37647	0.998319	Gm45084
ENSMUSG00000084087	1.04565	2.37613	0.998319	Gm13650
ENSMUSG00000112471	0.312923	2.37286	0.998319	Gm5779
ENSMUSG00000017588	0.583101	2.37174	0.998319	Krt27
ENSMUSG00000074388	0.531362	2.37099	0.998319	Gm5544
ENSMUSG00000105755	0.889552	2.36879	0.998319	Gm43514
ENSMUSG00000113330	0.867359	2.3662	0.998319	Gm34237
ENSMUSG00000089967	1.292	2.36345	0.998319	Gm16550
ENSMUSG00000093779	0.250405	2.36256	0.998319	Gm20648
ENSMUSG00000103256	0.300163	2.36229	0.998319	Gm37647
ENSMUSG00000000031	0.801034	-2.36229	0.998319	H19
ENSMUSG00000086675	1.63411	2.36177	0.998319	Plxna4os2
ENSMUSG00000098920	1.55794	2.36177	0.998319	Gm27427
ENSMUSG00000113318	3.06526	-2.36143	0.998319	Gm18113
ENSMUSG00000045518	1.99097	2.36105	0.998319	Onecut3
ENSMUSG00000115575	0.941869	2.36028	0.998319	Gm49024
ENSMUSG00000082769	1.81803	2.36028	0.998319	Gm15793
ENSMUSG00000111409	0.592623	2.36016	0.998319	Gm49380
ENSMUSG00000114605	1.33319	-2.36003	0.998319	C130051F05Rik
ENSMUSG00000106380	1.77203	2.35914	0.998319	Gm3519
ENSMUSG00000054641	0.668243	-2.3591	0.998319	Mmrn1
ENSMUSG00000104528	3.10208	2.35842	0.998319	Gm43314
ENSMUSG00000109561	1.31247	2.35805	0.998319	Ankrd31
ENSMUSG00000081274	0.290182	2.35708	0.998319	Gm15727
ENSMUSG00000101722	0.290051	2.35639	0.998319	Gm29125
ENSMUSG00000107208	0.117658	2.35639	0.998319	D130004A15Rik
ENSMUSG00000079162	0.651972	-2.35413	0.998319	Trim43b
ENSMUSG00000104667	0.947959	-2.35395	0.998319	Gm4961
ENSMUSG00000105140	1.44067	2.35241	0.998319	Gm43127
ENSMUSG00000081914	1.09963	2.35205	0.998319	Vmn1r-ps109
ENSMUSG00000031286	4.61014	-2.35011	0.998319	Glt28d2
ENSMUSG00000061259	0.207534	2.34859	0.998319	Tmprss11d
ENSMUSG00000027470	0.202943	2.34857	0.998319	Mylk2
ENSMUSG00000087333	0.270638	2.34835	0.998319	Gm13652
ENSMUSG00000093721	0.351	2.34817	0.998319	Gm3896
ENSMUSG00000113068	0.497906	2.34792	0.998319	Gm48133
ENSMUSG00000084859	0.604044	2.34756	0.998319	1700080N15Rik
ENSMUSG00000066477	0.704429	2.3475	0.998319	Gm16551
ENSMUSG00000077457	2.08317	2.34664	0.998319	Snord65
ENSMUSG00000083112	0.590666	-2.34624	0.998319	Gm14620
ENSMUSG00000085470	1.79188	2.34542	0.998319	1700012C14Rik
ENSMUSG00000036925	0.82502	2.34286	0.998319	Mucl2
ENSMUSG00000071322	0.644145	-2.34265	0.998319	Tcp10a
ENSMUSG00000112367	1.64342	2.34194	0.998319	A230081H15Rik
ENSMUSG00000110620	0.605047	-2.33937	0.998319	Gm45733
ENSMUSG00000100426	1.19195	-2.33734	0.998319	Gm4208
ENSMUSG00000096923	0.651589	2.33712	0.998319	A730071L15Rik
ENSMUSG00000110326	1.92208	2.3368	0.998319	Gm45378
ENSMUSG00000085861	2.84306	2.33674	0.998319	1700016G14Rik
ENSMUSG00000085317	0.736669	2.33555	0.998319	Gssos2
ENSMUSG00000050439	0.527711	2.33493	0.998319	Enthd1
ENSMUSG00000110281	0.352901	2.33402	0.998319	Gm2516
ENSMUSG00000050463	0.362445	-2.33345	0.998319	Krt78
ENSMUSG00000102662	0.589411	2.33256	0.998319	Gm38377
ENSMUSG00000084244	0.549088	2.33053	0.998319	Gm14020
ENSMUSG00000081265	0.450865	2.33016	0.998319	Gm11282
ENSMUSG00000107795	0.435703	2.32943	0.998319	Gm44105
ENSMUSG00000079722	0.33639	2.32832	0.998319	Ttll2
ENSMUSG00000082429	1.2332	2.32748	0.998319	Gm13171
ENSMUSG00000084497	1.65633	-2.32599	0.998319	Gm22107
ENSMUSG00000083461	0.614189	2.32403	0.998319	Gm12935
ENSMUSG00000044820	1.4211	2.32386	0.998319	AY074887
ENSMUSG00000053360	0.51816	2.323	0.998319	F730035P03Rik
ENSMUSG00000088153	1.13454	2.32073	0.998319	Gm26348
ENSMUSG00000087435	0.549077	2.32051	0.998319	Gm16323
ENSMUSG00000080753	0.666568	2.3203	0.998319	Gm15613
ENSMUSG00000084265	0.563017	2.31925	0.998319	Gm14541
ENSMUSG00000115370	0.628506	2.31919	0.998319	Gm15667
ENSMUSG00000104903	0.509447	2.31904	0.998319	Gm43707
ENSMUSG00000104765	0.48881	2.31846	0.998319	Gm43058
ENSMUSG00000105152	1.85403	2.31839	0.998319	Gm42864
ENSMUSG00000103827	1.57884	2.31774	0.998319	Gm32950
ENSMUSG00000107556	0.504373	2.31683	0.998319	Gm44237
ENSMUSG00000083339	0.382522	2.31655	0.998319	Gm11693
ENSMUSG00000114008	0.363794	2.31653	0.998319	Gm48033
ENSMUSG00000044824	2.27551	2.31604	0.998319	Olfr545
ENSMUSG00000107809	0.22397	-2.31602	0.998319	Gm44209
ENSMUSG00000098257	0.245931	-2.31602	0.998319	Gm27169
ENSMUSG00000098067	0.813118	2.31485	0.998319	Gm26943
ENSMUSG00000112533	0.400147	-2.31388	0.998319	Gm20758
ENSMUSG00000115793	1.71898	-2.31287	0.998319	Gm48961
ENSMUSG00000077640	0.409761	-2.31152	0.998319	Gm24986
ENSMUSG00000084939	0.955213	-2.31059	0.998319	Gm830
ENSMUSG00000051219	1.15984	-2.30922	0.998319	3100002H09Rik
ENSMUSG00000074849	0.272918	-2.30881	0.998319	Spata31d1c
ENSMUSG00000021961	0.188027	2.30848	0.998319	4930578I06Rik
ENSMUSG00000094435	0.307676	2.30727	0.998319	Gm23617
ENSMUSG00000111089	0.429537	-2.30356	0.998319	AC117245.1
ENSMUSG00000085047	2.33764	2.30356	0.998319	Gm13026
ENSMUSG00000106669	0.346669	2.3022	0.998319	Gm38433
ENSMUSG00000095740	0.307411	2.30219	0.998319	Gm22474
ENSMUSG00000097364	0.156076	2.30204	0.998319	Gm26719
ENSMUSG00000029706	0.1554	2.30204	0.998319	Pax4
ENSMUSG00000103000	1.0298	2.30044	0.998319	Gm37900
ENSMUSG00000078632	0.296204	-2.29991	0.998319	Lrrc37a
ENSMUSG00000104248	0.0664652	-2.29901	0.998319	Gm38152
ENSMUSG00000082497	0.0827361	-2.29901	0.998319	Gm40
ENSMUSG00000104428	0.121462	-2.299	0.998319	Gm18299
ENSMUSG00000002057	0.143021	-2.299	0.998319	Foxn1
ENSMUSG00000080932	0.17122	-2.299	0.998319	Gm10224
ENSMUSG00000095947	0.207583	-2.299	0.998319	Gm25195
ENSMUSG00000059410	0.118007	-2.299	0.998319	Tas2r125
ENSMUSG00000110047	2.3728	2.29867	0.998319	A230085B16Rik
ENSMUSG00000025488	3.76545	-2.29784	0.998319	Cox8b
ENSMUSG00000102721	0.813964	2.29502	0.998319	A630081D01Rik
ENSMUSG00000102880	1.43541	2.29476	0.998319	4930517J16Rik
ENSMUSG00000001494	0.97177	-2.29277	0.998319	Sost
ENSMUSG00000114383	0.257856	-2.29256	0.998319	Gm3963
ENSMUSG00000105933	0.287895	-2.29236	0.998319	Gm43260
ENSMUSG00000078586	0.309053	-2.29214	0.998319	Gm11735
ENSMUSG00000103880	0.228788	-2.29192	0.998319	Gm37009
ENSMUSG00000085083	0.759595	2.29178	0.998319	Gm11615
ENSMUSG00000081199	0.304264	-2.29165	0.998319	Gm16407
ENSMUSG00000107928	2.39818	2.29121	0.998319	Gm45140
ENSMUSG00000056257	0.812019	2.29103	0.998319	Gm5447
ENSMUSG00000108836	0.117744	-2.29057	0.998319	Gm44813
ENSMUSG00000108763	1.06331	-2.28971	0.998319	Gm36028
ENSMUSG00000085322	0.429059	-2.28954	0.998319	Gm14261
ENSMUSG00000098613	0.50749	-2.28905	0.998319	Mir6931
ENSMUSG00000115480	0.591732	2.28875	0.998319	Gm49249
ENSMUSG00000107714	0.945703	2.28738	0.998319	Gm34933
ENSMUSG00000094526	0.347011	-2.28623	0.998319	Gm21451
ENSMUSG00000086224	5.62655	2.2862	0.998319	2700069I18Rik
ENSMUSG00000108109	0.31756	-2.28452	0.998319	Gm44287
ENSMUSG00000043925	1.87534	2.28146	0.998319	Olfr544
ENSMUSG00000102509	0.400811	-2.28052	0.998319	Gm37368
ENSMUSG00000102407	1.57495	2.2795	0.998319	Gm37862
ENSMUSG00000111922	0.405904	-2.27876	0.998319	Gm47760
ENSMUSG00000104343	0.424396	-2.27698	0.998319	5730408A14Rik
ENSMUSG00000112279	2.04814	2.27697	0.998319	Gm18774
ENSMUSG00000107668	0.97966	2.27599	0.998319	Gm44424
ENSMUSG00000075427	0.541478	2.27507	0.998319	Olfr288
ENSMUSG00000031682	0.421929	-2.27404	0.998319	1700011L22Rik
ENSMUSG00000101823	3.4761	-2.27348	0.998319	Gm29438
ENSMUSG00000106107	0.939272	-2.27336	0.998319	Gm43190
ENSMUSG00000101608	0.207669	-2.27311	0.998319	Gm28652
ENSMUSG00000095834	2.39298	-2.27233	0.998319	Tdgf1-ps1
ENSMUSG00000006056	0.807578	2.27208	0.998319	Calcoco2
ENSMUSG00000110073	0.230403	-2.27115	0.998319	Gm2875
ENSMUSG00000087131	0.912654	2.27057	0.998319	Gm16152
ENSMUSG00000080601	1.63893	2.27029	0.998319	Gm23841
ENSMUSG00000112968	0.81899	-2.26993	0.998319	Gm48530
ENSMUSG00000116321	0.319962	-2.26853	0.998319	AC102198.1
ENSMUSG00000114143	1.74976	2.26768	0.998319	Gm48548
ENSMUSG00000113015	1.66803	-2.26737	0.998319	Gm6296
ENSMUSG00000107932	4.21441	2.26689	0.998319	Gm44432
ENSMUSG00000091762	0.279055	-2.26599	0.998319	Gm3191
ENSMUSG00000071356	0.66732	-2.26556	0.998319	Reg3b
ENSMUSG00000090685	0.174225	-2.26545	0.998319	Gm9047
ENSMUSG00000098280	0.385866	-2.26535	0.998319	Mir7687
ENSMUSG00000047807	1.00698	2.26494	0.998319	9330154K18Rik
ENSMUSG00000055198	0.303171	2.26452	0.998319	Gm12830
ENSMUSG00000101581	0.764807	2.26452	0.998319	C430002N11Rik
ENSMUSG00000078252	0.97081	2.26348	0.998319	Krtap17-1
ENSMUSG00000070424	0.781535	-2.26342	0.998319	Art5
ENSMUSG00000115961	0.860045	2.26254	0.998319	AC139347.1
ENSMUSG00000112080	2.07627	-2.26247	0.998319	Gm47595
ENSMUSG00000115902	2.2936	2.26083	0.998319	AC113595.1
ENSMUSG00000087534	0.292453	2.2606	0.998319	Gm11418
ENSMUSG00000068587	0.550468	-2.25961	0.998319	Mgam
ENSMUSG00000111839	1.17794	2.25938	0.998319	Gm39383
ENSMUSG00000081883	0.329662	2.25907	0.998319	Gm15574
ENSMUSG00000087389	0.968674	2.25783	0.998319	Gm15592
ENSMUSG00000013338	0.387123	-2.25729	0.998319	Fer1l4
ENSMUSG00000022603	0.631788	2.25606	0.998319	Mroh4
ENSMUSG00000090881	1.7756	-2.25591	0.998319	Gm6904
ENSMUSG00000069189	0.097341	-2.25397	0.998319	Zdhhc11
ENSMUSG00000026065	1.68171	2.25262	0.998319	Slc9a4
ENSMUSG00000085180	1.87831	2.2524	0.998319	AI838599
ENSMUSG00000073846	0.3085	2.25233	0.998319	Gm12526
ENSMUSG00000098959	0.40785	-2.25004	0.998319	Gm27230
ENSMUSG00000086893	0.555086	2.2498	0.998319	Gm11365
ENSMUSG00000089265	1.18509	2.24863	0.998319	Gm22888
ENSMUSG00000106010	0.48607	2.24856	0.998319	Gm42616
ENSMUSG00000113106	0.563682	-2.24833	0.998319	Gm47139
ENSMUSG00000098037	0.681271	2.24803	0.998319	Gm7765
ENSMUSG00000102930	0.383039	-2.24733	0.998319	Gm38115
ENSMUSG00000115093	0.730729	2.24701	0.998319	Gm8047
ENSMUSG00000024306	0.212552	-2.24557	0.998319	Ccdc178
ENSMUSG00000115854	0.459397	-2.24538	0.998319	AL590144.1
ENSMUSG00000085025	1.00314	2.24532	0.998319	Gm13715
ENSMUSG00000087685	0.364555	-2.24379	0.998319	1700122E12Rik
ENSMUSG00000000386	4.93937	2.24306	0.998319	Mx1
ENSMUSG00000054136	0.34596	-2.24245	0.998319	Adm2
ENSMUSG00000106525	0.735846	-2.24208	0.998319	Gm42695
ENSMUSG00000115821	3.88663	2.24172	0.998319	6330576A10Rik
ENSMUSG00000105416	0.252859	-2.24136	0.998319	Gm42553
ENSMUSG00000065934	0.61004	-2.24079	0.998319	Gm25630
ENSMUSG00000115380	1.23164	2.24064	0.998319	Gm46453
ENSMUSG00000102610	0.450685	-2.24023	0.998319	Gm37846
ENSMUSG00000108964	0.325425	-2.23992	0.998319	Gm18600
ENSMUSG00000113123	0.931124	2.23879	0.998319	Gm40864
ENSMUSG00000065694	2.10913	2.23873	0.998319	Gm25411
ENSMUSG00000114218	0.611562	2.23798	0.998319	Gm47423
ENSMUSG00000036216	2.58824	-2.23757	0.998319	Leap2
ENSMUSG00000102376	0.306194	2.23713	0.998319	Gm37975
ENSMUSG00000065612	0.629585	2.2368	0.998319	Mir151
ENSMUSG00000085754	0.807104	2.23536	0.998319	Gm15886
ENSMUSG00000040283	0.913494	-2.23464	0.998319	Btnl9
ENSMUSG00000082130	0.400776	-2.23387	0.998319	Gm15799
ENSMUSG00000029923	1.34647	-2.23345	0.998319	Rab19
ENSMUSG00000025500	1.1559	-2.23295	0.998319	Lmntd2
ENSMUSG00000021506	0.992898	-2.23266	0.998319	Pitx1
ENSMUSG00000085732	1.15103	2.2325	0.998319	Gm4279
ENSMUSG00000088055	0.254361	2.23248	0.998319	Gm26148
ENSMUSG00000115926	0.415224	-2.23176	0.998319	AL592187.1
ENSMUSG00000109651	0.298492	2.23105	0.998319	Gm45463
ENSMUSG00000100745	0.0633454	-2.23093	0.998319	Gm29077
ENSMUSG00000113821	0.0633454	-2.23093	0.998319	Gm48234
ENSMUSG00000090892	0.0633454	-2.23093	0.998319	Vmn2r41
ENSMUSG00000087122	0.078264	-2.23093	0.998319	4930403D09Rik
ENSMUSG00000110650	0.0796164	-2.23093	0.998319	Gm19170
ENSMUSG00000111709	0.0973523	-2.23093	0.998319	Gm3776
ENSMUSG00000083320	0.0959452	-2.23093	0.998319	Gm13935
ENSMUSG00000097625	0.10249	-2.23093	0.998319	Gm26561
ENSMUSG00000107757	0.11458	-2.23093	0.998319	Gm43898
ENSMUSG00000107965	0.112725	-2.23093	0.998319	Gm44259
ENSMUSG00000097053	0.130268	-2.23093	0.998319	Gm1972
ENSMUSG00000114312	0.124742	-2.23093	0.998319	Gm18077
ENSMUSG00000102434	0.188512	-2.23093	0.998319	Gm38049
ENSMUSG00000098191	0.155739	-2.23093	0.998319	Gm26962
ENSMUSG00000079455	0.207731	-2.23093	0.998319	Gm16026
ENSMUSG00000095205	0.186802	-2.23093	0.998319	Snord93
ENSMUSG00000086174	0.188372	-2.23093	0.998319	Gm6425
ENSMUSG00000059043	0.117334	-2.23093	0.998319	Olfr15
ENSMUSG00000084597	0.240498	2.23084	0.998319	Gm22343
ENSMUSG00000056564	2.8117	2.22721	0.998319	Olfr324
ENSMUSG00000034552	0.816705	-2.22674	0.998319	Zswim2
ENSMUSG00000032021	0.297763	-2.22664	0.998319	Crtam
ENSMUSG00000110374	0.432658	2.22648	0.998319	Gm31172
ENSMUSG00000026180	1.5025	2.22572	0.998319	Cxcr2
ENSMUSG00000089745	0.424206	-2.22496	0.998319	1810008B01Rik
ENSMUSG00000020609	0.707189	-2.22491	0.998319	Apob
ENSMUSG00000109725	0.846781	-2.22448	0.998319	Gm45265
ENSMUSG00000088385	0.337656	-2.22297	0.998319	Gm24689
ENSMUSG00000050578	0.371686	-2.22167	0.998319	Mmp13
ENSMUSG00000060913	0.324057	-2.22124	0.998319	Trim55
ENSMUSG00000078604	0.388349	-2.22112	0.998319	Gm10961
ENSMUSG00000105174	0.372227	-2.22067	0.998319	Gm43353
ENSMUSG00000100825	0.626106	-2.22048	0.998319	Itpa-ps2
ENSMUSG00000084806	1.91457	-2.22027	0.998319	Gm15232
ENSMUSG00000106254	0.38391	2.22009	0.998319	Gm42907
ENSMUSG00000104100	1.84258	2.21935	0.998319	Gm37880
ENSMUSG00000035165	2.57183	-2.21894	0.998319	Kcne3
ENSMUSG00000090004	0.668603	-2.21878	0.998319	Gm16125
ENSMUSG00000113598	0.809544	-2.21804	0.998319	Gm48287
ENSMUSG00000111158	1.42284	2.21695	0.998319	Gm48741
ENSMUSG00000083988	0.336312	2.21638	0.998319	Rps10-ps4
ENSMUSG00000030450	6.4909	-2.21614	0.998319	Oca2
ENSMUSG00000110885	1.22812	-2.21525	0.998319	Gm48739
ENSMUSG00000031891	1.77501	2.2149	0.998319	Hsd11b2
ENSMUSG00000085502	0.381244	-2.2147	0.998319	Gm12320
ENSMUSG00000112967	1.49246	-2.21467	0.998319	4930428E07Rik
ENSMUSG00000102649	1.60158	2.21428	0.998319	Gm38021
ENSMUSG00000113132	0.527418	-2.21414	0.998319	Gm9231
ENSMUSG00000038192	0.458744	2.21394	0.998319	Cer1
ENSMUSG00000029092	0.439574	-2.21329	0.998319	D5Ertd615e
ENSMUSG00000101801	0.31679	-2.21274	0.998319	1700020G17Rik
ENSMUSG00000080731	0.757482	-2.21232	0.998319	Rps2-ps9
ENSMUSG00000107207	0.25122	2.21226	0.998319	Gm42897
ENSMUSG00000085314	0.784737	-2.21205	0.998319	Gm14866
ENSMUSG00000100794	0.842666	-2.21193	0.998319	Gm29667
ENSMUSG00000099872	0.700924	-2.21188	0.998319	1700074H08Rik
ENSMUSG00000030636	1.28556	-2.21092	0.998319	1700010L04Rik
ENSMUSG00000105470	0.582438	-2.20989	0.998319	Gm42589
ENSMUSG00000057890	0.507666	-2.20988	0.998319	Olfr1375
ENSMUSG00000106354	2.88105	2.20882	0.998319	Gm42607
ENSMUSG00000091894	0.327264	2.20808	0.998319	Gm3030
ENSMUSG00000115839	0.0962893	2.20776	0.998319	Gm49233
ENSMUSG00000111824	0.335311	2.20651	0.998319	Gm47102
ENSMUSG00000085633	1.33262	-2.20644	0.998319	Bloc1s6os
ENSMUSG00000113295	0.30911	2.20638	0.998319	Gm49357
ENSMUSG00000097168	0.875599	-2.20433	0.998319	C230088H06Rik
ENSMUSG00000108233	0.626874	2.2041	0.998319	Gm44084
ENSMUSG00000082969	1.58954	2.20335	0.998319	Gm12630
ENSMUSG00000065258	2.8957	-2.20313	0.998319	Gm23969
ENSMUSG00000073491	2.06819	2.20282	0.998319	Ifi213
ENSMUSG00000098649	0.924954	2.20271	0.998319	Gm27199
ENSMUSG00000112586	0.678951	-2.2018	0.998319	Gm6729
ENSMUSG00000059571	0.297347	2.20089	0.998319	Gm16218
ENSMUSG00000103317	0.794387	2.20071	0.998319	Gm38359
ENSMUSG00000113269	0.234143	-2.20063	0.998319	Gm47494
ENSMUSG00000112744	0.540601	2.20031	0.998319	Gm48880
ENSMUSG00000091587	0.628918	-2.20021	0.998319	Gm17191
ENSMUSG00000070661	0.160702	-2.19987	0.998319	Rnf186
ENSMUSG00000112275	0.15009	-2.19987	0.998319	Gm47078
ENSMUSG00000087410	0.161527	-2.19987	0.998319	2310065F04Rik
ENSMUSG00000051200	0.165724	-2.19987	0.998319	Olfr513
ENSMUSG00000041138	0.936222	-2.1991	0.998319	Nme8
ENSMUSG00000105941	0.386798	-2.19855	0.998319	Gm42809
ENSMUSG00000099190	1.88182	2.19851	0.998319	Gm27188
ENSMUSG00000052477	0.393197	-2.1976	0.998319	C130026I21Rik
ENSMUSG00000028707	0.631134	2.19722	0.998319	Dmbx1
ENSMUSG00000086410	0.279715	-2.19667	0.998319	Gm16158
ENSMUSG00000109847	0.279802	-2.19393	0.998319	Gm45278
ENSMUSG00000098240	1.1168	-2.19287	0.998319	Gm4575
ENSMUSG00000115412	0.358353	-2.19215	0.998319	Gm49094
ENSMUSG00000086735	0.515956	-2.19206	0.998319	Gm13977
ENSMUSG00000113941	1.67394	2.19168	0.998319	Gm35755
ENSMUSG00000104339	0.918357	-2.19154	0.998319	C130089K02Rik
ENSMUSG00000109855	0.7946	-2.1915	0.998319	Gm45613
ENSMUSG00000104515	1.32891	2.19137	0.998319	Gm37163
ENSMUSG00000103669	3.66544	-2.19137	0.998319	2900042K21Rik
ENSMUSG00000084507	2.67092	2.18958	0.998319	Gm25321
ENSMUSG00000114875	1.31479	-2.18936	0.998319	Gm30363
ENSMUSG00000106160	2.72246	2.18881	0.998319	Gm43610
ENSMUSG00000086630	1.61932	2.18759	0.998319	Gm14397
ENSMUSG00000113111	0.748545	2.18732	0.998319	Gm7754
ENSMUSG00000091160	2.39148	2.18549	0.998319	Gm17133
ENSMUSG00000102229	0.704763	2.18538	0.998319	Gm37299
ENSMUSG00000083355	0.390811	-2.18423	0.998319	Gm11581
ENSMUSG00000085310	0.48189	-2.18352	0.998319	Gm11491
ENSMUSG00000103920	0.627838	2.18306	0.998319	Gm37897
ENSMUSG00000081974	1.18343	-2.18261	0.998319	Gm11960
ENSMUSG00000112009	0.52266	-2.17852	0.998319	Gm48591
ENSMUSG00000084865	1.67576	-2.1771	0.998319	Gm15723
ENSMUSG00000106218	0.768969	-2.17643	0.998319	Gm43713
ENSMUSG00000081499	0.412879	2.17642	0.998319	Gm12517
ENSMUSG00000082746	1.8949	2.17638	0.998319	Rps12-ps1
ENSMUSG00000045463	0.49895	-2.17616	0.998319	Slco6b1
ENSMUSG00000065484	0.120985	-2.17599	0.998319	Mir130a
ENSMUSG00000085016	1.18066	-2.17547	0.998319	Gm11335
ENSMUSG00000082626	1.08881	-2.17475	0.998319	Rps13-ps5
ENSMUSG00000055188	5.43209	2.17405	0.998319	Rbm3os
ENSMUSG00000083121	0.270102	-2.17206	0.998319	Gm6341
ENSMUSG00000046958	0.284472	-2.17201	0.998319	4930432E11Rik
ENSMUSG00000086035	0.33991	-2.17188	0.998319	Gm12610
ENSMUSG00000111679	0.332398	-2.17087	0.998319	Gm47063
ENSMUSG00000110303	0.686238	2.17086	0.998319	Gm45328
ENSMUSG00000001348	3.11016	2.1703	0.998319	Acp5
ENSMUSG00000085723	0.361572	-2.16958	0.998319	Gm15915
ENSMUSG00000114057	0.52166	-2.16947	0.998319	Gm31450
ENSMUSG00000024784	1.88306	2.16793	0.998319	Gpha2
ENSMUSG00000103201	0.392768	-2.1676	0.998319	Gm37329
ENSMUSG00000114977	0.738697	2.1673	0.998319	Gm9502
ENSMUSG00000048480	0.509749	-2.16614	0.998319	Cxcr1
ENSMUSG00000113343	0.423056	-2.16495	0.998319	Gm34923
ENSMUSG00000105644	0.791468	2.16461	0.998319	Gm19739
ENSMUSG00000056288	0.675415	-2.16423	0.998319	Gm11961
ENSMUSG00000056600	0.772503	-2.16393	0.998319	Olfr90
ENSMUSG00000104655	0.722436	2.16386	0.998319	Gm43317
ENSMUSG00000114355	0.203079	-2.1636	0.998319	CT009713.1
ENSMUSG00000044701	1.01299	-2.16219	0.998319	Il27
ENSMUSG00000085568	4.33409	2.16175	0.998319	Gm14858
ENSMUSG00000105937	0.522228	-2.16139	0.998319	Gm43602
ENSMUSG00000027219	1.5215	2.16133	0.998319	Slc28a2
ENSMUSG00000108718	0.784743	2.16019	0.998319	Gm44749
ENSMUSG00000085340	1.5556	2.15886	0.998319	Gm16335
ENSMUSG00000041476	0.617262	2.15839	0.998319	Smpx
ENSMUSG00000110640	1.83482	-2.15835	0.998319	Gm45903
ENSMUSG00000058665	1.04158	2.15802	0.998319	En1
ENSMUSG00000084584	0.574172	-2.15756	0.998319	n-R5s15
ENSMUSG00000102404	0.662404	-2.15693	0.998319	5530400K19Rik
ENSMUSG00000099179	2.63829	2.15559	0.998319	Gm27980
ENSMUSG00000114696	0.339926	2.1553	0.998319	Gm47479
ENSMUSG00000078370	0.913128	-2.15522	0.998319	Gm6316
ENSMUSG00000045326	1.60281	-2.15398	0.998319	Fndc7
ENSMUSG00000113905	1.19964	-2.15325	0.998319	Gm48872
ENSMUSG00000094388	0.887721	-2.1526	0.998319	Gm8783
ENSMUSG00000031481	0.904661	2.15254	0.998319	Tpte
ENSMUSG00000104315	1.31879	2.15233	0.998319	Gm37906
ENSMUSG00000111369	0.211598	-2.15219	0.998319	Gm47043
ENSMUSG00000099392	0.0829548	2.1512	0.998319	Gm29414
ENSMUSG00000107920	0.0751178	2.1512	0.998319	Gm7783
ENSMUSG00000113421	0.0790512	2.15119	0.998319	Gm4166
ENSMUSG00000091972	0.109651	2.15119	0.998319	Tmem207
ENSMUSG00000093122	0.131398	2.15119	0.998319	Mir1264
ENSMUSG00000109251	0.144848	2.15119	0.998319	E230032D23Rik
ENSMUSG00000114563	0.199562	2.15119	0.998319	1700016K05Rik
ENSMUSG00000108141	0.197001	2.15119	0.998319	Gm44079
ENSMUSG00000073879	0.194329	2.15119	0.998319	Gm5859
ENSMUSG00000112628	0.166815	2.15119	0.998319	Gm47880
ENSMUSG00000097981	0.369777	-2.151	0.998319	Gm7583
ENSMUSG00000046000	0.412492	2.15089	0.998319	Naa11
ENSMUSG00000107009	0.201615	2.15017	0.998319	6720475M21Rik
ENSMUSG00000115585	0.0595192	-2.15015	0.998319	Gm41271
ENSMUSG00000047511	0.0595192	-2.15015	0.998319	Olfr1396
ENSMUSG00000102648	0.0595192	-2.15015	0.998319	Gm38022
ENSMUSG00000073781	0.0721025	-2.15015	0.998319	Gm6471
ENSMUSG00000050189	0.146224	-2.15015	0.998319	Etos1
ENSMUSG00000083507	0.149403	-2.15015	0.998319	Gm12842
ENSMUSG00000098627	0.0992483	-2.15015	0.998319	4930524O08Rik
ENSMUSG00000082816	0.627514	-2.14874	0.998319	Gm11953
ENSMUSG00000083209	0.198461	2.14866	0.998319	Gm11969
ENSMUSG00000113604	1.2281	2.14826	0.998319	Gm19786
ENSMUSG00000101935	0.0884053	-2.14775	0.998319	Gm17748
ENSMUSG00000092557	0.0777457	-2.14775	0.998319	Gm8696
ENSMUSG00000112327	0.166176	-2.14775	0.998319	Gm36827
ENSMUSG00000106247	0.161332	-2.14775	0.998319	Gm43720
ENSMUSG00000046006	0.209409	-2.14775	0.998319	Gapt
ENSMUSG00000109161	0.237148	-2.14775	0.998319	Gm39033
ENSMUSG00000090682	0.126411	-2.14775	0.998319	Gm3852
ENSMUSG00000073901	0.141664	-2.14775	0.998319	Olfr703
ENSMUSG00000103015	0.26954	-2.14775	0.998319	Gm37549
ENSMUSG00000079014	0.267406	-2.14775	0.998319	Serpina3i
ENSMUSG00000044678	0.264422	-2.14775	0.998319	Ly6k
ENSMUSG00000097930	0.22776	-2.14775	0.998319	C330002G04Rik
ENSMUSG00000064726	0.0627381	2.14761	0.998319	Gm25854
ENSMUSG00000044664	0.0722039	2.14761	0.998319	Prss42
ENSMUSG00000088005	0.0929025	2.14761	0.998319	Gm24787
ENSMUSG00000113557	1.92164	2.14759	0.998319	Gm47657
ENSMUSG00000109447	0.758333	2.14755	0.998319	Gm3198
ENSMUSG00000087622	0.517899	2.14703	0.998319	Gm12290
ENSMUSG00000029255	0.25318	2.1466	0.998319	Gnrhr
ENSMUSG00000103207	0.693059	2.14611	0.998319	Gm9874
ENSMUSG00000101447	0.247716	-2.14575	0.998319	Gm28826
ENSMUSG00000111812	0.324301	-2.14569	0.998319	Gm7904
ENSMUSG00000103072	0.664823	2.1437	0.998319	Gm37905
ENSMUSG00000112944	0.641205	2.14336	0.998319	Gm48885
ENSMUSG00000065642	1.67598	2.14122	0.998319	Snora69
ENSMUSG00000096893	0.440611	-2.14074	0.998319	Mir344d-2
ENSMUSG00000104695	0.264267	2.13929	0.998319	Gm30023
ENSMUSG00000100162	1.55551	-2.13904	0.998319	Gm20687
ENSMUSG00000025726	2.95139	2.13894	0.998319	Slc28a1
ENSMUSG00000075249	0.466502	-2.13886	0.998319	Fsip2
ENSMUSG00000114968	0.642609	-2.13826	0.998319	A630019I02Rik
ENSMUSG00000084052	1.14944	-2.13735	0.998319	Gm11745
ENSMUSG00000104166	1.24096	-2.13718	0.998319	Gm38247
ENSMUSG00000089990	0.842174	-2.13517	0.998319	Gm15852
ENSMUSG00000102009	0.777628	2.13436	0.998319	4933400F21Rik
ENSMUSG00000006462	0.620755	-2.13416	0.998319	A530013C23Rik
ENSMUSG00000101571	0.537488	2.13343	0.998319	Gm6187
ENSMUSG00000109327	0.904327	2.13331	0.998319	Gm44995
ENSMUSG00000089260	0.205912	-2.13275	0.998319	Mir1929
ENSMUSG00000099364	0.619468	-2.13265	0.998319	5730419F03Rik
ENSMUSG00000087166	1.02802	-2.13222	0.998319	L1td1
ENSMUSG00000092164	0.170515	2.13198	0.998319	Rergl
ENSMUSG00000100711	0.180513	2.13198	0.998319	Gm29461
ENSMUSG00000105203	0.590723	2.13189	0.998319	4933428P19Rik
ENSMUSG00000087522	0.30245	-2.13179	0.998319	Gm371
ENSMUSG00000115378	1.21671	-2.13157	0.998319	Gm39653
ENSMUSG00000112404	3.32139	2.13113	0.998319	AC159282.1
ENSMUSG00000083763	0.203888	2.12978	0.998319	Gm9050
ENSMUSG00000102321	0.433284	2.12928	0.998319	Gm37792
ENSMUSG00000113498	0.371003	-2.12906	0.998319	Gm4036
ENSMUSG00000025347	0.344253	2.12809	0.998319	Mettl7b
ENSMUSG00000087564	1.87077	2.12765	0.998319	Gm11817
ENSMUSG00000102432	0.362505	-2.12633	0.998319	Gm29856
ENSMUSG00000089504	0.51432	2.12622	0.998319	Gm23475
ENSMUSG00000109232	0.968335	2.12596	0.998319	Gm44577
ENSMUSG00000098769	2.08022	2.12433	0.998319	Mir8103
ENSMUSG00000070025	0.515792	-2.12398	0.998319	Gm10284
ENSMUSG00000106326	0.815803	-2.12325	0.998319	Gm42977
ENSMUSG00000020867	1.00735	2.12302	0.998319	Spata20
ENSMUSG00000111091	0.348982	2.12224	0.998319	Gm48651
ENSMUSG00000036185	2.96755	-2.12156	0.998319	Sapcd1
ENSMUSG00000036169	28.8034	-2.11933	0.998319	Sostdc1
ENSMUSG00000092238	0.415484	2.1179	0.998319	Gm6004
ENSMUSG00000040901	0.489071	-2.11715	0.998319	Kcnk18
ENSMUSG00000110239	1.91145	2.11683	0.998319	Gm45620
ENSMUSG00000096969	0.801661	-2.11636	0.998319	4930535I16Rik
ENSMUSG00000097220	2.67618	2.11505	0.998319	Gm26599
ENSMUSG00000109897	0.77582	2.11487	0.998319	Gm6458
ENSMUSG00000115778	0.396612	2.11424	0.998319	Gm10876
ENSMUSG00000074003	0.340026	2.11371	0.998319	Gucy2d
ENSMUSG00000113248	0.421847	-2.11311	0.998319	Gm18338
ENSMUSG00000084120	0.11176	2.11251	0.998319	Gm11624
ENSMUSG00000084696	0.372864	2.11182	0.998319	Gm24892
ENSMUSG00000115976	3.80028	2.11067	0.998319	AC141880.1
ENSMUSG00000023987	0.355531	2.11024	0.998319	Pgc
ENSMUSG00000024313	0.246812	2.11021	0.998319	Mep1b
ENSMUSG00000049699	0.60154	-2.1091	0.998319	Ucn2
ENSMUSG00000098934	0.342893	2.1089	0.998319	Gm18853
ENSMUSG00000106120	0.448767	2.10882	0.998319	Gm42697
ENSMUSG00000109921	0.535895	2.10845	0.998319	Gm33326
ENSMUSG00000090994	0.417895	-2.1082	0.998319	Gm6153
ENSMUSG00000114117	0.277327	-2.10718	0.998319	Gm48795
ENSMUSG00000088969	0.383224	-2.10697	0.998319	Gm22085
ENSMUSG00000014453	0.277443	2.10685	0.998319	Blk
ENSMUSG00000069805	2.41671	-2.10672	0.998319	Fbp1
ENSMUSG00000106800	0.296847	-2.10666	0.998319	1700030N18Rik
ENSMUSG00000086775	0.315976	-2.10551	0.998319	Snhg7os
ENSMUSG00000104517	1.06495	-2.10401	0.998319	Gm18407
ENSMUSG00000101711	1.30802	-2.10336	0.998319	Gm28306
ENSMUSG00000107604	1.2745	2.10306	0.998319	Gm44041
ENSMUSG00000083241	0.627745	2.10263	0.998319	Gm13259
ENSMUSG00000082432	0.379468	2.10252	0.998319	Gm11231
ENSMUSG00000086549	0.377642	2.10148	0.998319	Gm13648
ENSMUSG00000105293	1.05358	2.09876	0.998319	Gm42843
ENSMUSG00000097355	0.633403	-2.09819	0.998319	Gm26662
ENSMUSG00000110001	1.40756	2.09801	0.998319	C86187
ENSMUSG00000056706	0.509064	-2.09801	0.998319	Krtap7-1
ENSMUSG00000104367	0.397679	2.09733	0.998319	Gm38079
ENSMUSG00000011486	1.90472	-2.09717	0.998319	Slc25a41
ENSMUSG00000058488	173.31	-2.09691	0.998319	Kl
ENSMUSG00000112820	0.741363	2.09682	0.998319	Gm48298
ENSMUSG00000072660	1.91748	-2.0965	0.998319	Gm6288
ENSMUSG00000060188	0.425145	2.09645	0.998319	Cxcl17
ENSMUSG00000083817	2.465	2.09635	0.998319	Gm14400
ENSMUSG00000024973	1.23855	-2.09561	0.998319	Hrasls5
ENSMUSG00000083903	2.06699	2.09417	0.998319	Gm5405
ENSMUSG00000107578	0.0962778	2.09279	0.998319	Gm32536
ENSMUSG00000102200	0.0906959	2.09279	0.998319	Gm36957
ENSMUSG00000109664	0.107105	2.09279	0.998319	Gm9520
ENSMUSG00000101243	0.0606671	2.09279	0.998319	Gm28919
ENSMUSG00000095809	0.0606671	2.09279	0.998319	Olfr1290
ENSMUSG00000099771	0.0606671	2.09279	0.998319	Gm19257
ENSMUSG00000092075	0.0893456	2.09279	0.998319	Serpina4-ps1
ENSMUSG00000088777	0.14156	2.09279	0.998319	Gm26039
ENSMUSG00000114149	3.32536	2.09247	0.998319	Gm47646
ENSMUSG00000109996	0.114753	2.09235	0.998319	Gm31898
ENSMUSG00000069044	1.11383	2.09235	0.998319	Usp9y
ENSMUSG00000112875	0.237544	2.09235	0.998319	Gm48074
ENSMUSG00000083382	0.156508	2.09235	0.998319	Gm6433
ENSMUSG00000028825	3.5593	2.09149	0.998319	Rhd
ENSMUSG00000103143	0.459663	2.09101	0.998319	Gm37742
ENSMUSG00000073927	0.22049	2.09101	0.998319	Olfr652
ENSMUSG00000112282	0.828165	2.09043	0.998319	Gm19989
ENSMUSG00000028359	0.46635	2.09016	0.998319	Orm3
ENSMUSG00000098065	0.252286	2.08963	0.998319	Gm5177
ENSMUSG00000105998	3.49029	2.08882	0.998319	Gm44324
ENSMUSG00000085178	2.43014	2.08825	0.998319	Kdm6bos
ENSMUSG00000103403	3.04791	-2.08816	0.998319	Gm37931
ENSMUSG00000097857	0.641058	-2.08686	0.998319	Gm26603
ENSMUSG00000106992	1.79395	2.0868	0.998319	Gm43167
ENSMUSG00000089757	1.83096	-2.08652	0.998319	Gm16334
ENSMUSG00000044062	0.497977	-2.08556	0.998319	Plekhd1os
ENSMUSG00000080790	1.70501	2.08525	0.998319	Gm7638
ENSMUSG00000100410	1.34676	-2.08523	0.998319	2310020H05Rik
ENSMUSG00000074665	0.775684	2.08477	0.998319	Bpifb4
ENSMUSG00000082265	0.846859	-2.08453	0.998319	Gm15547
ENSMUSG00000082607	0.5198	-2.08424	0.998319	Gm12045
ENSMUSG00000076619	1.33027	2.08414	0.998319	Ighj3
ENSMUSG00000056946	0.460477	-2.0841	0.998319	Olfr512
ENSMUSG00000086311	0.574584	-2.08406	0.998319	Gm12122
ENSMUSG00000101288	0.376316	-2.084	0.998319	Gm28342
ENSMUSG00000107271	0.295922	-2.08396	0.998319	BC028471
ENSMUSG00000089014	0.354303	-2.08395	0.998319	Gm25520
ENSMUSG00000099860	0.358232	-2.08393	0.998319	Gm29456
ENSMUSG00000114080	0.322128	-2.0839	0.998319	Gm47661
ENSMUSG00000047938	0.283041	-2.08389	0.998319	4930483J18Rik
ENSMUSG00000065544	0.477265	-2.0828	0.998319	Mir32
ENSMUSG00000082164	1.47393	-2.08277	0.998319	Gm13360
ENSMUSG00000103238	1.62875	2.08216	0.998319	Gm36527
ENSMUSG00000109329	0.866384	-2.0816	0.998319	Gm33926
ENSMUSG00000098208	0.634962	2.08074	0.998319	Gm8349
ENSMUSG00000087217	0.483968	-2.08059	0.998319	Gm13209
ENSMUSG00000075549	0.50361	-2.08054	0.998319	Gm6878
ENSMUSG00000088591	0.571136	2.08009	0.998319	Gm23964
ENSMUSG00000111726	2.44357	-2.07951	0.998319	Gm40513
ENSMUSG00000107060	1.71304	-2.07938	0.998319	Gm38901
ENSMUSG00000116442	0.422066	2.07911	0.998319	AL603714.1
ENSMUSG00000045394	2.54008	-2.0779	0.998319	Epcam
ENSMUSG00000115357	1.0087	2.07592	0.998319	Gm49214
ENSMUSG00000087452	0.44597	2.07378	0.998319	Gm11998
ENSMUSG00000050343	3.5182	2.07355	0.998319	Olfr1378
ENSMUSG00000049641	1.92394	-2.07069	0.998319	Vgll2
ENSMUSG00000102554	1.13816	2.07037	0.998319	Gm37568
ENSMUSG00000089701	1.13021	2.06956	0.998319	Gm15978
ENSMUSG00000112379	0.0884062	2.06831	0.998319	Gm47900
ENSMUSG00000071343	1.02553	2.06798	0.998319	Gm10327
ENSMUSG00000112517	1.96909	-2.06711	0.998319	Gm48001
ENSMUSG00000024402	3.85419	-2.06649	0.998319	Lta
ENSMUSG00000030911	2.56683	2.06611	0.998319	Zp2
ENSMUSG00000103895	0.785753	2.06591	0.998319	Gm37942
ENSMUSG00000107050	0.361395	2.06494	0.998319	C030017G13Rik
ENSMUSG00000112148	3.20277	2.06463	0.998319	Lilrb4a
ENSMUSG00000081898	0.312001	2.06386	0.998319	Gm5754
ENSMUSG00000108751	0.402859	-2.06316	0.998319	Gm45217
ENSMUSG00000109325	1.71537	-2.06262	0.998319	Krt8-ps
ENSMUSG00000020051	0.880794	2.06224	0.998319	Pah
ENSMUSG00000098960	2.46668	2.06134	0.998319	Mir7056
ENSMUSG00000035582	0.506616	2.06104	0.998319	Gdpd4
ENSMUSG00000026295	0.575776	2.05987	0.998319	Spp2
ENSMUSG00000115755	0.33998	-2.05941	0.998319	Gm48993
ENSMUSG00000030205	1.46624	-2.05889	0.998319	Gprc5d
ENSMUSG00000108319	0.571351	-2.05766	0.998319	Gm44552
ENSMUSG00000078502	2.32829	-2.05704	0.998319	Gm13212
ENSMUSG00000094326	1.18985	-2.05633	0.998319	Gm10045
ENSMUSG00000074067	0.386225	-2.05569	0.998319	Gm10619
ENSMUSG00000077396	0.660017	2.0551	0.998319	Gm24340
ENSMUSG00000091723	1.7318	2.0544	0.998319	Gm17366
ENSMUSG00000091204	0.504525	2.05331	0.998319	Gm7271
ENSMUSG00000115958	0.669062	-2.051	0.998319	Kiss1
ENSMUSG00000080726	1.03598	-2.05003	0.998319	Gm15366
ENSMUSG00000102608	0.862475	2.04967	0.998319	Gm37267
ENSMUSG00000031372	0.855734	2.04949	0.998319	Trex2
ENSMUSG00000106251	3.82979	-2.04902	0.998319	Gm42658
ENSMUSG00000088752	0.78571	2.0481	0.998319	Mir1934
ENSMUSG00000088787	0.384327	2.04791	0.998319	Gm25371
ENSMUSG00000112373	0.572708	-2.04765	0.998319	Gm18556
ENSMUSG00000094467	0.407486	2.04635	0.998319	Gm24307
ENSMUSG00000066682	1.07708	-2.04629	0.998319	Pilrb2
ENSMUSG00000053338	1.3069	2.0454	0.998319	Tarm1
ENSMUSG00000028451	1.45347	2.04419	0.998319	1700022I11Rik
ENSMUSG00000021598	1.1667	-2.04387	0.998319	Med10
ENSMUSG00000111317	0.498667	2.04368	0.998319	Gm47333
ENSMUSG00000073400	0.490283	-2.04341	0.998319	Trim10
ENSMUSG00000084324	0.304463	2.04281	0.998319	Gm6500
ENSMUSG00000104585	0.411685	2.03978	0.998319	4921511C10Rik
ENSMUSG00000040329	0.86231	2.03895	0.998319	Il7
ENSMUSG00000085335	1.9533	2.03857	0.998319	Gm13684
ENSMUSG00000096045	0.28048	2.03818	0.998319	Gm21698
ENSMUSG00000106261	0.953366	2.03735	0.998319	Gm34086
ENSMUSG00000059706	1.11554	2.03575	0.998319	A830035A12Rik
ENSMUSG00000103502	2.19011	2.0346	0.998319	9330121J05Rik
ENSMUSG00000093759	0.358621	2.03296	0.998319	Scarletltr
ENSMUSG00000110345	0.685301	2.03169	0.998319	Gm45572
ENSMUSG00000086214	1.19958	-2.03108	0.998319	Gm14062
ENSMUSG00000116102	0.823543	2.03074	0.998319	AC154586.1
ENSMUSG00000111451	0.404713	-2.0294	0.998319	Gm47321
ENSMUSG00000116237	0.273187	2.0274	0.998319	AC109617.2
ENSMUSG00000114068	0.218026	2.02697	0.998319	Gm48783
ENSMUSG00000073574	0.600371	-2.02662	0.998319	Grxcr2
ENSMUSG00000103577	0.209002	2.0258	0.998319	9330162B11Rik
ENSMUSG00000099160	0.287298	2.02542	0.998319	Mir6415
ENSMUSG00000110133	0.221563	2.02402	0.998319	Gm8168
ENSMUSG00000094828	1.21858	2.02225	0.998319	Trav3-3
ENSMUSG00000070868	1.40125	-2.02222	0.998319	Skint3
ENSMUSG00000083909	1.69832	-2.02134	0.998319	Gm15842
ENSMUSG00000103346	0.661655	2.02128	0.998319	C230057A21Rik
ENSMUSG00000089828	0.386386	2.02075	0.998319	Gm16300
ENSMUSG00000104835	1.23313	-2.02068	0.998319	Gm5547
ENSMUSG00000106735	1.09129	-2.0205	0.998319	A330058E17Rik
ENSMUSG00000100029	0.640642	-2.02029	0.998319	D7Ertd128e
ENSMUSG00000110899	1.2465	-2.01965	0.998319	Gm48840
ENSMUSG00000104053	0.467508	-2.0188	0.998319	Gm38126
ENSMUSG00000110187	0.327749	2.01842	0.998319	Gm45496
ENSMUSG00000093147	0.995701	-2.01837	0.998319	Gm23369
ENSMUSG00000025333	0.970605	-2.01745	0.998319	Gpr143
ENSMUSG00000056290	0.967897	2.01722	0.998319	Ms4a4b
ENSMUSG00000109621	0.405285	2.01673	0.998319	Gm45370
ENSMUSG00000098434	0.58183	2.01556	0.998319	2010110E17Rik
ENSMUSG00000067224	1.57823	2.01398	0.998319	Gm3695
ENSMUSG00000086862	0.771897	-2.01395	0.998319	Gm13546
ENSMUSG00000027967	2.472	-2.01383	0.998319	Neurog2
ENSMUSG00000015652	7.71038	-2.01322	0.998319	Steap1
ENSMUSG00000097702	0.761275	2.01301	0.998319	Gm26739
ENSMUSG00000111194	0.591772	2.01281	0.998319	Gm47180
ENSMUSG00000107647	2.36072	2.01265	0.998319	Gm44445
ENSMUSG00000032246	11.5479	-2.01011	0.998319	Calml4
ENSMUSG00000087767	0.178863	2.00966	0.998319	Gm23983
ENSMUSG00000113287	0.156265	2.00966	0.998319	Gm40853
ENSMUSG00000065476	0.141595	2.00966	0.998319	Mir30b
ENSMUSG00000113239	0.291202	2.00944	0.998319	Gm18388
ENSMUSG00000114067	0.201867	2.00924	0.998319	Gm47065
ENSMUSG00000101846	1.00577	2.0088	0.998319	Gm19927
ENSMUSG00000112512	0.209523	2.0086	0.998319	Gm48203
ENSMUSG00000071816	0.536696	2.00812	0.998319	Ssxb5
ENSMUSG00000105254	0.210588	2.00788	0.998319	Gm42951
ENSMUSG00000098187	0.392084	2.00719	0.998319	Gm8927
ENSMUSG00000043430	0.766539	2.00707	0.998319	Psapl1
ENSMUSG00000087793	0.262828	2.00574	0.998319	Gm25967
ENSMUSG00000090824	1.36221	-2.00537	0.998319	Olfr1344
ENSMUSG00000077387	0.919748	2.00492	0.998319	Gm22656
ENSMUSG00000104846	1.29681	2.00488	0.998319	Gm43020
ENSMUSG00000110740	1.29383	2.00449	0.998319	Gm48853
ENSMUSG00000115472	2.40662	2.00441	0.998319	Gm49070
ENSMUSG00000099404	1.1586	2.00329	0.998319	Gm28172
ENSMUSG00000084392	0.359738	2.00282	0.998319	Rps29-ps
ENSMUSG00000114095	1.15127	-2.00234	0.998319	Gm47424
ENSMUSG00000107116	0.730769	2.00165	0.998319	Gm43274
ENSMUSG00000097385	3.31219	2.00105	0.998319	Gm26814
ENSMUSG00000047518	1.16428	2.00078	0.998319	Slfnl1
ENSMUSG00000092455	0.911031	1.99994	0.998319	Gm20456
ENSMUSG00000113125	1.1817	1.99876	0.998319	Gm47650
ENSMUSG00000109174	0.381136	1.99619	0.998319	Gm6007
ENSMUSG00000058921	1.40471	1.996	0.998319	Slc10a5
ENSMUSG00000089627	0.525731	-1.99402	0.998319	Gm16228
ENSMUSG00000096962	2.23791	1.99301	0.998319	Gm26622
ENSMUSG00000077639	1.46874	1.99226	0.998319	Gm22772
ENSMUSG00000103493	7.00253	1.99205	0.998319	Gm37411
ENSMUSG00000105022	3.4593	1.99197	0.998319	Gm43537
ENSMUSG00000089713	2.56807	1.99186	0.998319	Gm16564
ENSMUSG00000103251	1.64491	1.99171	0.998319	Gm37519
ENSMUSG00000112497	3.51015	1.99068	0.998319	4930525C09Rik
ENSMUSG00000110243	0.777979	-1.9901	0.998319	Gm45631
ENSMUSG00000092246	1.39888	1.9899	0.998319	Gm20493
ENSMUSG00000085791	0.444333	1.98988	0.998319	Rpl30-ps9
ENSMUSG00000085846	0.583453	1.98975	0.998319	Gm15597
ENSMUSG00000064655	0.475587	1.98956	0.998319	Gm25788
ENSMUSG00000074874	0.601443	1.98942	0.998319	Ctla2b
ENSMUSG00000106195	0.354726	-1.98833	0.998319	Gm44340
ENSMUSG00000083538	0.16763	1.98833	0.998319	Gm16016
ENSMUSG00000087563	1.07707	1.98784	0.998319	Gm14205
ENSMUSG00000037603	1.36138	1.98776	0.998319	Gm5519
ENSMUSG00000083413	2.56341	-1.98763	0.998319	Vmn1r-ps110
ENSMUSG00000043972	1.23047	-1.98746	0.998319	Opn5
ENSMUSG00000084218	0.228506	1.98725	0.998319	Gm8145
ENSMUSG00000079278	0.622321	1.98605	0.998319	Tmem233
ENSMUSG00000085739	2.5287	1.98408	0.998319	Gm15862
ENSMUSG00000114276	0.721861	-1.98316	0.998319	Gm47849
ENSMUSG00000101793	0.358045	1.98298	0.998319	Gm28500
ENSMUSG00000107477	2.09097	1.98171	0.998319	Gm44366
ENSMUSG00000083193	1.44736	1.98093	0.998319	4930595D18Rik
ENSMUSG00000088066	0.186834	1.98057	0.998319	Gm23253
ENSMUSG00000084693	0.25897	1.98049	0.998319	Gm24894
ENSMUSG00000101854	1.14923	1.98015	0.998319	1700026F02Rik
ENSMUSG00000096096	0.730302	1.97988	0.998319	Trav4-4-dv10
ENSMUSG00000085182	0.45623	-1.97984	0.998319	Gm13596
ENSMUSG00000102380	0.334517	1.97905	0.998319	Gm38140
ENSMUSG00000049539	1.10273	-1.9776	0.998319	Hist1h1a
ENSMUSG00000086152	1.02611	-1.97744	0.998319	Gm11454
ENSMUSG00000056300	1.43924	1.97743	0.998319	Zfp981
ENSMUSG00000033080	0.860127	1.97639	0.998319	Vsx1
ENSMUSG00000108442	0.363814	1.9763	0.998319	Rpl15-ps5
ENSMUSG00000112273	0.420178	1.97603	0.998319	Gm29783
ENSMUSG00000083897	0.431454	1.97543	0.998319	Gm14843
ENSMUSG00000075276	0.72447	1.97525	0.998319	Gm13653
ENSMUSG00000064899	0.563456	1.97504	0.998319	Snord118
ENSMUSG00000112393	0.919623	1.97472	0.998319	Gm48655
ENSMUSG00000074121	0.787553	-1.97309	0.998319	Ntf5
ENSMUSG00000112098	0.526808	1.97305	0.998319	Gm18876
ENSMUSG00000085524	0.521502	1.97288	0.998319	Gm14224
ENSMUSG00000079001	0.422198	1.97283	0.998319	4930404H24Rik
ENSMUSG00000030825	1.76613	1.97277	0.998319	Hsd17b14
ENSMUSG00000112292	0.629714	1.9726	0.998319	Gm8275
ENSMUSG00000073906	6.47639	1.97259	0.998319	Olfr692
ENSMUSG00000112219	2.3458	1.97245	0.998319	Gm31904
ENSMUSG00000090429	0.71657	-1.97242	0.998319	Gm17271
ENSMUSG00000104974	2.18696	1.97232	0.998319	Gm43686
ENSMUSG00000111030	1.38103	-1.97228	0.998319	Gm47234
ENSMUSG00000073377	0.317271	-1.97225	0.998319	AU016765
ENSMUSG00000031250	4.04144	-1.97183	0.998319	Tnmd
ENSMUSG00000114962	0.422241	1.97129	0.998319	Gm6343
ENSMUSG00000098123	0.804819	1.97072	0.998319	Gm4518
ENSMUSG00000085010	0.609444	1.97043	0.998319	Gssos1
ENSMUSG00000097125	1.8112	1.97	0.998319	Gm26885
ENSMUSG00000085110	1.48437	1.9698	0.998319	Gm13920
ENSMUSG00000054890	2.04136	1.96842	0.998319	Olfr1535
ENSMUSG00000108455	0.965676	-1.9684	0.998319	Gm44745
ENSMUSG00000039981	1.24846	1.96791	0.998319	Zc3h12d
ENSMUSG00000109186	0.880882	1.96781	0.998319	Gm34821
ENSMUSG00000084257	0.0555281	1.9671	0.998319	Gm11597
ENSMUSG00000086633	0.0649939	1.9671	0.998319	Gm16081
ENSMUSG00000103422	0.325241	1.9671	0.998319	Gm37536
ENSMUSG00000112649	0.26456	1.9671	0.998319	Gm47647
ENSMUSG00000097997	2.51514	1.96633	0.998319	Gm27017
ENSMUSG00000087351	0.701299	1.9663	0.998319	Gm11464
ENSMUSG00000115108	0.262983	1.96611	0.998319	Gm49228
ENSMUSG00000105744	0.232314	1.9658	0.998319	Gm43141
ENSMUSG00000068009	0.265868	1.96572	0.998319	Bpifb6
ENSMUSG00000079380	0.295483	1.9657	0.998319	Gm8271
ENSMUSG00000112084	0.905451	1.96569	0.998319	Gm10773
ENSMUSG00000098501	0.292526	1.9652	0.998319	Gm19272
ENSMUSG00000069041	1.8285	-1.96513	0.998319	Slc25a31
ENSMUSG00000102451	0.390706	-1.96496	0.998319	Gm37655
ENSMUSG00000079265	0.347205	1.96412	0.998319	Gm8257
ENSMUSG00000043385	1.23325	-1.96397	0.998319	Olfr267
ENSMUSG00000097586	0.693332	1.96353	0.998319	Gm26528
ENSMUSG00000033520	0.953394	-1.96244	0.998319	Idi2
ENSMUSG00000083831	0.817839	1.96195	0.998319	Gm14248
ENSMUSG00000004709	1.37476	1.96141	0.998319	Cd244
ENSMUSG00000106962	1.1326	-1.9605	0.998319	Gm43633
ENSMUSG00000103506	1.53446	1.96043	0.998319	Gm38376
ENSMUSG00000055235	12.8239	-1.9596	0.998319	Wdr86
ENSMUSG00000064720	0.172796	1.95904	0.998319	Gm25856
ENSMUSG00000109949	0.0551985	1.95904	0.998319	Gm45402
ENSMUSG00000102368	0.312553	1.95877	0.998319	4930590L20Rik
ENSMUSG00000092397	0.404893	1.95874	0.998319	C130080G10Rik
ENSMUSG00000105992	0.373067	1.95874	0.998319	Gm43651
ENSMUSG00000115715	0.481989	1.95817	0.998319	Gm33936
ENSMUSG00000113067	0.504941	-1.95815	0.998319	Gm47166
ENSMUSG00000091199	0.925553	1.95802	0.998319	Gm2619
ENSMUSG00000071280	0.476147	1.95793	0.998319	Gm10322
ENSMUSG00000082576	0.647248	1.95771	0.998319	Gm12058
ENSMUSG00000108318	1.38197	1.95756	0.998319	Gm45170
ENSMUSG00000112395	0.555542	1.95666	0.998319	Gm7198
ENSMUSG00000087678	0.830012	1.95659	0.998319	Gm14120
ENSMUSG00000084238	0.536257	-1.95571	0.998319	Gm13076
ENSMUSG00000088626	0.806947	1.95519	0.998319	Gm23034
ENSMUSG00000099749	0.653139	1.95509	0.998319	Gm29323
ENSMUSG00000101838	2.13004	1.95504	0.998319	Gm18800
ENSMUSG00000107763	1.22227	1.9549	0.998319	Gm43962
ENSMUSG00000089877	0.214982	-1.95486	0.998319	Gm16102
ENSMUSG00000078162	1.40992	1.95457	0.998319	Gm2574
ENSMUSG00000086159	3.22181	-1.95406	0.998319	Gm13025
ENSMUSG00000080978	0.622829	-1.95403	0.998319	Gm12297
ENSMUSG00000108171	1.59865	-1.95388	0.998319	Gm43915
ENSMUSG00000111803	0.278701	-1.9536	0.998319	Gm47564
ENSMUSG00000030713	0.343939	-1.95262	0.998319	Klk7
ENSMUSG00000109468	1.03459	1.95158	0.998319	Gm45185
ENSMUSG00000102384	0.701587	1.95157	0.998319	Gm38143
ENSMUSG00000050844	0.664554	-1.95144	0.998319	1700020N01Rik
ENSMUSG00000116160	0.581931	-1.95112	0.998319	AC158769.1
ENSMUSG00000105444	0.505093	-1.94971	0.998319	Gm10727
ENSMUSG00000068480	0.756263	-1.94878	0.998319	Gm7551
ENSMUSG00000022582	0.124933	-1.94869	0.998319	Ly6g
ENSMUSG00000098590	0.365113	-1.94864	0.998319	Gm1113
ENSMUSG00000093931	1.03832	-1.94854	0.998319	Amy2a3
ENSMUSG00000097051	5.52456	1.94806	0.998319	Gm26836
ENSMUSG00000090778	1.37799	1.94794	0.998319	Gm3235
ENSMUSG00000116297	0.326692	-1.94736	0.998319	AC130815.1
ENSMUSG00000109622	0.433234	-1.94719	0.998319	Gm45517
ENSMUSG00000114555	0.385807	-1.947	0.998319	Gm48706
ENSMUSG00000086233	1.49697	1.945	0.998319	Gm11816
ENSMUSG00000111909	1.09315	1.9447	0.998319	Gm18670
ENSMUSG00000081205	1.31408	-1.94401	0.998319	Gm5940
ENSMUSG00000092490	0.7879	-1.94354	0.998319	Gm20482
ENSMUSG00000102377	2.1715	1.9427	0.998319	Gm37974
ENSMUSG00000108264	0.375546	-1.9423	0.998319	Gm20371
ENSMUSG00000025557	1.77542	1.94182	0.998319	Slc15a1
ENSMUSG00000085509	1.30565	1.94066	0.998319	Gm11521
ENSMUSG00000086298	0.36176	1.94032	0.998319	Gm11716
ENSMUSG00000108226	1.20135	1.93788	0.998319	Gm44063
ENSMUSG00000101463	0.35039	-1.93741	0.998319	Gm28750
ENSMUSG00000050232	1.23334	-1.93639	0.998319	Cxcr3
ENSMUSG00000028116	1.46688	1.93593	0.998319	Myoz2
ENSMUSG00000054938	0.755198	-1.93589	0.998319	Olfr1346
ENSMUSG00000112741	0.441886	-1.93515	0.998319	Gm47341
ENSMUSG00000104165	1.31938	1.93383	0.998319	Gm38249
ENSMUSG00000088054	1.53738	1.93355	0.998319	Mir1968
ENSMUSG00000104591	0.310469	-1.932	0.998319	Gm43145
ENSMUSG00000110247	0.516677	-1.93175	0.998319	Gm45269
ENSMUSG00000108238	0.542247	-1.92886	0.998319	Gm43984
ENSMUSG00000101392	0.845365	-1.92846	0.998319	Gm29163
ENSMUSG00000060787	1.07423	1.92831	0.998319	Olfr464
ENSMUSG00000086373	1.00951	1.9282	0.998319	Gm11978
ENSMUSG00000083650	0.861523	1.92796	0.998319	Gm13357
ENSMUSG00000114245	0.673197	1.92774	0.998319	Gm38655
ENSMUSG00000101448	0.737145	-1.92726	0.998319	Gm28494
ENSMUSG00000087601	1.95208	1.92665	0.998319	Uchl1os
ENSMUSG00000093686	0.744113	1.92663	0.998319	Gm4705
ENSMUSG00000085818	0.456442	-1.92652	0.998319	Gm13267
ENSMUSG00000104625	0.66304	1.9258	0.998319	Gm42448
ENSMUSG00000104888	0.774121	1.92573	0.998319	1500005C15Rik
ENSMUSG00000105457	0.677095	-1.92563	0.998319	Gm43200
ENSMUSG00000114751	0.265278	-1.92519	0.998319	5430425E15Rik
ENSMUSG00000085206	0.241361	-1.92519	0.998319	Gm13380
ENSMUSG00000110166	1.58644	1.92495	0.998319	Gm45641
ENSMUSG00000094493	3.61659	1.92361	0.998319	Olfr700
ENSMUSG00000097264	0.167782	-1.92242	0.998319	Rpl31-ps24
ENSMUSG00000075072	0.669885	1.92167	0.998319	Olfr48
ENSMUSG00000070330	0.168512	-1.92044	0.998319	Tmem235
ENSMUSG00000089343	0.760956	1.92004	0.998319	Gm22667
ENSMUSG00000092004	0.270615	1.91968	0.998319	Gm17482
ENSMUSG00000108086	0.232428	1.91964	0.998319	Gm6786
ENSMUSG00000110045	0.328494	-1.91941	0.998319	Gm38590
ENSMUSG00000113698	0.99748	1.91911	0.998319	Gm47987
ENSMUSG00000088843	0.21999	1.91905	0.998319	Gm26357
ENSMUSG00000008874	0.178615	1.91858	0.998319	Clec3a
ENSMUSG00000081665	0.189833	1.91858	0.998319	Gm15922
ENSMUSG00000112572	0.174048	1.91841	0.998319	Gm7530
ENSMUSG00000065600	0.0881598	1.91831	0.998319	Mir338
ENSMUSG00000097703	1.03142	-1.9181	0.998319	Gm26623
ENSMUSG00000105434	3.24107	1.91701	0.998319	Gm43359
ENSMUSG00000022315	0.402915	-1.91647	0.998319	Slc30a8
ENSMUSG00000114882	0.695188	1.91643	0.998319	Gm48581
ENSMUSG00000112759	0.272137	-1.91637	0.998319	Gm47615
ENSMUSG00000029275	0.366573	-1.91615	0.998319	Gfi1
ENSMUSG00000106607	0.394078	1.91543	0.998319	Gm43178
ENSMUSG00000074261	1.29415	-1.91529	0.998319	Erich4
ENSMUSG00000105816	0.366605	-1.91514	0.998319	D030025E07Rik
ENSMUSG00000086216	1.01446	1.91502	0.998319	Gm13610
ENSMUSG00000106641	0.687564	1.91492	0.998319	Gm43534
ENSMUSG00000111308	0.69729	-1.91464	0.998319	Gm48710
ENSMUSG00000082404	0.781022	1.91371	0.998319	Gm14799
ENSMUSG00000099746	0.487281	-1.91292	0.998319	Ppnr
ENSMUSG00000086512	1.21798	-1.91269	0.998319	Gm12600
ENSMUSG00000025528	0.581643	1.91156	0.998319	2010106E10Rik
ENSMUSG00000099400	1.14618	1.91113	0.998319	Kat6b-ps1
ENSMUSG00000094278	0.801087	1.91094	0.998319	Gm12626
ENSMUSG00000106364	0.70301	-1.91082	0.998319	Gm42994
ENSMUSG00000085430	0.938767	-1.91065	0.998319	Gm15619
ENSMUSG00000086900	1.50268	1.91011	0.998319	Kcnab3os
ENSMUSG00000108724	0.457697	1.90987	0.998319	Gm44734
ENSMUSG00000107461	0.525554	1.9088	0.998319	Gm44045
ENSMUSG00000103991	0.714249	1.90877	0.998319	Gm38031
ENSMUSG00000108693	0.771704	1.90804	0.998319	Gm45153
ENSMUSG00000112955	0.890587	1.90785	0.998319	Gm48889
ENSMUSG00000087422	0.146944	1.9076	0.998319	Gm13564
ENSMUSG00000089170	0.498479	-1.90731	0.998319	Gm22431
ENSMUSG00000087016	1.04074	1.90725	0.998319	Gm15979
ENSMUSG00000034159	0.508009	-1.90643	0.998319	2310007B03Rik
ENSMUSG00000089796	1.03384	-1.9064	0.998319	Gm16575
ENSMUSG00000023737	1.27968	-1.90639	0.998319	1700082M22Rik
ENSMUSG00000113181	0.525691	1.90598	0.998319	Gm47954
ENSMUSG00000018924	0.422646	-1.90587	0.998319	Alox15
ENSMUSG00000115526	0.960014	1.90585	0.998319	4930413F20Rik
ENSMUSG00000082688	0.316729	-1.90576	0.998319	Gm12124
ENSMUSG00000064994	0.448671	1.90542	0.998319	Gm22422
ENSMUSG00000113154	1.36088	-1.90501	0.998319	Gm48713
ENSMUSG00000106229	2.77304	1.90476	0.998319	Gm19409
ENSMUSG00000068680	0.495412	1.90467	0.998319	Gm10248
ENSMUSG00000080078	1.22648	-1.90456	0.998319	Gm15583
ENSMUSG00000030244	3.21354	-1.90442	0.998319	Gys2
ENSMUSG00000113441	0.31868	1.90439	0.998319	Gm40438
ENSMUSG00000085682	0.558101	-1.90401	0.998319	Gm14267
ENSMUSG00000081194	0.86154	-1.90395	0.998319	Gm8424
ENSMUSG00000113237	0.976348	1.90345	0.998319	Gm6109
ENSMUSG00000101734	0.397228	1.90324	0.998319	4933400C23Rik
ENSMUSG00000079009	0.429153	1.90233	0.998319	Gm14139
ENSMUSG00000064476	1.61738	-1.90221	0.998319	Gm23405
ENSMUSG00000082931	0.358088	-1.90213	0.998319	Gm13586
ENSMUSG00000083640	2.73625	1.902	0.998319	Gm8876
ENSMUSG00000065145	0.626905	1.90173	0.998319	Vaultrc5
ENSMUSG00000021933	4.60004	1.90155	0.998319	Gucy1b2
ENSMUSG00000116113	0.410812	1.90117	0.998319	AC136003.1
ENSMUSG00000064587	0.536723	-1.90092	0.998319	Gm25131
ENSMUSG00000082542	0.627562	-1.90058	0.998319	Gm13311
ENSMUSG00000023802	0.476265	1.90034	0.998319	Nox3
ENSMUSG00000113065	1.20893	1.89946	0.998319	Gm48870
ENSMUSG00000080873	0.266717	1.89932	0.998319	Rpl30-ps3
ENSMUSG00000107883	0.254256	1.89922	0.998319	Gm44062
ENSMUSG00000097712	0.554352	1.89899	0.998319	Gm10532
ENSMUSG00000102630	1.77364	-1.89887	0.998319	Gm37289
ENSMUSG00000024366	0.475422	1.89834	0.998319	Gfra3
ENSMUSG00000109127	0.978643	-1.89791	0.998319	Gm31135
ENSMUSG00000061336	0.292724	1.89787	0.998319	Olfr116
ENSMUSG00000081886	0.215007	1.89767	0.998319	Gm6175
ENSMUSG00000084148	0.2127	1.89763	0.998319	Gm12380
ENSMUSG00000098951	0.713158	-1.89751	0.998319	Mir7647
ENSMUSG00000082399	4.40461	-1.89739	0.998319	Gm14036
ENSMUSG00000110245	0.330643	-1.89583	0.998319	Gm20100
ENSMUSG00000110474	0.24601	-1.89554	0.998319	Gm45848
ENSMUSG00000020600	1.53112	-1.89473	0.998319	Slc7a15
ENSMUSG00000093416	0.331058	1.89387	0.998319	Gm18294
ENSMUSG00000098197	0.260401	1.89379	0.998319	BC051537
ENSMUSG00000065808	0.734883	-1.89357	0.998319	Gm23037
ENSMUSG00000113860	4.57244	-1.89252	0.998319	Gm45949
ENSMUSG00000108961	0.502198	-1.89227	0.998319	Gm32540
ENSMUSG00000086335	0.802131	1.89202	0.998319	Gm12107
ENSMUSG00000108583	0.407591	1.89164	0.998319	Gm44854
ENSMUSG00000060417	0.296943	1.89157	0.998319	Gm8603
ENSMUSG00000085533	0.293407	1.89154	0.998319	Gm12146
ENSMUSG00000105222	1.19943	1.89097	0.998319	Gm42205
ENSMUSG00000096792	0.7421	-1.89022	0.998319	Gm21956
ENSMUSG00000003341	4.1528	-1.88992	0.998319	Atp8b3
ENSMUSG00000109889	0.50145	1.88968	0.998319	Gm3774
ENSMUSG00000110946	0.255451	1.88933	0.998319	Gm47604
ENSMUSG00000108847	3.64045	1.88927	0.998319	B830042I05Rik
ENSMUSG00000108833	0.203569	1.88926	0.998319	Gm17909
ENSMUSG00000103869	3.02218	1.88921	0.998319	Gm37420
ENSMUSG00000097138	1.17842	1.88816	0.998319	Gm26625
ENSMUSG00000073242	1.98629	1.88773	0.998319	Dnmt3aos
ENSMUSG00000114878	0.267275	1.88768	0.998319	Gm9086
ENSMUSG00000047129	1.14105	1.88746	0.998319	1700113H08Rik
ENSMUSG00000081569	0.0604199	1.88742	0.998319	Gm12490
ENSMUSG00000093224	0.0918074	1.88742	0.998319	Gm25750
ENSMUSG00000089015	0.110821	1.88742	0.998319	Gm24996
ENSMUSG00000077400	0.128888	1.88742	0.998319	Gm25417
ENSMUSG00000115559	0.0524642	1.88742	0.998319	Gm49170
ENSMUSG00000112199	0.0524642	1.88742	0.998319	Gm19090
ENSMUSG00000095491	0.0524642	1.88742	0.998319	Gm24088
ENSMUSG00000088302	0.0524642	1.88742	0.998319	Zakit
ENSMUSG00000102858	0.0524642	1.88742	0.998319	Gm37086
ENSMUSG00000058028	0.215849	1.88742	0.998319	Zscan5b
ENSMUSG00000085792	0.294357	1.88742	0.998319	Gm15414
ENSMUSG00000056509	0.134874	1.88742	0.998319	Gm9999
ENSMUSG00000086355	0.194138	1.88732	0.998319	4933428C19Rik
ENSMUSG00000092469	0.0576246	-1.88692	0.998319	Gm20395
ENSMUSG00000094815	0.122988	-1.88692	0.998319	Gm22615
ENSMUSG00000094226	0.139765	-1.88692	0.998319	Gm21759
ENSMUSG00000087404	0.909695	1.8863	0.998319	Gm11752
ENSMUSG00000007034	3.18991	-1.88615	0.998319	Slc44a4
ENSMUSG00000029306	0.794023	-1.88587	0.998319	Ibsp
ENSMUSG00000027460	3.63903	1.88452	0.998319	Angpt4
ENSMUSG00000077345	0.673195	1.88452	0.998319	Snord70
ENSMUSG00000024254	0.771312	1.88383	0.998319	Abcg8
ENSMUSG00000093967	1.26602	1.88348	0.998319	Gm26180
ENSMUSG00000103433	3.19145	1.88252	0.998319	Gm2272
ENSMUSG00000093073	1.36365	-1.88252	0.998319	Mir124a-2
ENSMUSG00000105592	6.94327	1.88196	0.998319	Gm42527
ENSMUSG00000104235	1.20923	-1.8817	0.998319	Gm37589
ENSMUSG00000071506	0.249161	-1.88138	0.998319	Tmem139
ENSMUSG00000098142	0.700804	1.88109	0.998319	Gm7507
ENSMUSG00000063388	1.08018	1.88051	0.998319	BC023105
ENSMUSG00000116505	2.22455	1.88028	0.998319	AL589670.5
ENSMUSG00000037542	1.32086	-1.88024	0.998319	Aldh8a1
ENSMUSG00000076858	1.59994	1.87998	0.998319	Trav3-4
ENSMUSG00000094186	0.302004	-1.87894	0.998319	Gm1553
ENSMUSG00000038528	1.38381	1.87876	0.998319	Mfsd4b5
ENSMUSG00000082596	0.796131	-1.87875	0.998319	Gm14227
ENSMUSG00000108378	0.562855	-1.8765	0.998319	Gm44641
ENSMUSG00000105942	0.729458	1.87592	0.998319	Gm43175
ENSMUSG00000083340	0.666054	1.87536	0.998319	Gm13156
ENSMUSG00000109638	0.987393	1.87529	0.998319	Gm45630
ENSMUSG00000114244	1.71889	-1.87511	0.998319	Gm47119
ENSMUSG00000080573	0.808154	1.87487	0.998319	Mir467f
ENSMUSG00000024578	3.19551	-1.87467	0.998319	Il17b
ENSMUSG00000036223	2.7073	-1.87452	0.998319	Ska1
ENSMUSG00000107406	1.09019	-1.8745	0.998319	1700040L08Rik
ENSMUSG00000114769	0.721215	1.87421	0.998319	Gm48312
ENSMUSG00000084809	2.34668	-1.87421	0.998319	Gm12631
ENSMUSG00000086607	2.00409	-1.87389	0.998319	4930511M06Rik
ENSMUSG00000086031	0.479145	-1.87327	0.998319	Gm12348
ENSMUSG00000098401	0.885243	1.87308	0.998319	Mir6377
ENSMUSG00000110576	0.788081	-1.87248	0.998319	Gm36368
ENSMUSG00000110017	0.809561	1.87122	0.998319	Gm45237
ENSMUSG00000103227	0.889107	1.87121	0.998319	Gm37733
ENSMUSG00000045794	0.486369	1.86991	0.998319	Lkaaear1
ENSMUSG00000114387	0.449541	-1.86972	0.998319	Gm48767
ENSMUSG00000083633	0.636789	1.86899	0.998319	Gm13312
ENSMUSG00000078491	0.839953	1.86897	0.998319	Gm13090
ENSMUSG00000112094	0.660283	1.86841	0.998319	Gm47506
ENSMUSG00000038599	0.533708	1.86795	0.998319	Capn8
ENSMUSG00000083518	0.750561	1.86792	0.998319	Gm9429
ENSMUSG00000081842	0.66517	1.86696	0.998319	Rap1a-ps2
ENSMUSG00000077667	0.419221	1.86686	0.998319	Gm26147
ENSMUSG00000110636	1.12776	-1.86685	0.998319	Gm39397
ENSMUSG00000022229	2.38576	1.86661	0.998319	Atp12a
ENSMUSG00000107571	1.26063	1.86574	0.998319	Gm43877
ENSMUSG00000082245	0.442977	-1.86564	0.998319	Gm6292
ENSMUSG00000112223	0.517966	-1.86542	0.998319	Krtap10-10
ENSMUSG00000036602	0.691393	1.86454	0.998319	Alx1
ENSMUSG00000103889	0.918966	1.86382	0.998319	Gm37011
ENSMUSG00000109028	0.356034	1.86333	0.998319	Gm35842
ENSMUSG00000085762	0.632523	-1.86313	0.998319	Lrrc75aos2
ENSMUSG00000094413	1.50994	-1.86265	0.998319	Trav15n-1
ENSMUSG00000099104	2.33949	1.86254	0.998319	Gm17087
ENSMUSG00000109594	0.308846	1.86196	0.998319	1700047O18Rik
ENSMUSG00000021469	2.51902	-1.86077	0.998319	Msx2
ENSMUSG00000026971	0.586024	-1.86068	0.998319	Itgb6
ENSMUSG00000067998	0.284193	1.85985	0.998319	Bpifb9a
ENSMUSG00000098771	1.59419	-1.85933	0.998319	Mir6538
ENSMUSG00000102672	2.11737	1.85923	0.998319	Gm37105
ENSMUSG00000071552	0.432779	1.85856	0.998319	Tigit
ENSMUSG00000110197	2.68011	1.85809	0.998319	Gm45444
ENSMUSG00000061928	1.73294	1.85735	0.998319	Dsg1b
ENSMUSG00000111509	0.74196	1.85677	0.998319	Gm47266
ENSMUSG00000047222	0.85354	-1.85644	0.998319	Rnase2a
ENSMUSG00000106536	0.634907	-1.85459	0.998319	Gm42508
ENSMUSG00000105837	0.478591	-1.85457	0.998319	Gm35986
ENSMUSG00000083875	0.207041	1.85443	0.998319	Gm13831
ENSMUSG00000106365	0.849509	-1.85436	0.998319	Gm43568
ENSMUSG00000050100	0.55006	1.85435	0.998319	Hmx2
ENSMUSG00000104525	1.09338	1.85336	0.998319	Gm37334
ENSMUSG00000108722	0.0656517	1.85333	0.998319	Gm34225
ENSMUSG00000057770	0.0893514	1.85333	0.998319	Olfr668
ENSMUSG00000021099	0.253374	1.85333	0.998319	Six6
ENSMUSG00000111470	0.0988952	1.85333	0.998319	Gm31822
ENSMUSG00000109353	0.70897	1.85267	0.998319	Gm45183
ENSMUSG00000020017	0.47165	-1.85068	0.998319	Hal
ENSMUSG00000081238	1.0188	1.85034	0.998319	Gm15836
ENSMUSG00000101028	1.54091	-1.84917	0.998319	Gm28723
ENSMUSG00000115736	0.450066	-1.84858	0.998319	Gm8586
ENSMUSG00000103349	0.594448	1.84613	0.998319	Gm36888
ENSMUSG00000035930	6.92656	1.84602	0.998319	Chst4
ENSMUSG00000104078	0.213994	1.8458	0.998319	Gm37023
ENSMUSG00000093155	0.382904	1.84399	0.998319	Gm25035
ENSMUSG00000102299	0.625683	1.84351	0.998319	Gm37539
ENSMUSG00000111895	0.69033	-1.84344	0.998319	Gm47252
ENSMUSG00000036687	2.95127	-1.84334	0.998319	Tmem184a
ENSMUSG00000112188	0.711608	-1.84248	0.998319	Gm47708
ENSMUSG00000027720	1.1326	1.84234	0.998319	Il2
ENSMUSG00000024215	3.07079	-1.84221	0.998319	Spdef
ENSMUSG00000102427	0.367472	1.84218	0.998319	Gm37463
ENSMUSG00000033475	2.58782	1.8421	0.998319	Tomm6
ENSMUSG00000094447	0.243897	-1.8416	0.998319	9430069I07Rik
ENSMUSG00000110585	0.928559	1.84084	0.998319	Gm45704
ENSMUSG00000097533	2.84632	1.84077	0.998319	Gm26590
ENSMUSG00000085845	0.794396	-1.84018	0.998319	Gm13944
ENSMUSG00000098269	2.89447	1.83951	0.998319	Mir8094
ENSMUSG00000103482	1.26597	-1.83875	0.998319	Gm37999
ENSMUSG00000110531	0.95675	-1.83872	0.998319	Gm7760
ENSMUSG00000052316	0.401965	1.83819	0.998319	Lrrc15
ENSMUSG00000092495	1.82997	-1.83799	0.998319	Gm20405
ENSMUSG00000042200	1.41087	-1.83666	0.998319	Cdrt4
ENSMUSG00000068745	0.802727	1.83604	0.998319	Mybphl
ENSMUSG00000115447	0.951168	-1.83575	0.998319	Gm48964
ENSMUSG00000112734	0.37979	1.83564	0.998319	Gm47644
ENSMUSG00000065878	0.282216	1.83562	0.998319	Snord34
ENSMUSG00000006204	1.46076	-1.83554	0.998319	5430419D17Rik
ENSMUSG00000027908	0.288031	1.83413	0.998319	Tchhl1
ENSMUSG00000004872	0.251946	1.8341	0.998319	Pax3
ENSMUSG00000099373	0.563807	-1.83403	0.998319	Gm19667
ENSMUSG00000076281	0.692742	1.83358	0.998319	Gm24270
ENSMUSG00000107623	0.317876	1.8331	0.998319	Gm10415
ENSMUSG00000112353	0.750843	1.83267	0.998319	Gm40418
ENSMUSG00000021751	2.65273	-1.83256	0.998319	Acox2
ENSMUSG00000093323	1.00743	-1.83173	0.998319	Gm24970
ENSMUSG00000032900	0.227403	1.83155	0.998319	Tex43
ENSMUSG00000106527	0.492254	1.83137	0.998319	Gm43671
ENSMUSG00000110982	1.0201	-1.83125	0.998319	Gm48565
ENSMUSG00000107455	1.48633	-1.83085	0.998319	Gm43868
ENSMUSG00000066752	0.203135	1.83054	0.998319	Gm10176
ENSMUSG00000101535	0.226568	1.83032	0.998319	Gm29383
ENSMUSG00000051036	0.2219	1.82988	0.998319	Ttc24
ENSMUSG00000108293	0.215249	1.82988	0.998319	Pla2g4c-ps
ENSMUSG00000095504	0.12154	1.82988	0.998319	Gm22446
ENSMUSG00000116097	1.39484	-1.82964	0.998319	AL590144.2
ENSMUSG00000093619	1.04161	-1.82911	0.998319	4930535L15Rik
ENSMUSG00000089048	0.942916	-1.82812	0.998319	Gm26167
ENSMUSG00000115103	0.450239	-1.82751	0.998319	Gm49263
ENSMUSG00000102647	3.52457	1.82721	0.998319	Gm38024
ENSMUSG00000096330	2.35709	1.82539	0.998319	Gm21976
ENSMUSG00000081616	1.42406	-1.82527	0.998319	Gm14247
ENSMUSG00000085467	1.35327	-1.82444	0.998319	Gm11842
ENSMUSG00000064338	2.14822	-1.8243	0.998319	mt-Tv
ENSMUSG00000085278	2.06201	1.82416	0.998319	Gm12841
ENSMUSG00000040432	4.89712	1.82272	0.998319	Ltb4r2
ENSMUSG00000114626	0.0956567	1.82109	0.998319	Gm48266
ENSMUSG00000083588	0.121722	1.82109	0.998319	Gm8051
ENSMUSG00000093671	0.108825	1.82109	0.998319	Gm20656
ENSMUSG00000087646	0.119494	1.82109	0.998319	Gm1667
ENSMUSG00000088149	0.271072	1.82108	0.998319	Gm24716
ENSMUSG00000095128	0.0500595	1.82108	0.998319	Gm5709
ENSMUSG00000085427	0.963608	1.82046	0.998319	6430710C18Rik
ENSMUSG00000085280	0.361542	1.82015	0.998319	Gm16151
ENSMUSG00000075272	2.57347	-1.82011	0.998319	Ttc30a2
ENSMUSG00000103971	1.30929	1.8201	0.998319	Gm37679
ENSMUSG00000108234	0.528521	-1.81834	0.998319	Gm44428
ENSMUSG00000086713	0.401273	-1.81816	0.998319	4930407G08Rik
ENSMUSG00000025229	1.14383	1.81729	0.998319	Pitx3
ENSMUSG00000109317	4.52742	1.81694	0.998319	Gm45041
ENSMUSG00000112932	1.1467	-1.81659	0.998319	Gm48308
ENSMUSG00000104284	1.43952	1.81632	0.998319	Gm10862
ENSMUSG00000044162	1.38324	-1.8163	0.998319	Tnip3
ENSMUSG00000115244	1.04312	1.81521	0.998319	Gm49002
ENSMUSG00000081250	0.493595	-1.81246	0.998319	Gm15554
ENSMUSG00000086917	0.99765	1.81233	0.998319	Gm11630
ENSMUSG00000110469	2.35421	1.8098	0.998319	Gm10358
ENSMUSG00000104929	0.518187	1.8096	0.998319	Gm42766
ENSMUSG00000109910	0.368628	-1.80908	0.998319	Gm45240
ENSMUSG00000061952	1.24572	-1.80897	0.998319	Olfr1377
ENSMUSG00000110524	0.706086	1.80883	0.998319	Gm39228
ENSMUSG00000087670	0.722603	-1.80882	0.998319	9530036M11Rik
ENSMUSG00000087443	1.71912	-1.80831	0.998319	Ppp1r18os
ENSMUSG00000097705	1.52004	-1.80776	0.998319	Gm26740
ENSMUSG00000110368	1.23507	-1.80706	0.998319	Gm45518
ENSMUSG00000038765	1.38761	1.80491	0.998319	Lmx1b
ENSMUSG00000115992	1.34696	-1.80326	0.998319	AC164093.2
ENSMUSG00000096344	0.382501	1.80325	0.998319	Gm6408
ENSMUSG00000023052	6.96819	1.80284	0.998319	Npff
ENSMUSG00000107863	0.655879	-1.80284	0.998319	Gm44389
ENSMUSG00000102650	0.897788	1.8017	0.998319	Gm19863
ENSMUSG00000005493	1.16151	1.80169	0.998319	Msh4
ENSMUSG00000086396	0.89705	1.80129	0.998319	4930555B11Rik
ENSMUSG00000116095	0.923738	1.79972	0.998319	AC115005.1
ENSMUSG00000111498	3.18887	1.79895	0.998319	Gm47059
ENSMUSG00000106292	0.442349	1.79817	0.998319	Gm43174
ENSMUSG00000111713	1.03789	-1.79711	0.998319	Gm20234
ENSMUSG00000113978	0.812973	1.79582	0.998319	Gm48260
ENSMUSG00000102494	1.0558	1.79542	0.998319	Gm36988
ENSMUSG00000015962	1.46462	-1.79381	0.998319	1700016C15Rik
ENSMUSG00000067771	2.59764	-1.79297	0.998319	Gm14685
ENSMUSG00000103657	2.9406	-1.79213	0.998319	Gm37204
ENSMUSG00000051133	0.762003	-1.7921	0.998319	Gm6293
ENSMUSG00000114241	2.87525	1.79115	0.998319	Gm30108
ENSMUSG00000108388	0.713632	1.79082	0.998319	Gm44673
ENSMUSG00000084822	1.83307	-1.79058	0.998319	Myadml2os
ENSMUSG00000094504	0.592976	-1.79051	0.998319	Gm5294
ENSMUSG00000105274	0.805369	-1.78943	0.998319	1700048F04Rik
ENSMUSG00000084169	0.800159	-1.78929	0.998319	Gm12240
ENSMUSG00000104405	0.39087	1.78882	0.998319	Gm31748
ENSMUSG00000110937	0.998907	-1.78878	0.998319	Gm47629
ENSMUSG00000081733	0.477432	1.78877	0.998319	Gm12852
ENSMUSG00000107428	1.93145	1.78708	0.998319	Gm44154
ENSMUSG00000116220	0.420001	-1.78698	0.998319	AC147041.1
ENSMUSG00000081834	0.66641	1.7861	0.998319	Gm13770
ENSMUSG00000085019	0.931912	-1.78566	0.998319	Pard3bos2
ENSMUSG00000111605	5.29101	1.78482	0.998319	4632418H02Rik
ENSMUSG00000111037	1.40218	-1.78422	0.998319	Gm47235
ENSMUSG00000064437	2.03929	-1.78262	0.998319	Snord49b
ENSMUSG00000087163	2.60139	-1.78243	0.998319	Gm16230
ENSMUSG00000112345	0.521132	1.78225	0.998319	Gm40652
ENSMUSG00000098438	1.10354	-1.77936	0.998319	Gm27178
ENSMUSG00000108059	0.414613	-1.77929	0.998319	Gm44369
ENSMUSG00000043050	0.356707	1.77897	0.998319	Tnp2
ENSMUSG00000084170	1.47281	-1.77885	0.998319	Gm11954
ENSMUSG00000114926	1.48464	1.77883	0.998319	Gm2379
ENSMUSG00000096579	1.00699	1.77866	0.998319	Gm17121
ENSMUSG00000088183	1.77603	-1.77851	0.998319	Gm22215
ENSMUSG00000005952	1.3903	-1.77846	0.998319	Trpv1
ENSMUSG00000074604	2.81289	1.77825	0.998319	Mgst2
ENSMUSG00000108970	1.58627	-1.77747	0.998319	Gm45906
ENSMUSG00000110765	0.625664	1.77719	0.998319	Gm47468
ENSMUSG00000105763	3.13621	1.77702	0.998319	Gm19088
ENSMUSG00000107076	0.77453	1.77636	0.998319	Gm43480
ENSMUSG00000111769	0.672302	1.77622	0.998319	Gm36278
ENSMUSG00000108282	0.833787	1.77602	0.998319	Gm44317
ENSMUSG00000083815	2.3422	-1.7755	0.998319	Gm13435
ENSMUSG00000105949	0.49967	-1.77512	0.998319	Gm6510
ENSMUSG00000089498	1.09377	1.77472	0.998319	Gm26359
ENSMUSG00000104240	3.94702	1.77354	0.998319	Gm36858
ENSMUSG00000034435	2.50963	1.77325	0.998319	Tmem30b
ENSMUSG00000102982	1.77446	-1.77317	0.998319	Gm38319
ENSMUSG00000104368	0.914971	-1.77234	0.998319	2010103J01Rik
ENSMUSG00000102967	0.303413	-1.77226	0.998319	Gm37946
ENSMUSG00000104454	0.716032	1.77176	0.998319	Gm37827
ENSMUSG00000085887	8.41235	1.77088	0.998319	Arhgap27os3
ENSMUSG00000103843	1.35575	-1.76996	0.998319	Gm31266
ENSMUSG00000111627	0.314512	1.76691	0.998319	Gm48749
ENSMUSG00000088545	1.82321	1.76611	0.998319	Gm25982
ENSMUSG00000032056	1.10524	1.76583	0.998319	Btg4
ENSMUSG00000051367	1.70367	1.76563	0.998319	Six1
ENSMUSG00000110551	0.823154	-1.76467	0.998319	Gm45750
ENSMUSG00000024675	1.10598	-1.7644	0.998319	Ms4a4c
ENSMUSG00000112527	1.44385	1.76262	0.998319	Gm35696
ENSMUSG00000114206	0.31131	-1.76007	0.998319	Gm30551
ENSMUSG00000112606	0.254812	1.76003	0.998319	Gm46364
ENSMUSG00000098990	0.277173	1.76002	0.998319	Gm27596
ENSMUSG00000099013	0.279712	-1.75958	0.998319	Gm27153
ENSMUSG00000064308	1.61286	1.75947	0.998319	2410137M14Rik
ENSMUSG00000083050	0.269405	-1.75905	0.998319	Gm11242
ENSMUSG00000063739	7.43382	1.75882	0.998319	Gm4963
ENSMUSG00000072962	3.27044	1.75804	0.998319	Gm16401
ENSMUSG00000043727	1.40978	1.75774	0.998319	F830045P16Rik
ENSMUSG00000090079	0.231643	1.75701	0.998319	Gm15849
ENSMUSG00000097910	0.417767	1.75696	0.998319	5033428I22Rik
ENSMUSG00000104859	0.757889	1.75671	0.998319	A430072C10Rik
ENSMUSG00000084659	2.40942	1.75483	0.998319	Gm22720
ENSMUSG00000078521	3.55811	-1.75458	0.998319	Aunip
ENSMUSG00000043290	1.35878	1.75457	0.998319	Zfp784
ENSMUSG00000054764	0.195226	1.7545	0.998319	Mtnr1a
ENSMUSG00000113479	0.27708	-1.75384	0.998319	Gm47796
ENSMUSG00000113140	2.80009	1.75309	0.998319	Gm48624
ENSMUSG00000092182	0.18519	1.75281	0.998319	Gm20407
ENSMUSG00000113314	4.96305	1.75273	0.998319	Gm2721
ENSMUSG00000112028	0.162321	1.75248	0.998319	AC079680.1
ENSMUSG00000022431	5.41635	-1.7522	0.998319	Ribc2
ENSMUSG00000087507	0.849699	1.75194	0.998319	Gm16141
ENSMUSG00000049013	0.1465	1.75168	0.998319	Prss48
ENSMUSG00000113920	0.15145	1.75168	0.998319	Gm18783
ENSMUSG00000074128	0.175068	1.75168	0.998319	Gm10631
ENSMUSG00000101662	0.315175	1.75053	0.998319	Gm28499
ENSMUSG00000074595	0.22056	-1.74918	0.998319	Wfdc6a
ENSMUSG00000101102	2.49052	1.74891	0.998319	Gm28609
ENSMUSG00000083186	1.27518	1.74818	0.998319	Gm11805
ENSMUSG00000031085	0.23101	-1.74797	0.998319	Gm498
ENSMUSG00000015365	1.94063	1.74788	0.998319	Mov10l1
ENSMUSG00000105501	0.212186	-1.74752	0.998319	5330426L24Rik
ENSMUSG00000034634	1.3485	-1.74679	0.998319	Ly6d
ENSMUSG00000080977	1.09767	-1.74645	0.998319	Gm13772
ENSMUSG00000107929	1.43798	1.74632	0.998319	4930595L18Rik
ENSMUSG00000051832	0.396264	1.74629	0.998319	E230016K23Rik
ENSMUSG00000053862	0.439129	1.74585	0.998319	Slc51b
ENSMUSG00000024749	0.957764	1.74344	0.998319	Tmc1
ENSMUSG00000081833	0.201933	-1.74324	0.998319	Gm13669
ENSMUSG00000113484	1.03889	1.74323	0.998319	Gm47157
ENSMUSG00000090043	0.687356	1.74309	0.998319	Gm16167
ENSMUSG00000104530	0.516743	-1.7427	0.998319	Gm6077
ENSMUSG00000074378	2.78767	1.7418	0.998319	Bsph1
ENSMUSG00000110795	1.25465	-1.74173	0.998319	Gm47179
ENSMUSG00000098674	0.215982	-1.74012	0.998319	Gm27813
ENSMUSG00000093757	0.204669	-1.73993	0.998319	Mir5623
ENSMUSG00000111482	1.25152	-1.73902	0.998319	Gm47153
ENSMUSG00000103089	0.145854	-1.73839	0.998319	Gm38118
ENSMUSG00000104488	0.546369	1.73806	0.998319	Gm38062
ENSMUSG00000096701	0.122893	-1.73734	0.998319	Gm9285
ENSMUSG00000089272	0.114099	-1.73734	0.998319	Gm24549
ENSMUSG00000106306	0.143993	-1.73734	0.998319	4933401H06Rik
ENSMUSG00000076450	0.21433	-1.73734	0.998319	Mir804
ENSMUSG00000075025	0.289639	-1.73734	0.998319	Gm10804
ENSMUSG00000068327	0.141864	-1.73734	0.998319	Tlx2
ENSMUSG00000097043	0.249308	-1.73734	0.998319	Gm10556
ENSMUSG00000085774	0.146986	-1.73734	0.998319	Gm13055
ENSMUSG00000086000	0.163257	-1.73734	0.998319	Gm12493
ENSMUSG00000111442	0.217085	-1.73734	0.998319	Gm48334
ENSMUSG00000109871	0.0446394	-1.73733	0.998319	Gm45276
ENSMUSG00000107384	0.0446394	-1.73733	0.998319	Gm42557
ENSMUSG00000084380	0.0446394	-1.73733	0.998319	Tmc4-ps
ENSMUSG00000080743	0.0610199	-1.73733	0.998319	Gm7150
ENSMUSG00000102030	1.57691	1.7368	0.998319	Gm29106
ENSMUSG00000084802	1.16996	-1.73563	0.998319	Gm14089
ENSMUSG00000084458	0.823878	-1.73441	0.998319	Mir1907
ENSMUSG00000108170	1.22493	1.7331	0.998319	Gm43966
ENSMUSG00000105789	2.0351	-1.7325	0.998319	Gm42997
ENSMUSG00000102289	0.893399	-1.73165	0.998319	Gm31258
ENSMUSG00000104158	1.88586	1.73126	0.998319	Gm38100
ENSMUSG00000053593	1.41565	-1.72892	0.998319	Fate1
ENSMUSG00000101007	0.836268	-1.72883	0.998319	Gm29541
ENSMUSG00000089476	0.541777	1.72848	0.998319	Gm25364
ENSMUSG00000103044	1.0185	-1.72827	0.998319	Gm37307
ENSMUSG00000115834	1.8219	1.72821	0.998319	Gm10385
ENSMUSG00000086404	2.07474	1.72702	0.998319	Gm6787
ENSMUSG00000026574	1.89777	1.72638	0.998319	Dpt
ENSMUSG00000112991	0.441361	1.72565	0.998319	Gm36635
ENSMUSG00000085924	0.457492	1.72361	0.998319	Gm8980
ENSMUSG00000094737	1.05202	-1.72314	0.998319	Gm17045
ENSMUSG00000065408	0.300605	-1.72305	0.998319	Mir31
ENSMUSG00000047298	1.63126	-1.72266	0.998319	Kcnv2
ENSMUSG00000111250	0.384001	1.72242	0.998319	Gm47818
ENSMUSG00000030159	5.58758	-1.72222	0.998319	Clec1b
ENSMUSG00000087893	1.57776	-1.72144	0.998319	Gm23441
ENSMUSG00000093223	0.300931	1.72139	0.998319	Gm27903
ENSMUSG00000102277	0.51009	1.72051	0.998319	A130050O07Rik
ENSMUSG00000022187	0.183865	1.71915	0.998319	Gm5546
ENSMUSG00000104633	0.197427	1.71841	0.998319	Gm42421
ENSMUSG00000104125	2.087	-1.71785	0.998319	Gm37488
ENSMUSG00000031710	0.389163	1.71754	0.998319	Ucp1
ENSMUSG00000107576	1.12201	-1.71574	0.998319	Gm44093
ENSMUSG00000102762	0.84321	1.71528	0.998319	4930403P22Rik
ENSMUSG00000017195	1.24582	1.71323	0.998319	Zpbp2
ENSMUSG00000082516	1.00414	1.71234	0.998319	Gm13342
ENSMUSG00000106868	1.74886	-1.71219	0.998319	Gm19798
ENSMUSG00000110874	0.434357	1.71199	0.998319	D030045P18Rik
ENSMUSG00000053182	6.62461	1.71147	0.998319	Gm609
ENSMUSG00000114083	0.401306	1.7111	0.998319	Gm47860
ENSMUSG00000089542	3.00592	-1.71095	0.998319	Gm25835
ENSMUSG00000113338	1.07347	-1.71041	0.998319	A530046M15Rik
ENSMUSG00000098113	2.78092	1.70975	0.998319	Gm2445
ENSMUSG00000000739	1.73776	-1.70948	0.998319	Sult5a1
ENSMUSG00000074203	2.00457	-1.70854	0.998319	G430095P16Rik
ENSMUSG00000095054	1.70217	1.70734	0.998319	Gm13146
ENSMUSG00000026592	0.847101	1.70734	0.998319	Tex35
ENSMUSG00000104391	4.01203	1.70623	0.998319	Gm37960
ENSMUSG00000082223	0.583274	-1.70611	0.998319	Gm15079
ENSMUSG00000026331	0.379741	1.70587	0.998319	Slco6c1
ENSMUSG00000030968	2.26431	-1.70565	0.998319	Pdilt
ENSMUSG00000087327	1.15656	1.70553	0.998319	Gm15884
ENSMUSG00000114905	0.266886	1.705	0.998319	Gm48113
ENSMUSG00000083951	0.342673	1.70495	0.998319	Gm13786
ENSMUSG00000101708	0.947966	1.70447	0.998319	Gm28453
ENSMUSG00000101301	0.393143	1.70409	0.998319	Gm29214
ENSMUSG00000090078	1.40787	1.70403	0.998319	Gm16147
ENSMUSG00000100394	0.761316	1.70333	0.998319	Gm28791
ENSMUSG00000096862	1.90396	1.70315	0.998319	Gm13301
ENSMUSG00000110685	0.333272	1.70108	0.998319	Gm5373
ENSMUSG00000088389	0.295099	1.69964	0.998319	Gm24685
ENSMUSG00000097221	0.363568	1.69964	0.998319	1810049J17Rik
ENSMUSG00000085093	1.32081	1.69958	0.998319	Gm12737
ENSMUSG00000069439	0.575618	-1.69927	0.998319	Gm8444
ENSMUSG00000078925	0.177789	-1.69836	0.998319	D030018L15Rik
ENSMUSG00000099717	0.527291	1.69813	0.998319	Gm9451
[truncated: 36,931 more rows]

## Sheet: WT ZT12 
id	baseMean	log2FoldChange	padj	geneName
ENSMUSG00000023951	2012.91	0.623101	0.0990161	Vegfa
ENSMUSG00000000056	1556.1	0.313144	0.479509	Narf
ENSMUSG00000030790	29.779	1.22322	0.684659	Adm
ENSMUSG00000067279	1172.14	0.567389	0.684659	Ppp1r3c
ENSMUSG00000105359	1.07548	-4.25151	0.999769	Rpl21-ps10
ENSMUSG00000029711	1.61999	4.20753	0.999769	Epo
ENSMUSG00000087016	1.04074	4.10766	0.999769	Gm15979
ENSMUSG00000108597	1.45769	-4.08903	0.999769	Gm44708
ENSMUSG00000109191	0.800169	4.04783	0.999769	Gm45131
ENSMUSG00000070847	1.40962	-3.92526	0.999769	Vmn2r30
ENSMUSG00000051251	3.15379	-3.90644	0.999769	Nhlh1
ENSMUSG00000062345	2.29169	3.90013	0.999769	Serpinb2
ENSMUSG00000115759	0.365788	-3.88651	0.999769	Gm18787
ENSMUSG00000026734	0.657688	3.87949	0.999769	4921504E06Rik
ENSMUSG00000102623	0.944189	-3.80855	0.999769	Gm37673
ENSMUSG00000087052	1.67059	-3.79259	0.999769	Gm8093
ENSMUSG00000103098	1.56425	3.78651	0.999769	Gm37559
ENSMUSG00000058665	1.04158	3.78151	0.999769	En1
ENSMUSG00000083974	2.33115	3.76928	0.999769	Gm16053
ENSMUSG00000111353	1.58198	3.7649	0.999769	Gm19324
ENSMUSG00000084169	0.800159	-3.73745	0.999769	Gm12240
ENSMUSG00000110826	2.1338	3.73104	0.999769	Gm47262
ENSMUSG00000019933	1.5356	-3.73043	0.999769	Mrln
ENSMUSG00000040966	1.92566	3.71689	0.999769	Slc22a2
ENSMUSG00000115244	1.04312	3.71604	0.999769	Gm49002
ENSMUSG00000087328	0.782696	-3.69722	0.999769	Gm12120
ENSMUSG00000066363	4.12857	3.68662	0.999769	Serpina3f
ENSMUSG00000070979	0.410135	3.65363	0.999769	Actl7a
ENSMUSG00000076493	0.804285	-3.64831	0.999769	Trbj2-2
ENSMUSG00000114541	0.575471	-3.63818	0.999769	Gm29680
ENSMUSG00000104756	1.80567	-3.62596	0.999769	Gm42464
ENSMUSG00000103220	1.34386	-3.61936	0.999769	Gm37728
ENSMUSG00000105261	1.72228	-3.61361	0.999769	Gm43333
ENSMUSG00000024575	3.23228	3.60121	0.999769	Pde6a
ENSMUSG00000080223	2.47612	3.60024	0.999769	Gm13768
ENSMUSG00000108718	0.784743	3.5986	0.999769	Gm44749
ENSMUSG00000109703	0.824454	3.59567	0.999769	Gm45299
ENSMUSG00000084642	0.204707	3.59238	0.999769	Gm24384
ENSMUSG00000114731	0.991703	-3.57548	0.999769	Gm47914
ENSMUSG00000082078	0.805032	3.56685	0.999769	Gm12098
ENSMUSG00000096678	1.16936	-3.56259	0.999769	Trav9-4
ENSMUSG00000092625	1.65893	-3.5457	0.999769	Gm20404
ENSMUSG00000021342	11.066	3.54553	0.999769	Prl
ENSMUSG00000086569	1.10818	-3.54059	0.999769	Rab11fip4os2
ENSMUSG00000092399	0.847307	3.54037	0.999769	4930556N13Rik
ENSMUSG00000080731	0.757482	3.54008	0.999769	Rps2-ps9
ENSMUSG00000098006	0.877826	3.53514	0.999769	Gm8565
ENSMUSG00000109561	1.31247	-3.53181	0.999769	Ankrd31
ENSMUSG00000106235	0.430423	3.53107	0.999769	Gm33347
ENSMUSG00000091045	0.669923	-3.51773	0.999769	Vmn2r55
ENSMUSG00000113510	0.550847	3.49616	0.999769	Gm7239
ENSMUSG00000108592	1.12453	3.47296	0.999769	Gm38973
ENSMUSG00000084837	0.329918	-3.4544	0.999769	1700108N11Rik
ENSMUSG00000065728	1.22405	3.45242	0.999769	Gm26175
ENSMUSG00000084629	1.12218	-3.44867	0.999769	Gm25112
ENSMUSG00000101595	1.84463	3.44691	0.999769	Gm29395
ENSMUSG00000085933	0.579929	-3.44329	0.999769	Tmem61
ENSMUSG00000093793	1.5366	-3.43894	0.999769	Gm24091
ENSMUSG00000091617	1.557	3.43622	0.999769	Gm3752
ENSMUSG00000046634	2.06951	-3.42903	0.999769	Pkd1l1
ENSMUSG00000047678	1.10208	3.42859	0.999769	Gpr82
ENSMUSG00000094515	0.715123	3.42631	0.999769	Gm24567
ENSMUSG00000105207	0.304842	-3.42566	0.999769	Gm42927
ENSMUSG00000111313	0.721309	-3.42063	0.999769	Gm18942
ENSMUSG00000081914	1.09963	-3.41591	0.999769	Vmn1r-ps109
ENSMUSG00000097852	1.53197	-3.4156	0.999769	4933405D12Rik
ENSMUSG00000088644	0.455719	3.4061	0.999769	Gm26485
ENSMUSG00000028298	0.699057	3.404	0.999769	Cga
ENSMUSG00000115600	0.362871	-3.39135	0.999769	Gm49299
ENSMUSG00000081747	0.95706	-3.38736	0.999769	Rpl7a-ps9
ENSMUSG00000080555	0.3487	-3.38717	0.999769	Gm24396
ENSMUSG00000109885	1.66503	-3.37779	0.999769	Gm6842
ENSMUSG00000114870	0.461852	-3.37433	0.999769	AC163667.1
ENSMUSG00000105379	0.82	-3.37246	0.999769	Mir1191b
ENSMUSG00000100635	1.67767	-3.35817	0.999769	Gm29157
ENSMUSG00000082650	1.1409	3.34612	0.999769	Gm15358
ENSMUSG00000112813	1.63436	3.3386	0.999769	Gm34376
ENSMUSG00000093170	0.542372	-3.33286	0.999769	Gm23873
ENSMUSG00000103072	0.664823	3.33272	0.999769	Gm37905
ENSMUSG00000099037	1.72096	3.32903	0.999769	Gm27554
ENSMUSG00000113387	1.29224	-3.32371	0.999769	Gm31508
ENSMUSG00000095438	0.633532	3.31908	0.999769	Mir133a-1hg
ENSMUSG00000082235	0.627087	3.31415	0.999769	Gm13326
ENSMUSG00000081348	0.85305	-3.30586	0.999769	Gm13878
ENSMUSG00000104661	1.46552	3.30256	0.999769	Gm42768
ENSMUSG00000004709	1.37476	-3.29352	0.999769	Cd244
ENSMUSG00000102229	0.704763	3.29237	0.999769	Gm37299
ENSMUSG00000091922	0.514961	3.29065	0.999769	Gm17409
ENSMUSG00000064853	1.42397	3.28514	0.999769	Gm23442
ENSMUSG00000043223	0.578262	3.28051	0.999769	Gm4835
ENSMUSG00000097365	1.06331	3.27126	0.999769	C030034L19Rik
ENSMUSG00000058470	0.989252	3.25766	0.999769	Gm8369
ENSMUSG00000102253	0.339152	3.25675	0.999769	Gm38259
ENSMUSG00000082515	3.41862	3.25044	0.999769	Gm12902
ENSMUSG00000083263	0.542848	3.2457	0.999769	Gm14874
ENSMUSG00000086028	0.532113	-3.23851	0.999769	Gm12243
ENSMUSG00000109768	0.862084	3.23618	0.999769	Gm45446
ENSMUSG00000109879	1.02862	3.23211	0.999769	Gm10997
ENSMUSG00000057346	1.76916	-3.22827	0.999769	Apol9a
ENSMUSG00000080465	1.73426	-3.22657	0.999769	Gm22486
ENSMUSG00000104667	0.947959	3.2246	0.999769	Gm4961
ENSMUSG00000078500	1.79855	3.2237	0.999769	Zfp986
ENSMUSG00000061100	2.97986	3.2149	0.999769	Retnla
ENSMUSG00000102830	1.51385	-3.21363	0.999769	Gm37012
ENSMUSG00000087228	1.20677	3.21168	0.999769	Gm12827
ENSMUSG00000112165	0.410712	3.21029	0.999769	Gm48851
ENSMUSG00000077175	1.01448	3.20837	0.999769	Gm25758
ENSMUSG00000049699	0.60154	3.19625	0.999769	Ucn2
ENSMUSG00000111839	1.17794	3.19512	0.999769	Gm39383
ENSMUSG00000104835	1.23313	-3.19227	0.999769	Gm5547
ENSMUSG00000083953	0.82367	-3.19206	0.999769	Gm14049
ENSMUSG00000086676	0.427369	-3.18874	0.999769	Gm14705
ENSMUSG00000078926	0.852975	-3.18839	0.999769	Cdc20b
ENSMUSG00000031645	0.300355	3.1845	0.999769	F11
ENSMUSG00000105296	0.874709	-3.18324	0.999769	Gm19708
ENSMUSG00000109358	0.126865	-3.1825	0.999769	Gm44716
ENSMUSG00000087617	0.1935	-3.1825	0.999769	Gm14268
ENSMUSG00000069378	2.41879	3.18222	0.999769	Prdm6
ENSMUSG00000083993	0.351278	-3.1796	0.999769	Gm14398
ENSMUSG00000108984	0.630039	3.17314	0.999769	Gm44916
ENSMUSG00000104626	0.346821	-3.17299	0.999769	Gm42675
ENSMUSG00000062410	0.928621	-3.17228	0.999769	Hsd3b3
ENSMUSG00000044400	1.24674	3.17166	0.999769	Sowahd
ENSMUSG00000113698	0.99748	3.16825	0.999769	Gm47987
ENSMUSG00000111144	0.277556	3.16637	0.999769	Gm48193
ENSMUSG00000114665	0.378101	-3.1649	0.999769	Gm30918
ENSMUSG00000113630	0.579502	-3.16343	0.999769	4930404H11Rik
ENSMUSG00000092604	1.48658	3.16094	0.999769	Gm20508
ENSMUSG00000086052	0.624617	3.15421	0.999769	Gm11802
ENSMUSG00000093865	0.888426	-3.15283	0.999769	Lrit3
ENSMUSG00000106833	0.209577	-3.14947	0.999769	Gm42739
ENSMUSG00000111631	0.245282	-3.14802	0.999769	Gm32017
ENSMUSG00000087226	0.934176	-3.13891	0.999769	Gm14015
ENSMUSG00000097035	0.680022	-3.13396	0.999769	Gm26692
ENSMUSG00000109725	0.846781	3.13391	0.999769	Gm45265
ENSMUSG00000065270	0.514374	-3.1328	0.999769	Gm25127
ENSMUSG00000028946	1.43948	-3.13152	0.999769	Hes3
ENSMUSG00000100546	1.5472	-3.12673	0.999769	Gm29483
ENSMUSG00000091941	1.05316	-3.11121	0.999769	Gm7399
ENSMUSG00000105141	0.110461	-3.10725	0.999769	Gm43828
ENSMUSG00000030154	0.796229	-3.10146	0.999769	Klrb1f
ENSMUSG00000064642	0.39246	-3.10049	0.999769	Gm23299
ENSMUSG00000106706	0.466394	3.09813	0.999769	C530043K16Rik
ENSMUSG00000113819	0.388738	-3.09069	0.999769	Gm48017
ENSMUSG00000072738	0.933299	-3.08848	0.999769	Gm16440
ENSMUSG00000108777	0.83473	-3.08622	0.999769	Gm45081
ENSMUSG00000097862	1.85393	-3.08557	0.999769	Gm26859
ENSMUSG00000007209	3.98014	3.0848	0.999769	Ceacam9
ENSMUSG00000087605	1.04104	3.08342	0.999769	Gm15742
ENSMUSG00000103238	1.62875	3.07767	0.999769	Gm36527
ENSMUSG00000103413	1.76887	-3.07079	0.999769	Gm38389
ENSMUSG00000104149	0.664503	-3.06812	0.999769	Gm37138
ENSMUSG00000115955	1.85345	3.06761	0.999769	AL731707.1
ENSMUSG00000088249	1.25621	3.06569	0.999769	Gm25908
ENSMUSG00000044359	0.544455	3.06366	0.999769	P2ry4
ENSMUSG00000041287	1.10701	-3.06137	0.999769	Sox15
ENSMUSG00000102157	0.603195	3.05512	0.999769	Gm37470
ENSMUSG00000082463	1.13707	-3.05476	0.999769	Gm15765
ENSMUSG00000104520	0.947002	-3.05292	0.999769	Gm37336
ENSMUSG00000074472	0.947473	-3.05067	0.999769	Zfp872
ENSMUSG00000102659	1.71024	3.04867	0.999769	Gm37077
ENSMUSG00000029092	0.439574	-3.04494	0.999769	D5Ertd615e
ENSMUSG00000083207	1.40858	-3.04441	0.999769	Gm14780
ENSMUSG00000069083	2.37371	3.04409	0.999769	Gm10259
ENSMUSG00000091756	1.42578	3.04373	0.999769	Gm3095
ENSMUSG00000086256	0.958807	-3.04325	0.999769	Gm12052
ENSMUSG00000111871	0.728868	3.04045	0.999769	Gm47557
ENSMUSG00000107766	1.10886	3.04035	0.999769	Gm44073
ENSMUSG00000064679	1.41082	3.03917	0.999769	Gm25357
ENSMUSG00000107894	0.494441	3.03831	0.999769	Gm10388
ENSMUSG00000113072	0.700016	3.03178	0.999769	Gm47820
ENSMUSG00000059816	1.46504	3.03114	0.999769	Fam159a
ENSMUSG00000099272	0.864885	3.02976	0.999769	Mir7093
ENSMUSG00000051257	0.426369	3.02221	0.999769	Trap1a
ENSMUSG00000113882	1.03733	-3.02147	0.999769	Gm48550
ENSMUSG00000084939	0.955213	3.01716	0.999769	Gm830
ENSMUSG00000029844	0.758335	3.01674	0.999769	Hoxa1
ENSMUSG00000114918	1.5525	3.01597	0.999769	Gm9012
ENSMUSG00000069300	1.52149	3.01517	0.999769	Hist1h2bj
ENSMUSG00000032769	2.4401	3.01175	0.999769	Trpa1
ENSMUSG00000028635	0.965169	-3.00464	0.999769	Edn2
ENSMUSG00000101555	1.22246	-3.00451	0.999769	Gm28731
ENSMUSG00000082711	0.313445	3.00356	0.999769	Gm12987
ENSMUSG00000102614	0.600392	3.00088	0.999769	Gm37843
ENSMUSG00000093587	0.90116	2.99494	0.999769	Gm20554
ENSMUSG00000104598	1.13516	-2.99472	0.999769	Gm30214
ENSMUSG00000114378	0.540503	2.9929	0.999769	Gm49355
ENSMUSG00000077382	0.366804	-2.99185	0.999769	n-R5s200
ENSMUSG00000110227	0.754725	2.98846	0.999769	Gm45634
ENSMUSG00000102148	0.39055	2.98443	0.999769	Gm38059
ENSMUSG00000083006	0.513661	-2.98425	0.999769	Gm15715
ENSMUSG00000084458	0.823878	-2.98354	0.999769	Mir1907
ENSMUSG00000045391	0.617835	2.98035	0.999769	1700120B22Rik
ENSMUSG00000116041	0.974919	2.97728	0.999769	AL626769.2
ENSMUSG00000108319	0.571351	2.97689	0.999769	Gm44552
ENSMUSG00000097278	0.66008	2.97638	0.999769	Gm26650
ENSMUSG00000108946	0.77957	2.97593	0.999769	Gm18598
ENSMUSG00000041449	0.709866	2.97494	0.999769	Serpina3h
ENSMUSG00000087360	1.83425	-2.97314	0.999769	Gm15104
ENSMUSG00000071280	0.476147	2.97214	0.999769	Gm10322
ENSMUSG00000045471	0.942567	2.96982	0.999769	Hcrt
ENSMUSG00000089544	0.523269	2.96922	0.999769	Gm25837
ENSMUSG00000052974	0.505453	2.96832	0.999769	Cyp2f2
ENSMUSG00000065454	1.16784	-2.96742	0.999769	Mir124a-3
ENSMUSG00000086556	1.41177	-2.9669	0.999769	Gm15444
ENSMUSG00000091204	0.504525	-2.96676	0.999769	Gm7271
ENSMUSG00000104433	1.05392	2.96559	0.999769	Gm37426
ENSMUSG00000107704	0.979661	2.96424	0.999769	Gm36355
ENSMUSG00000098422	1.11486	-2.95929	0.999769	Mir7016
ENSMUSG00000033080	0.860127	2.95895	0.999769	Vsx1
ENSMUSG00000094581	0.533658	-2.95636	0.999769	Gm26365
ENSMUSG00000078554	1.37828	2.95495	0.999769	Fam229a
ENSMUSG00000101705	1.40825	2.95269	0.999769	Gm28380
ENSMUSG00000106485	1.50024	-2.95239	0.999769	3830422I06Rik
ENSMUSG00000097300	2.88104	2.95095	0.999769	Gm26835
ENSMUSG00000115095	0.349672	2.95029	0.999769	Gm49311
ENSMUSG00000080726	1.03598	-2.9481	0.999769	Gm15366
ENSMUSG00000040478	0.504014	2.94668	0.999769	Prdm13
ENSMUSG00000060913	0.324057	2.94583	0.999769	Trim55
ENSMUSG00000084343	0.197632	2.94286	0.999769	Gm16198
ENSMUSG00000079525	0.127792	2.94282	0.999769	Cldn34d
ENSMUSG00000112196	1.36091	2.9419	0.999769	Gm8274
ENSMUSG00000093514	1.10551	-2.94135	0.999769	Gm28727
ENSMUSG00000113138	0.847654	-2.93895	0.999769	Gm47177
ENSMUSG00000028238	0.281439	-2.93575	0.999769	Atp6v0d2
ENSMUSG00000090460	0.738067	-2.93014	0.999769	Gm17511
ENSMUSG00000051596	0.415424	-2.92769	0.999769	Otop1
ENSMUSG00000098026	0.237745	-2.924	0.999769	Gm27014
ENSMUSG00000085902	0.147999	-2.91919	0.999769	Gm12200
ENSMUSG00000115812	0.243054	2.91877	0.999769	Gm49309
ENSMUSG00000065452	1.08169	2.9129	0.999769	Mir207
ENSMUSG00000036687	2.95127	2.91033	0.999769	Tmem184a
ENSMUSG00000063447	0.968855	2.90285	0.999769	Ube2d2b
ENSMUSG00000103780	0.595683	-2.90193	0.999769	Gm37524
ENSMUSG00000109726	0.161969	2.90023	0.999769	Gm45638
ENSMUSG00000023439	1.81852	2.89972	0.999769	Gnb3
ENSMUSG00000110230	1.90714	2.89918	0.999769	Gm45846
ENSMUSG00000043036	2.07144	-2.89689	0.999769	Ccdc63
ENSMUSG00000110682	1.2799	-2.89686	0.999769	A530010L16Rik
ENSMUSG00000075427	0.541478	-2.89585	0.999769	Olfr288
ENSMUSG00000024223	0.458512	-2.89429	0.999769	Armc12
ENSMUSG00000101051	0.496387	-2.89288	0.999769	1700100L14Rik
ENSMUSG00000104655	0.722436	-2.89197	0.999769	Gm43317
ENSMUSG00000104053	0.467508	2.89143	0.999769	Gm38126
ENSMUSG00000093688	0.730674	-2.88955	0.999769	Gm8488
ENSMUSG00000086170	1.68592	-2.88583	0.999769	Gm12144
ENSMUSG00000112474	1.02653	-2.8794	0.999769	Gm46209
ENSMUSG00000032561	2.7514	2.87813	0.999769	Acpp
ENSMUSG00000103851	1.36845	2.87732	0.999769	Gm37606
ENSMUSG00000085168	0.155904	-2.87458	0.999769	Gm16252
ENSMUSG00000113904	0.800644	2.87203	0.999769	Gm32351
ENSMUSG00000041138	0.936222	-2.86675	0.999769	Nme8
ENSMUSG00000104841	0.829103	-2.85973	0.999769	Gm17743
ENSMUSG00000067613	0.211334	2.85937	0.999769	Krt83
ENSMUSG00000106490	0.218739	2.85936	0.999769	Gm43283
ENSMUSG00000114815	1.53088	-2.85837	0.999769	Gm41118
ENSMUSG00000010122	11.9195	2.85615	0.999769	Slc47a1
ENSMUSG00000085113	0.543577	-2.85484	0.999769	B130011K05Rik
ENSMUSG00000115641	0.841525	2.84831	0.999769	Gm9891
ENSMUSG00000104200	0.31613	2.84485	0.999769	Gm37399
ENSMUSG00000093400	0.0920509	-2.84409	0.999769	Gm20647
ENSMUSG00000072753	0.341527	-2.844	0.999769	9230020A06Rik
ENSMUSG00000109359	0.412755	2.84317	0.999769	Gm44797
ENSMUSG00000064052	0.445589	2.84307	0.999769	Gm5089
ENSMUSG00000083009	0.970246	-2.83848	0.999769	Gm1335
ENSMUSG00000087668	0.679751	2.83623	0.999769	Gm11186
ENSMUSG00000084701	0.509109	2.83278	0.999769	n-R5s87
ENSMUSG00000025746	1.63715	-2.83012	0.999769	Il6
ENSMUSG00000090007	0.725932	2.82873	0.999769	Rpl30-ps2
ENSMUSG00000113179	0.300982	2.82809	0.999769	1700030L22Rik
ENSMUSG00000113454	0.657381	2.82699	0.999769	Gm47373
ENSMUSG00000103207	0.693059	2.82666	0.999769	Gm9874
ENSMUSG00000086193	0.455521	2.82627	0.999769	Gm11508
ENSMUSG00000086902	0.732061	2.82344	0.999769	Gm11728
ENSMUSG00000006389	2.227	-2.82141	0.999769	Mpl
ENSMUSG00000058281	1.82194	2.82068	0.999769	Gm10038
ENSMUSG00000102267	1.48712	2.82056	0.999769	9530003O04Rik
ENSMUSG00000044405	0.501655	-2.81883	0.999769	Adig
ENSMUSG00000107556	0.504373	-2.81494	0.999769	Gm44237
ENSMUSG00000100000	0.774388	2.8148	0.999769	1700023F02Rik
ENSMUSG00000079845	3.04758	-2.81278	0.999769	Xlr4a
ENSMUSG00000099746	0.487281	2.81237	0.999769	Ppnr
ENSMUSG00000102198	0.754958	-2.81184	0.999769	Gm38173
ENSMUSG00000102084	0.468489	2.80844	0.999769	Gm29638
ENSMUSG00000087435	0.549077	2.8065	0.999769	Gm16323
ENSMUSG00000031143	0.635779	-2.806	0.999769	Ccdc22
ENSMUSG00000045463	0.49895	2.80329	0.999769	Slco6b1
ENSMUSG00000090559	0.726662	-2.80254	0.999769	Gm17137
ENSMUSG00000102577	1.53366	-2.80207	0.999769	Gm37969
ENSMUSG00000104530	0.516743	2.80138	0.999769	Gm6077
ENSMUSG00000082416	0.837775	2.79806	0.999769	Gm11414
ENSMUSG00000086513	1.27617	-2.79644	0.999769	9130208D14Rik
ENSMUSG00000085281	0.164595	2.79583	0.999769	Gm13316
ENSMUSG00000112213	0.333855	2.79551	0.999769	4930555G07Rik
ENSMUSG00000079722	0.33639	2.79486	0.999769	Ttll2
ENSMUSG00000079679	1.22457	2.79297	0.999769	Vwde
ENSMUSG00000038624	0.652072	-2.79246	0.999769	Nepn
ENSMUSG00000099140	1.09594	2.78952	0.999769	Mir7237
ENSMUSG00000110265	0.92034	2.785	0.999769	Gm45331
ENSMUSG00000103021	0.686132	-2.78208	0.999769	Gm37682
ENSMUSG00000108347	1.89344	-2.78202	0.999769	Gm19187
ENSMUSG00000110469	2.35421	2.78116	0.999769	Gm10358
ENSMUSG00000092353	0.654371	2.78101	0.999769	Gm20539
ENSMUSG00000086458	0.748414	2.77983	0.999769	Gm2639
ENSMUSG00000098613	0.50749	-2.77938	0.999769	Mir6931
ENSMUSG00000108282	0.833787	-2.77785	0.999769	Gm44317
ENSMUSG00000101571	0.537488	-2.77575	0.999769	Gm6187
ENSMUSG00000028707	0.631134	2.77431	0.999769	Dmbx1
ENSMUSG00000078430	0.227651	-2.77271	0.999769	Gm10936
ENSMUSG00000086644	0.586909	-2.77237	0.999769	Gm13470
ENSMUSG00000108930	1.19227	-2.76902	0.999769	Gm10648
ENSMUSG00000097602	0.796031	-2.76724	0.999769	4930519P11Rik
ENSMUSG00000115472	2.40662	-2.7658	0.999769	Gm49070
ENSMUSG00000020017	0.47165	2.76334	0.999769	Hal
ENSMUSG00000061972	0.628269	2.76315	0.999769	Olfr99
ENSMUSG00000113003	0.717794	2.76292	0.999769	Gm47138
ENSMUSG00000042414	0.426005	2.76277	0.999769	Prdm14
ENSMUSG00000071517	2.00115	-2.75704	0.999769	Gm10334
ENSMUSG00000113895	0.697432	2.75677	0.999769	Gm48383
ENSMUSG00000091336	0.378394	2.75258	0.999769	Gm17157
ENSMUSG00000082187	0.694185	2.74836	0.999769	Gm13670
ENSMUSG00000034683	1.90697	-2.74687	0.999769	Ppp1r1c
ENSMUSG00000108953	1.01314	2.7444	0.999769	Gm45129
ENSMUSG00000049561	0.379139	2.74121	0.999769	Olfr95
ENSMUSG00000102540	0.55242	2.74113	0.999769	Gm38134
ENSMUSG00000099055	0.30777	2.74061	0.999769	Zfp-ps
ENSMUSG00000098951	0.713158	-2.7394	0.999769	Mir7647
ENSMUSG00000107334	1.51262	-2.73905	0.999769	Gm7538
ENSMUSG00000109268	0.235023	2.73857	0.999769	9530078K11Rik
ENSMUSG00000094819	0.202377	2.73821	0.999769	Olfr53
ENSMUSG00000100536	1.92859	2.73557	0.999769	Gm28873
ENSMUSG00000062007	0.507453	2.73477	0.999769	Hsh2d
ENSMUSG00000063277	1.67392	2.73371	0.999769	Gm10128
ENSMUSG00000097352	1.07085	2.73325	0.999769	C920009B18Rik
ENSMUSG00000108455	0.965676	2.7329	0.999769	Gm44745
ENSMUSG00000021499	2.56967	2.73266	0.999769	Catsper3
ENSMUSG00000054065	1.36915	-2.72954	0.999769	Pkp3
ENSMUSG00000056032	3.62076	2.72946	0.999769	BC018473
ENSMUSG00000109675	0.36118	2.72938	0.999769	Nxpe1-ps
ENSMUSG00000106914	0.434379	2.72795	0.999769	Gm42854
ENSMUSG00000081343	0.212347	2.72743	0.999769	Gm16071
ENSMUSG00000085055	1.38665	-2.7265	0.999769	Gm15958
ENSMUSG00000054892	2.08084	2.72565	0.999769	Txk
ENSMUSG00000088054	1.53738	2.72369	0.999769	Mir1968
ENSMUSG00000108082	0.489077	-2.71988	0.999769	Gm5314
ENSMUSG00000092807	0.79862	-2.71964	0.999769	Mir199b
ENSMUSG00000029517	0.396583	-2.71886	0.999769	Ankrd7
ENSMUSG00000026621	3.91364	-2.71842	0.999769	2020-03-01
ENSMUSG00000114553	0.466022	-2.71691	0.999769	AC154646.1
ENSMUSG00000021871	1.24237	-2.71569	0.999769	Gm49342
ENSMUSG00000005836	1.36032	-2.71557	0.999769	Gata6
ENSMUSG00000107954	0.34849	-2.71476	0.999769	Gm43942
ENSMUSG00000091685	1.03159	2.71455	0.999769	Gm17359
ENSMUSG00000083505	1.97707	-2.71427	0.999769	Gm7541
ENSMUSG00000097546	1.95453	-2.71123	0.999769	Gm26749
ENSMUSG00000103030	0.836335	2.7112	0.999769	E330011M16Rik
ENSMUSG00000094382	0.88977	-2.71093	0.999769	Gm22192
ENSMUSG00000110885	1.22812	-2.71076	0.999769	Gm48739
ENSMUSG00000115050	0.6253	-2.71073	0.999769	Gm21154
ENSMUSG00000094413	1.50994	-2.70738	0.999769	Trav15n-1
ENSMUSG00000030114	1.6459	-2.70415	0.999769	Klrg1
ENSMUSG00000064565	0.682522	-2.69582	0.999769	Gm24145
ENSMUSG00000096438	0.753218	-2.69556	0.999769	Gapdh-ps15
ENSMUSG00000087371	1.64463	-2.69526	0.999769	Gm15541
ENSMUSG00000076313	1.19442	2.69523	0.999769	Mir665
ENSMUSG00000112388	1.50019	2.69458	0.999769	AI463170
ENSMUSG00000082930	0.50728	2.69106	0.999769	Gm13462
ENSMUSG00000108275	0.297658	-2.68866	0.999769	Gm7880
ENSMUSG00000115733	0.329807	-2.68822	0.999769	Gm49001
ENSMUSG00000103835	1.5842	-2.68586	0.999769	Gm37612
ENSMUSG00000069125	0.367356	2.68581	0.999769	Rps24-ps2
ENSMUSG00000092572	0.362002	2.68296	0.999769	Serpinb10
ENSMUSG00000115014	0.141276	2.68009	0.999769	Gm49061
ENSMUSG00000076316	0.0813589	2.68009	0.999769	Mir673
ENSMUSG00000109356	0.182207	2.68009	0.999769	Gm45118
ENSMUSG00000103101	0.637528	2.6786	0.999769	Gm37048
ENSMUSG00000097766	1.52781	-2.67529	0.999769	5730420D15Rik
ENSMUSG00000086162	1.57689	-2.67462	0.999769	Gm16342
ENSMUSG00000102595	0.781239	-2.67274	0.999769	Gm30097
ENSMUSG00000102523	0.732934	-2.66786	0.999769	Gm37783
ENSMUSG00000100141	0.608622	-2.66658	0.999769	Gm6445
ENSMUSG00000058935	1.14504	-2.6652	0.999769	Tex48
ENSMUSG00000100696	3.21139	2.65815	0.999769	Gm8419
ENSMUSG00000111280	2.21057	2.65571	0.999769	Gm47239
ENSMUSG00000109218	0.680765	2.65491	0.999769	Gm44872
ENSMUSG00000081323	1.18602	-2.65121	0.999769	Rpl7l1-ps1
ENSMUSG00000115548	1.66066	-2.65041	0.999769	5430440P10Rik
ENSMUSG00000068745	0.802727	2.64575	0.999769	Mybphl
ENSMUSG00000089916	1.15368	-2.63835	0.999769	Gm16160
ENSMUSG00000103209	1.06764	-2.6351	0.999769	Gm37331
ENSMUSG00000105084	0.333421	-2.63503	0.999769	Gm43365
ENSMUSG00000114393	1.79846	-2.63038	0.999769	Gm47359
ENSMUSG00000088822	0.0881524	2.62811	0.999769	Gm25225
ENSMUSG00000037910	0.136625	2.62811	0.999769	1700018B24Rik
ENSMUSG00000083637	0.21525	2.62811	0.999769	Gm14754
ENSMUSG00000026415	0.225791	2.62811	0.999769	Fcamr
ENSMUSG00000113100	0.242553	2.62811	0.999769	Gm48754
ENSMUSG00000080573	0.808154	2.62486	0.999769	Mir467f
ENSMUSG00000075586	0.793028	-2.62415	0.999769	Gm11529
ENSMUSG00000112260	0.374242	2.62294	0.999769	3110043J17Rik
ENSMUSG00000099934	0.608956	-2.62187	0.999769	Gm17983
ENSMUSG00000031919	0.388066	2.62135	0.999769	Tmed6
ENSMUSG00000085152	0.190205	-2.62068	0.999769	Gm11496
ENSMUSG00000087103	2.36011	2.61835	0.999769	Gm13344
ENSMUSG00000114353	0.919565	-2.61816	0.999769	Gm7896
ENSMUSG00000087500	0.264761	-2.61608	0.999769	Gm12426
ENSMUSG00000087067	1.19891	2.61491	0.999769	Gm11532
ENSMUSG00000054951	1.65005	-2.61469	0.999769	9130008F23Rik
ENSMUSG00000021751	2.65273	-2.61297	0.999769	Acox2
ENSMUSG00000108865	0.493507	2.61018	0.999769	Gm44617
ENSMUSG00000105733	0.440814	-2.60983	0.999769	Gm42973
ENSMUSG00000085394	0.101964	-2.60881	0.999769	2210414B05Rik
ENSMUSG00000109634	0.375026	-2.60703	0.999769	Gm45474
ENSMUSG00000069273	1.19373	2.60537	0.999769	Hist1h3e
ENSMUSG00000086396	0.89705	-2.60495	0.999769	4930555B11Rik
ENSMUSG00000085017	0.307468	-2.60263	0.999769	Gm13412
ENSMUSG00000085553	0.301889	-2.60245	0.999769	Gm14808
ENSMUSG00000108500	0.616606	-2.60232	0.999769	Gm45033
ENSMUSG00000087774	0.194169	-2.60226	0.999769	Gm22320
ENSMUSG00000020622	0.544024	2.60156	0.999769	Nt5c1b
ENSMUSG00000109905	0.335693	-2.6004	0.999769	Gm7380
ENSMUSG00000101648	0.461049	-2.59916	0.999769	Gm29388
ENSMUSG00000087530	2.20367	-2.59914	0.999769	Gm15533
ENSMUSG00000102316	0.285154	-2.59684	0.999769	Gm37629
ENSMUSG00000083245	0.358434	-2.5966	0.999769	Gm11185
ENSMUSG00000065158	0.367757	-2.59605	0.999769	Gm25483
ENSMUSG00000044103	0.506111	-2.59168	0.999769	Il1f9
ENSMUSG00000064745	0.257827	-2.59163	0.999769	Gm24708
ENSMUSG00000092522	1.75595	2.59133	0.999769	Gm20389
ENSMUSG00000093628	0.669879	-2.59114	0.999769	Gm20616
ENSMUSG00000089069	0.140271	2.59102	0.999769	Gm22840
ENSMUSG00000106451	0.511008	2.58756	0.999769	Gm42934
ENSMUSG00000103370	0.394817	-2.58711	0.999769	Gm37178
ENSMUSG00000112026	0.383764	-2.58671	0.999769	Gm6653
ENSMUSG00000112745	0.294249	2.58565	0.999769	Gm48025
ENSMUSG00000040629	1.35811	-2.58535	0.999769	Mael
ENSMUSG00000093178	0.240773	-2.58471	0.999769	Snord87
ENSMUSG00000107758	0.207821	-2.58396	0.999769	Gm19253
ENSMUSG00000110986	0.521771	-2.58389	0.999769	Gm20276
ENSMUSG00000102919	1.45072	2.58254	0.999769	Gm37726
ENSMUSG00000069733	1.48854	2.57908	0.999769	Ube2u
ENSMUSG00000111598	0.677554	-2.57653	0.999769	Gm47095
ENSMUSG00000037157	0.581251	-2.57257	0.999769	Il22ra1
ENSMUSG00000087943	0.174449	-2.57214	0.999769	Gm24245
ENSMUSG00000084006	0.950425	2.57125	0.999769	Gm14245
ENSMUSG00000086840	0.0946892	-2.56809	0.999769	Gm14250
ENSMUSG00000085267	0.257636	-2.56809	0.999769	Gm14235
ENSMUSG00000099193	0.472102	-2.56776	0.999769	Gm27374
ENSMUSG00000045178	0.180963	2.56513	0.999769	4933411O13Rik
ENSMUSG00000087561	0.400466	-2.56403	0.999769	Gm11608
ENSMUSG00000115258	0.229723	2.56389	0.999769	Gm32093
ENSMUSG00000108420	0.520333	2.56174	0.999769	Gm45141
ENSMUSG00000056716	0.231055	2.56098	0.999769	Gm5420
ENSMUSG00000106173	1.01656	-2.56079	0.999769	Gm42764
ENSMUSG00000113096	0.982836	-2.56021	0.999769	Gm40884
ENSMUSG00000113843	0.276634	-2.55987	0.999769	Gm6129
ENSMUSG00000098918	0.299671	2.55927	0.999769	Mir6481
ENSMUSG00000086892	1.00411	2.55738	0.999769	4933430M04Rik
ENSMUSG00000111341	0.48557	-2.55532	0.999769	Gm47111
ENSMUSG00000104028	0.861445	-2.55489	0.999769	Gm5851
ENSMUSG00000083223	0.411218	2.55421	0.999769	Gm15016
ENSMUSG00000085486	0.162097	2.55298	0.999769	Gm11634
ENSMUSG00000079048	0.187432	2.55261	0.999769	4933413L06Rik
ENSMUSG00000038580	0.886484	-2.55141	0.999769	Sct
ENSMUSG00000089627	0.525731	-2.55116	0.999769	Gm16228
ENSMUSG00000103202	0.317798	2.55101	0.999769	Gm37326
ENSMUSG00000094525	0.807535	-2.54941	0.999769	Trbv12-2
ENSMUSG00000106775	1.6092	2.54898	0.999769	C130093G08Rik
ENSMUSG00000111235	0.926742	-2.54781	0.999769	Gm4657
ENSMUSG00000112307	0.76929	2.54769	0.999769	Gm48751
ENSMUSG00000072673	1.26982	-2.54754	0.999769	Gm10392
ENSMUSG00000103197	0.146889	-2.54726	0.999769	Gm37642
ENSMUSG00000046774	0.327164	-2.54726	0.999769	8030474K03Rik
ENSMUSG00000085166	0.261259	-2.54726	0.999769	Gm15522
ENSMUSG00000114573	0.346519	2.5463	0.999769	Gm47732
ENSMUSG00000065568	0.293845	-2.54526	0.999769	Mir344
ENSMUSG00000029322	3.057	2.54524	0.999769	Plac8
ENSMUSG00000085995	0.354341	-2.54427	0.999769	Gm2788
ENSMUSG00000093119	0.849441	2.54357	0.999769	Gm25640
ENSMUSG00000045620	2.02301	-2.54332	0.999769	Odf3l1
ENSMUSG00000082841	1.59928	-2.54326	0.999769	Gm12994
ENSMUSG00000027048	0.926502	-2.54233	0.999769	Abcb11
ENSMUSG00000081703	0.49501	2.54205	0.999769	Gm6285
ENSMUSG00000089938	0.129031	-2.54103	0.999769	Gm15744
ENSMUSG00000114533	0.474655	2.53704	0.999769	Gm8416
ENSMUSG00000104765	0.48881	2.53529	0.999769	Gm43058
ENSMUSG00000098604	0.334585	-2.5352	0.999769	Gm27295
ENSMUSG00000108780	0.589074	2.5332	0.999769	5430434F05Rik
ENSMUSG00000105861	0.560093	-2.53287	0.999769	Gm43508
ENSMUSG00000064580	1.05505	2.53118	0.999769	Gm25134
ENSMUSG00000115709	0.832596	-2.531	0.999769	4930431P22Rik
ENSMUSG00000081250	0.493595	-2.53002	0.999769	Gm15554
ENSMUSG00000082955	0.77653	2.52913	0.999769	Gm8036
ENSMUSG00000087321	1.00579	-2.52569	0.999769	Gm5353
ENSMUSG00000087079	1.22727	-2.52281	0.999769	Gm13389
ENSMUSG00000098067	0.813118	-2.52252	0.999769	Gm26943
ENSMUSG00000083645	0.0736407	-2.52196	0.999769	Gm14086
ENSMUSG00000089904	0.123623	-2.52196	0.999769	Gm15664
ENSMUSG00000103816	0.207222	-2.52196	0.999769	Gm38006
ENSMUSG00000113886	0.230509	-2.52196	0.999769	Gm48905
ENSMUSG00000084362	0.252252	-2.52196	0.999769	2610024D14Rik
ENSMUSG00000092042	0.895233	-2.52142	0.999769	Gm17163
ENSMUSG00000102319	1.01503	2.52042	0.999769	Gm37626
ENSMUSG00000022116	0.302148	-2.5199	0.999769	4930449E01Rik
ENSMUSG00000103599	1.39565	-2.51932	0.999769	Gm37356
ENSMUSG00000053773	0.286296	-2.5192	0.999769	Rdh8
ENSMUSG00000116321	0.319962	-2.51917	0.999769	AC102198.1
ENSMUSG00000078489	0.670735	-2.5189	0.999769	Gm17106
ENSMUSG00000115289	0.930294	2.51878	0.999769	Gm49164
ENSMUSG00000086612	0.740806	2.51704	0.999769	Gm12064
ENSMUSG00000114357	0.664811	-2.51681	0.999769	Gm48449
ENSMUSG00000082561	2.25955	2.51605	0.999769	Gm15580
ENSMUSG00000103895	0.785753	-2.51566	0.999769	Gm37942
ENSMUSG00000083159	0.555292	-2.51535	0.999769	Gm12180
ENSMUSG00000049539	1.10273	-2.51439	0.999769	Hist1h1a
ENSMUSG00000087071	0.147031	2.51395	0.999769	Trp73os
ENSMUSG00000092130	0.209988	2.51395	0.999769	D030025P21Rik
ENSMUSG00000107225	0.714762	-2.51314	0.999769	Gm43637
ENSMUSG00000091929	0.41943	2.51253	0.999769	Gm8582
ENSMUSG00000106326	0.815803	2.51	0.999769	Gm42977
ENSMUSG00000045440	2.11836	2.50946	0.999769	Insm2
ENSMUSG00000081242	0.53188	2.50758	0.999769	Gm15719
ENSMUSG00000091149	0.44691	2.50615	0.999769	Gm17020
ENSMUSG00000020600	1.53112	2.50558	0.999769	Slc7a15
ENSMUSG00000082186	0.524142	2.50284	0.999769	Gm12403
ENSMUSG00000108354	0.735352	-2.50268	0.999769	4931431B13Rik
ENSMUSG00000112613	0.521879	-2.5002	0.999769	Gm48175
ENSMUSG00000088248	0.677882	2.49935	0.999769	Mir1969
ENSMUSG00000064494	0.543848	2.49924	0.999769	Gm22063
ENSMUSG00000112572	0.174048	2.49923	0.999769	Gm7530
ENSMUSG00000105052	0.199259	2.49888	0.999769	Gm21655
ENSMUSG00000072596	1.08702	-2.49744	0.999769	Ear2
ENSMUSG00000086523	0.318229	2.49715	0.999769	Gm13499
ENSMUSG00000081883	0.329662	2.49662	0.999769	Gm15574
ENSMUSG00000109716	1.00353	-2.49595	0.999769	Gm42196
ENSMUSG00000064956	0.356354	2.49586	0.999769	Gm24918
ENSMUSG00000072707	1.37541	2.49548	0.999769	Olfr31
ENSMUSG00000072423	1.12268	-2.49529	0.999769	Psmb11
ENSMUSG00000097371	2.26021	2.49313	0.999769	Gm26875
ENSMUSG00000114022	1.99481	-2.49283	0.999769	Gm17330
ENSMUSG00000097279	2.19229	2.49187	0.999769	Gm5106
ENSMUSG00000102098	0.455369	2.4909	0.999769	2310016D03Rik
ENSMUSG00000105810	2.09228	-2.49007	0.999769	Gm43435
ENSMUSG00000087648	0.67547	2.48734	0.999769	E130018N17Rik
ENSMUSG00000082915	0.144124	2.48669	0.999769	Gm15240
ENSMUSG00000075908	0.134015	2.48667	0.999769	Gm23940
ENSMUSG00000116141	0.184267	-2.48559	0.999769	AC138177.2
ENSMUSG00000098630	0.187164	-2.48559	0.999769	Gm27198
ENSMUSG00000107427	0.267619	-2.48559	0.999769	Gm43948
ENSMUSG00000105403	1.14932	2.48529	0.999769	Gm43618
ENSMUSG00000110386	1.40258	2.48437	0.999769	Gm42031
ENSMUSG00000113998	0.274236	-2.48344	0.999769	Gm40909
ENSMUSG00000089234	0.52054	2.48257	0.999769	Gm22207
ENSMUSG00000081025	0.493236	2.48181	0.999769	Gm11943
ENSMUSG00000047129	1.14105	2.48038	0.999769	1700113H08Rik
ENSMUSG00000103136	0.546387	2.47944	0.999769	Gm37980
ENSMUSG00000048636	0.497683	2.47928	0.999769	A730049H05Rik
ENSMUSG00000056370	0.519751	2.47866	0.999769	Sftpb
ENSMUSG00000077611	0.77799	2.47812	0.999769	Gm23946
ENSMUSG00000111746	0.436713	-2.47759	0.999769	4933422A05Rik
ENSMUSG00000105144	1.2407	2.47732	0.999769	Rpl21-ps11
ENSMUSG00000103596	0.37255	-2.47703	0.999769	Gm37354
ENSMUSG00000098649	0.924954	-2.47502	0.999769	Gm27199
ENSMUSG00000083577	0.0705971	2.47387	0.999769	Gm12432
ENSMUSG00000112427	0.134065	2.47387	0.999769	Gm19168
ENSMUSG00000056959	0.194631	2.47387	0.999769	Olfr315
ENSMUSG00000081353	0.211519	2.47387	0.999769	Gm13818
ENSMUSG00000115347	0.312317	2.47332	0.999769	Gm8238
ENSMUSG00000111354	0.309967	2.47329	0.999769	Gm33914
ENSMUSG00000089745	0.424206	2.47329	0.999769	1810008B01Rik
ENSMUSG00000097481	0.556944	-2.47162	0.999769	D330020A13Rik
ENSMUSG00000084996	1.01914	2.46984	0.999769	Gm11419
ENSMUSG00000096969	0.801661	2.4693	0.999769	4930535I16Rik
ENSMUSG00000103227	0.889107	2.46859	0.999769	Gm37733
ENSMUSG00000116480	1.25078	2.46702	0.999769	AC126682.1
ENSMUSG00000083830	0.289869	-2.46394	0.999769	Gm8839
ENSMUSG00000041872	0.373529	-2.46332	0.999769	Il17f
ENSMUSG00000102274	0.544925	-2.46282	0.999769	Gm4855
ENSMUSG00000106109	0.568055	-2.46206	0.999769	Gm42704
ENSMUSG00000103233	0.183062	-2.45904	0.999769	Gm37159
ENSMUSG00000080938	0.641926	2.45887	0.999769	Gm6062
ENSMUSG00000108861	0.165766	2.45886	0.999769	5930435M05Rik
ENSMUSG00000031452	0.660385	-2.45809	0.999769	1700029H14Rik
ENSMUSG00000059150	0.33914	2.45787	0.999769	Rpl26-ps4
ENSMUSG00000109910	0.368628	2.45787	0.999769	Gm45240
ENSMUSG00000058430	0.440214	-2.45732	0.999769	Rpl27a-ps2
ENSMUSG00000047641	1.5666	2.45717	0.999769	Krt87
ENSMUSG00000092103	1.98202	-2.45428	0.999769	Gm17039
ENSMUSG00000065440	0.334996	-2.45309	0.999769	Mirlet7g
ENSMUSG00000044378	1.07935	-2.45267	0.999769	Slc15a5
ENSMUSG00000041165	3.52194	-2.45254	0.999769	Spem1
ENSMUSG00000078765	2.8144	2.45241	0.999769	U2af1l4
ENSMUSG00000065686	0.171434	-2.45227	0.999769	Snora5c
ENSMUSG00000116237	0.273187	-2.45075	0.999769	AC109617.2
ENSMUSG00000063911	0.302701	2.4507	0.999769	Tdgf1-ps2
ENSMUSG00000111254	1.03931	2.44931	0.999769	Gm48717
ENSMUSG00000063851	0.716232	2.44757	0.999769	Rnf183
ENSMUSG00000113840	0.961884	-2.44742	0.999769	Gm18955
ENSMUSG00000115926	0.415224	2.44705	0.999769	AL592187.1
ENSMUSG00000104016	1.68374	-2.4468	0.999769	Gm37362
ENSMUSG00000113810	0.238089	2.44602	0.999769	Gm48259
ENSMUSG00000085784	0.180647	2.4459	0.999769	Gm12158
ENSMUSG00000070641	0.25423	2.44585	0.999769	Gm16410
ENSMUSG00000075025	0.289639	2.44583	0.999769	Gm10804
ENSMUSG00000103421	0.326399	-2.44558	0.999769	Golt1a
ENSMUSG00000102743	0.31544	-2.44391	0.999769	Gm38108
ENSMUSG00000107771	0.586656	-2.44261	0.999769	Gm8956
ENSMUSG00000094504	0.592976	-2.44211	0.999769	Gm5294
ENSMUSG00000074250	1.16428	2.44054	0.999769	Gm10653
ENSMUSG00000105681	0.541356	-2.44042	0.999769	Gm43428
ENSMUSG00000105691	0.684528	2.43912	0.999769	Gm42876
ENSMUSG00000086881	3.17713	-2.43675	0.999769	Gm13594
ENSMUSG00000039209	1.49814	2.43671	0.999769	Rpl39l
ENSMUSG00000005696	0.597036	2.43671	0.999769	Sh2d1a
ENSMUSG00000109193	1.32256	-2.43437	0.999769	Gm39027
ENSMUSG00000067206	0.566385	2.43427	0.999769	Lrrc66
ENSMUSG00000106623	0.76786	2.43356	0.999769	Gm43335
ENSMUSG00000058328	0.43338	2.43279	0.999769	Xlr5a
ENSMUSG00000110142	0.243009	2.43157	0.999769	Gm45872
ENSMUSG00000092085	0.871145	2.43136	0.999769	Gm17224
ENSMUSG00000111209	0.326071	2.43066	0.999769	Gm7529
ENSMUSG00000077696	0.0867409	2.43055	0.999769	n-R5s172
ENSMUSG00000110030	2.07683	-2.42828	0.999769	Gm45546
ENSMUSG00000099553	1.08282	-2.42756	0.999769	Gm29538
ENSMUSG00000080753	0.666568	2.42698	0.999769	Gm15613
ENSMUSG00000090159	0.549501	2.42628	0.999769	Gm8580
ENSMUSG00000106468	0.541027	2.42398	0.999769	Gm47282
ENSMUSG00000048582	0.535862	2.42371	0.999769	Gja3
ENSMUSG00000092812	0.839098	-2.42323	0.999769	Gm23634
ENSMUSG00000107795	0.435703	2.42187	0.999769	Gm44105
ENSMUSG00000107840	0.932088	2.42178	0.999769	Gm44241
ENSMUSG00000113248	0.421847	2.42013	0.999769	Gm18338
ENSMUSG00000061728	0.692699	-2.41901	0.999769	Btnl7-ps
ENSMUSG00000112437	0.305962	2.41859	0.999769	Gm35188
ENSMUSG00000113905	1.19964	2.41701	0.999769	Gm48872
ENSMUSG00000106884	0.710143	2.4152	0.999769	Gm20156
ENSMUSG00000101778	0.820121	2.41413	0.999769	Gm29488
ENSMUSG00000073184	0.944311	-2.40827	0.999769	Gm10479
ENSMUSG00000086473	0.497328	-2.40725	0.999769	Gm16265
ENSMUSG00000113996	0.45474	-2.40714	0.999769	Gm48455
ENSMUSG00000092252	1.04715	2.40685	0.999769	Gm20499
ENSMUSG00000112423	0.497363	-2.40683	0.999769	Gm6333
ENSMUSG00000037390	0.368592	-2.40641	0.999769	Muc3
ENSMUSG00000112067	0.373167	-2.40593	0.999769	Gm48015
ENSMUSG00000114194	0.306872	-2.40572	0.999769	Gm3800
ENSMUSG00000074547	3.80323	-2.40531	0.999769	Rps8-ps4
ENSMUSG00000082823	0.163943	-2.40498	0.999769	Gm15828
ENSMUSG00000046367	0.547036	-2.40431	0.999769	Mgat4e
ENSMUSG00000102639	0.450724	-2.40425	0.999769	Gm38223
ENSMUSG00000110740	1.29383	-2.40229	0.999769	Gm48853
ENSMUSG00000081691	0.359782	2.4015	0.999769	Gm11965
ENSMUSG00000110832	1.46738	2.39986	0.999769	Gm48125
ENSMUSG00000084055	0.598798	-2.39985	0.999769	Gm12004
ENSMUSG00000085230	0.798451	2.39637	0.999769	Gm16013
ENSMUSG00000098895	1.01561	-2.39608	0.999769	Gm21013
ENSMUSG00000081099	1.62573	-2.39567	0.999769	Gm5270
ENSMUSG00000115656	1.27453	2.39565	0.999769	4930556J02Rik
ENSMUSG00000110210	3.01922	2.39523	0.999769	Gm33756
ENSMUSG00000104206	0.273711	2.39417	0.999769	Gm32250
ENSMUSG00000103568	0.292062	2.39404	0.999769	Gm29741
ENSMUSG00000020945	0.437521	2.39294	0.999769	Lyzl6
ENSMUSG00000089927	0.232485	2.38956	0.999769	Gm16539
ENSMUSG00000106698	0.21982	2.38897	0.999769	Gm43599
ENSMUSG00000073846	0.3085	2.38813	0.999769	Gm12526
ENSMUSG00000022821	1.05586	2.38615	0.999769	Hgd
ENSMUSG00000074404	0.713438	-2.38395	0.999769	Gm1698
ENSMUSG00000060128	0.365766	-2.38344	0.999769	Gm2710
ENSMUSG00000105818	0.595644	2.38293	0.999769	Gm43256
ENSMUSG00000103739	0.949009	2.38129	0.999769	Gm37653
ENSMUSG00000097373	1.59104	-2.38116	0.999769	Gm26877
ENSMUSG00000092644	0.638351	2.37953	0.999769	Gm23564
ENSMUSG00000108224	1.91534	-2.37547	0.999769	Gm31861
ENSMUSG00000098893	0.545322	2.3752	0.999769	Gm17828
ENSMUSG00000085654	1.11851	-2.37485	0.999769	Gm12536
ENSMUSG00000073759	1.45987	-2.37117	0.999769	4933407E24Rik
ENSMUSG00000092200	0.338652	2.36681	0.999769	Tnxa
ENSMUSG00000104987	0.367888	2.36558	0.999769	2810432F15Rik
ENSMUSG00000081675	0.359951	2.36517	0.999769	Gm12712
ENSMUSG00000070354	1.30537	2.36461	0.999769	Evi2
ENSMUSG00000108196	0.326213	2.36427	0.999769	Gm36328
ENSMUSG00000105264	0.716226	-2.36413	0.999769	Gm42716
ENSMUSG00000097247	2.60882	-2.36337	0.999769	1500012K07Rik
ENSMUSG00000063548	0.398798	2.36297	0.999769	Gm4825
ENSMUSG00000106910	0.406068	2.36281	0.999769	Gm16273
ENSMUSG00000036574	0.390756	2.36274	0.999769	Tex44
ENSMUSG00000092701	0.247295	2.36256	0.999769	Gm24515
ENSMUSG00000110003	0.217633	2.359	0.999769	Gm45403
ENSMUSG00000049410	0.173749	2.35881	0.999769	Zfp683
ENSMUSG00000075078	0.0797684	2.35849	0.999769	Olfr1250
ENSMUSG00000110139	0.106146	2.35849	0.999769	Gm45783
ENSMUSG00000110130	0.0982646	2.35849	0.999769	Gm34419
ENSMUSG00000089807	0.132618	2.35849	0.999769	Gm16298
ENSMUSG00000099005	0.13622	2.35849	0.999769	Mir6398
ENSMUSG00000104527	0.170666	2.35849	0.999769	Gm37332
ENSMUSG00000087683	0.168238	2.35849	0.999769	Gm11712
ENSMUSG00000021099	0.253374	2.35849	0.999769	Six6
ENSMUSG00000088629	0.200808	2.35849	0.999769	Gm23030
ENSMUSG00000087521	0.0796582	2.35849	0.999769	AI646519
ENSMUSG00000098119	0.0914311	2.35849	0.999769	Gm26959
ENSMUSG00000081971	0.124442	2.35849	0.999769	Gm14115
ENSMUSG00000088528	0.251326	2.35847	0.999769	Gm26084
ENSMUSG00000114360	0.168422	2.35845	0.999769	Gm48596
ENSMUSG00000073608	0.25538	2.35845	0.999769	Gal3st2c
ENSMUSG00000108101	1.35247	-2.35844	0.999769	Gm45738
ENSMUSG00000065044	0.0872387	2.35841	0.999769	n-R5s169
ENSMUSG00000102508	1.04336	2.35634	0.999769	Gm37367
ENSMUSG00000111054	0.829927	2.35629	0.999769	4930545L08Rik
ENSMUSG00000000031	0.801034	-2.35607	0.999769	H19
ENSMUSG00000090078	1.40787	2.35561	0.999769	Gm16147
ENSMUSG00000101615	1.22218	-2.355	0.999769	Gm8495
ENSMUSG00000109051	0.695207	-2.35337	0.999769	Gm44913
ENSMUSG00000018907	2.21951	2.35277	0.999769	Alox12e
ENSMUSG00000078952	6.3867	2.35266	0.999769	Lncenc1
ENSMUSG00000111845	0.465603	-2.35166	0.999769	Gm7495
ENSMUSG00000091091	0.708502	-2.35154	0.999769	Kcnmb3
ENSMUSG00000113252	0.696478	2.35132	0.999769	Gm33489
ENSMUSG00000103783	0.770009	2.35024	0.999769	Gm37522
ENSMUSG00000101007	0.836268	2.3489	0.999769	Gm29541
ENSMUSG00000069355	0.408308	2.34859	0.999769	Gm5152
ENSMUSG00000116366	0.548261	-2.34306	0.999769	AC125526.1
ENSMUSG00000046108	0.491891	-2.34263	0.999769	Il17c
ENSMUSG00000106580	0.7041	-2.34085	0.999769	Mir7231
ENSMUSG00000082457	1.04264	2.33833	0.999769	Gm13776
ENSMUSG00000052819	0.978964	2.3378	0.999769	Best2
ENSMUSG00000111365	1.03149	2.33779	0.999769	Gm47772
ENSMUSG00000092838	0.22099	-2.33691	0.999769	Gm24824
ENSMUSG00000049109	0.407685	-2.33546	0.999769	Themis
ENSMUSG00000023914	0.981666	-2.33529	0.999769	Mep1a
ENSMUSG00000114743	0.772441	-2.33488	0.999769	Gm34672
ENSMUSG00000055891	0.465392	-2.33486	0.999769	Ubl4b
ENSMUSG00000063586	0.576511	-2.33467	0.999769	Gm5513
ENSMUSG00000021999	1.90077	-2.33416	0.999769	Cpb2
ENSMUSG00000028262	0.694067	-2.33071	0.999769	Clca3a2
ENSMUSG00000102868	1.24501	2.33038	0.999769	Gm37633
ENSMUSG00000103204	1.55739	2.33024	0.999769	Gm38139
ENSMUSG00000101741	2.58833	-2.32956	0.999769	Gm28055
ENSMUSG00000086700	0.365762	-2.3288	0.999769	Gm15747
ENSMUSG00000042861	0.828093	-2.3279	0.999769	Kcna10
ENSMUSG00000111432	0.359525	-2.32667	0.999769	Gm47993
ENSMUSG00000077148	1.37521	2.3263	0.999769	Gm22935
ENSMUSG00000108043	0.433739	2.32609	0.999769	Zim3
ENSMUSG00000103581	0.337449	-2.32577	0.999769	Gm37833
ENSMUSG00000031491	1.36993	2.32522	0.999769	Chrna6
ENSMUSG00000081073	0.446144	-2.32472	0.999769	Gm13758
ENSMUSG00000030771	1.39063	-2.32282	0.999769	Micalcl
ENSMUSG00000082262	1.93212	-2.32234	0.999769	Gm14730
ENSMUSG00000043972	1.23047	-2.32097	0.999769	Opn5
ENSMUSG00000108691	2.13132	2.32015	0.999769	Gm45226
ENSMUSG00000106674	0.265352	-2.3188	0.999769	Gm20005
ENSMUSG00000101476	0.883606	2.31875	0.999769	Gm29570
ENSMUSG00000064299	0.226141	2.31752	0.999769	4921528I07Rik
ENSMUSG00000080227	0.564915	-2.31745	0.999769	Gm13343
ENSMUSG00000082108	0.476595	-2.3173	0.999769	Gm13777
ENSMUSG00000115357	1.0087	2.31597	0.999769	Gm49214
ENSMUSG00000073152	1.03166	-2.31519	0.999769	Gm10475
ENSMUSG00000103396	0.877242	-2.31397	0.999769	Gm38305
ENSMUSG00000065374	0.76063	-2.31394	0.999769	Gm22738
ENSMUSG00000084411	0.435973	-2.31229	0.999769	Gm11510
ENSMUSG00000086348	0.243682	-2.31138	0.999769	1700017J07Rik
ENSMUSG00000063903	0.575795	2.30921	0.999769	Klk1
ENSMUSG00000113126	1.76393	-2.308	0.999769	Gm47588
ENSMUSG00000114658	0.480267	-2.30785	0.999769	Gm30008
ENSMUSG00000090338	0.211624	-2.30619	0.999769	Gm17081
ENSMUSG00000081789	1.55543	-2.30515	0.999769	Gm11893
ENSMUSG00000101838	2.13004	-2.30511	0.999769	Gm18800
ENSMUSG00000024519	2.08488	2.30374	0.999769	Cplx4
ENSMUSG00000031891	1.77501	2.30297	0.999769	Hsd11b2
ENSMUSG00000044681	1.08771	2.30265	0.999769	Cnpy1
ENSMUSG00000075573	1.52983	-2.30142	0.999769	Defb47
ENSMUSG00000090226	0.206331	2.29988	0.999769	Gm16110
ENSMUSG00000114552	1.22151	-2.29945	0.999769	Gm48570
ENSMUSG00000066861	1.72609	2.29811	0.999769	Oas1g
ENSMUSG00000113140	2.80009	-2.29636	0.999769	Gm48624
ENSMUSG00000097912	1.50388	2.29531	0.999769	6330403N20Rik
ENSMUSG00000104878	1.16056	-2.29406	0.999769	Gm43567
ENSMUSG00000022755	0.324439	-2.29188	0.999769	Adgrg7
ENSMUSG00000053603	0.311923	-2.28949	0.999769	4930442H23Rik
ENSMUSG00000103594	0.377816	-2.2894	0.999769	A430034D21Rik
ENSMUSG00000081471	0.369534	-2.28784	0.999769	Gm14735
ENSMUSG00000094828	1.21858	2.28762	0.999769	Trav3-3
ENSMUSG00000085016	1.18066	2.28702	0.999769	Gm11335
ENSMUSG00000113917	1.55333	-2.28632	0.999769	Gm48382
ENSMUSG00000107763	1.22227	-2.28628	0.999769	Gm43962
ENSMUSG00000026581	3.31146	2.28485	0.999769	Sell
ENSMUSG00000105622	1.32036	-2.28382	0.999769	Gm42615
ENSMUSG00000114135	0.327694	-2.2835	0.999769	Gm7252
ENSMUSG00000083518	0.750561	-2.28155	0.999769	Gm9429
ENSMUSG00000101724	0.246172	-2.28064	0.999769	Gm29453
ENSMUSG00000087181	0.659958	2.28045	0.999769	Gm13570
ENSMUSG00000104731	0.218293	-2.27952	0.999769	Gm43249
ENSMUSG00000110256	1.35799	2.27937	0.999769	Gm45412
ENSMUSG00000110136	1.10863	2.27917	0.999769	Gm45785
ENSMUSG00000074344	1.60541	2.27896	0.999769	Tmigd3
ENSMUSG00000098338	1.56952	-2.27796	0.999769	Mir6941
ENSMUSG00000111251	1.44734	-2.2775	0.999769	Gm18671
ENSMUSG00000110125	1.52203	-2.2769	0.999769	Gm33148
ENSMUSG00000110167	1.99466	-2.2731	0.999769	Gm45532
ENSMUSG00000114737	0.664184	2.27274	0.999769	Gm8483
ENSMUSG00000107570	1.36287	2.27142	0.999769	Gm44207
ENSMUSG00000116097	1.39484	-2.26956	0.999769	AL590144.2
ENSMUSG00000076618	1.62382	-2.26942	0.999769	Ighj4
ENSMUSG00000107340	0.64789	2.26904	0.999769	Gm42789
ENSMUSG00000098123	0.804819	-2.2663	0.999769	Gm4518
ENSMUSG00000112942	0.354693	-2.26089	0.999769	Gm47597
ENSMUSG00000050700	1.68107	-2.25505	0.999769	Emilin3
ENSMUSG00000056290	0.967897	-2.25464	0.999769	Ms4a4b
ENSMUSG00000102941	0.773675	-2.24867	0.999769	Gm37552
ENSMUSG00000086335	0.802131	-2.24273	0.999769	Gm12107
ENSMUSG00000093975	0.265655	-2.2418	0.999769	Vmn2r-ps19
ENSMUSG00000114448	0.885885	2.23741	0.999769	C630044B11Rik
ENSMUSG00000085766	1.02154	-2.23721	0.999769	2810430I11Rik
ENSMUSG00000047528	3.92334	-2.23365	0.999769	Als2cr12
ENSMUSG00000097738	0.717297	-2.23137	0.999769	4930445N18Rik
ENSMUSG00000078783	0.258022	-2.22719	0.999769	Gm9733
ENSMUSG00000047150	1.17875	-2.22676	0.999769	1700001C19Rik
ENSMUSG00000102837	0.330008	2.22462	0.999769	Gm37383
ENSMUSG00000102556	0.551809	-2.22456	0.999769	Gm37569
ENSMUSG00000101348	0.345143	2.22455	0.999769	Gm7135
ENSMUSG00000081002	1.2039	-2.22403	0.999769	Gm14240
ENSMUSG00000088571	1.369	-2.22158	0.999769	Gm25455
ENSMUSG00000035296	1.84331	-2.22104	0.999769	Sgcg
ENSMUSG00000110089	1.26009	2.22029	0.999769	Gm36243
ENSMUSG00000093476	0.9199	-2.21974	0.999769	Gm22355
ENSMUSG00000114646	0.943305	-2.21863	0.999769	Gm47888
ENSMUSG00000087514	0.439503	2.21619	0.999769	Gm16076
ENSMUSG00000105166	0.0590149	2.21227	0.999769	Gm42629
ENSMUSG00000101409	0.0861798	2.21227	0.999769	1700122D07Rik
ENSMUSG00000114652	0.0859851	2.21226	0.999769	Gm41043
ENSMUSG00000085709	0.107181	2.21226	0.999769	Gm14211
ENSMUSG00000098408	0.14919	2.21226	0.999769	Mir6237
ENSMUSG00000084184	0.122769	2.21226	0.999769	Gm13474
ENSMUSG00000081951	0.128435	2.21226	0.999769	Gm15352
ENSMUSG00000069236	0.219043	2.21226	0.999769	Gm7251
ENSMUSG00000108839	0.119548	2.21226	0.999769	Gm44547
ENSMUSG00000098481	0.112024	2.21226	0.999769	Gm27387
ENSMUSG00000114453	0.180951	2.21226	0.999769	Gm17805
ENSMUSG00000030142	0.27638	2.21226	0.999769	Clec4e
ENSMUSG00000085713	0.210829	2.2113	0.999769	Gm15736
ENSMUSG00000054764	0.195226	2.21024	0.999769	Mtnr1a
ENSMUSG00000116395	0.837876	-2.20726	0.999769	AC163018.2
ENSMUSG00000115785	1.88592	2.20705	0.999769	AC126250.1
ENSMUSG00000063651	0.502245	-2.20667	0.999769	Cnfn
ENSMUSG00000101634	1.1159	-2.2065	0.999769	1700066B17Rik
ENSMUSG00000089722	1.11444	-2.206	0.999769	Cd300ld5
ENSMUSG00000110892	0.0592006	-2.20484	0.999769	Gm18585
ENSMUSG00000094842	0.0592006	-2.20484	0.999769	Gm22639
ENSMUSG00000104920	0.0985871	-2.20484	0.999769	Gm43215
ENSMUSG00000112781	0.135193	-2.20484	0.999769	Gm9046
ENSMUSG00000109700	0.064416	-2.20484	0.999769	Gm21123
ENSMUSG00000099045	0.111512	-2.20484	0.999769	Mir6374
ENSMUSG00000111648	0.144066	-2.20484	0.999769	Gm46103
ENSMUSG00000001095	0.148006	-2.20484	0.999769	Slc13a2
ENSMUSG00000113558	0.181377	-2.20484	0.999769	Gm47841
ENSMUSG00000110207	0.165089	-2.20484	0.999769	Gm33586
ENSMUSG00000091028	0.240867	-2.20484	0.999769	Gm10722
ENSMUSG00000028612	0.255614	-2.20484	0.999769	Lrp8os1
ENSMUSG00000091381	0.189584	-2.20484	0.999769	Vmn2r83
ENSMUSG00000051611	0.226949	-2.20484	0.999769	Olfr112
ENSMUSG00000112649	0.26456	-2.20484	0.999769	Gm47647
ENSMUSG00000091894	0.327264	-2.20442	0.999769	Gm3030
ENSMUSG00000084693	0.25897	-2.20431	0.999769	Gm24894
ENSMUSG00000104576	0.211493	-2.2026	0.999769	F830115B05Rik
ENSMUSG00000088682	0.334508	2.20135	0.999769	Gm23999
ENSMUSG00000094737	1.05202	2.20105	0.999769	Gm17045
ENSMUSG00000088816	0.243128	-2.20076	0.999769	Gm22387
ENSMUSG00000103722	1.00576	2.19832	0.999769	2700078F05Rik
ENSMUSG00000107375	0.216296	-2.19786	0.999769	Gm43084
ENSMUSG00000085523	1.3093	2.19767	0.999769	Gm15945
ENSMUSG00000112735	0.0668284	-2.19697	0.999769	Gm46191
ENSMUSG00000048473	1.43017	2.19616	0.999769	Sult6b2
ENSMUSG00000030617	0.383376	-2.1938	0.999769	Ccdc83
ENSMUSG00000082356	0.409608	2.1923	0.999769	Gm15565
ENSMUSG00000086483	0.460015	2.19157	0.999769	8030443G20Rik
ENSMUSG00000109414	0.368437	-2.19106	0.999769	4930505K13Rik
ENSMUSG00000062154	0.303229	-2.19082	0.999769	Tex33
ENSMUSG00000114929	0.352534	-2.18867	0.999769	Gm48441
ENSMUSG00000039691	0.670706	-2.18707	0.999769	Tspan10
ENSMUSG00000082626	1.08881	-2.18537	0.999769	Rps13-ps5
ENSMUSG00000025955	0.386475	-2.18399	0.999769	Akr1cl
ENSMUSG00000065331	0.226879	-2.1838	0.999769	Gm24927
ENSMUSG00000082313	1.423	-2.18279	0.999769	Gm11701
ENSMUSG00000099181	0.596551	-2.18188	0.999769	Mir6905
ENSMUSG00000097107	2.00532	-2.18182	0.999769	Platr6
ENSMUSG00000108483	0.418568	-2.18138	0.999769	Gm45184
ENSMUSG00000085846	0.583453	-2.18115	0.999769	Gm15597
ENSMUSG00000116178	0.058217	-2.18111	0.999769	AC157550.1
ENSMUSG00000097822	0.058217	-2.18111	0.999769	Gm26655
ENSMUSG00000096878	0.058217	-2.18111	0.999769	Gm21083
ENSMUSG00000111036	0.125205	-2.18111	0.999769	Gm47502
ENSMUSG00000114521	0.132153	-2.18111	0.999769	Gm48050
ENSMUSG00000081599	0.120519	-2.18111	0.999769	Gm14390
ENSMUSG00000098665	0.129218	-2.18111	0.999769	Gm27587
ENSMUSG00000104645	0.129281	-2.18111	0.999769	Gm30484
ENSMUSG00000085815	0.13654	-2.18111	0.999769	Gm13548
ENSMUSG00000112579	0.148623	-2.18111	0.999769	Gm48450
ENSMUSG00000116091	0.193737	-2.18111	0.999769	AC163291.1
ENSMUSG00000093789	0.208855	-2.18111	0.999769	Methig1
ENSMUSG00000112136	0.33301	-2.1808	0.999769	Gm40692
ENSMUSG00000027249	0.394515	-2.1805	0.999769	F2
ENSMUSG00000114695	0.437267	-2.18049	0.999769	Gm48648
ENSMUSG00000087898	0.460816	-2.18042	0.999769	Gm25271
ENSMUSG00000110581	0.20656	-2.18032	0.999769	Gm45789
ENSMUSG00000054203	0.365726	-2.17892	0.999769	Ifi205
ENSMUSG00000104946	0.246376	-2.17758	0.999769	Gm19104
ENSMUSG00000107696	0.211957	-2.17629	0.999769	Gm44171
ENSMUSG00000089250	0.514238	-2.17598	0.999769	Gm25713
ENSMUSG00000106462	0.366736	-2.17591	0.999769	Gm43725
ENSMUSG00000103459	0.488888	2.17547	0.999769	Gm38096
ENSMUSG00000111537	1.16354	-2.17534	0.999769	Gm7653
ENSMUSG00000082517	0.200941	-2.17427	0.999769	Gm5757
ENSMUSG00000085504	0.326219	-2.1736	0.999769	Gm14055
ENSMUSG00000103349	0.594448	-2.17358	0.999769	Gm36888
ENSMUSG00000081621	0.147346	-2.17279	0.999769	Gm12793
ENSMUSG00000063683	0.328569	-2.17276	0.999769	Glyat
ENSMUSG00000077785	0.246243	-2.17196	0.999769	Gm23910
ENSMUSG00000106522	0.343834	-2.17177	0.999769	Gm42871
ENSMUSG00000029235	0.247576	-2.17168	0.999769	Pdcl2
ENSMUSG00000106859	1.72162	-2.17085	0.999769	Gm42737
ENSMUSG00000109648	0.653579	2.16978	0.999769	Svet1
ENSMUSG00000110429	0.294551	-2.16907	0.999769	Gm2059
ENSMUSG00000109846	0.472227	2.16904	0.999769	Gm45627
ENSMUSG00000082688	0.316729	-2.16879	0.999769	Gm12124
ENSMUSG00000097446	0.320864	-2.16788	0.999769	Gm26629
ENSMUSG00000106211	0.609286	2.16596	0.999769	Gm42842
ENSMUSG00000055159	0.413858	-2.16593	0.999769	4930583K01Rik
ENSMUSG00000114008	0.363794	-2.16505	0.999769	Gm48033
ENSMUSG00000111995	0.663259	-2.16403	0.999769	Gm48697
ENSMUSG00000101262	0.712105	-2.1638	0.999769	Gm8326
ENSMUSG00000070661	0.160702	-2.16368	0.999769	Rnf186
ENSMUSG00000013338	0.387123	-2.1633	0.999769	Fer1l4
ENSMUSG00000084762	0.283145	-2.16316	0.999769	Platr3
ENSMUSG00000098726	0.216927	2.16282	0.999769	Mir6417
ENSMUSG00000106971	0.185227	-2.16203	0.999769	Gm42965
ENSMUSG00000082848	2.13354	-2.16194	0.999769	Gm16066
ENSMUSG00000039138	0.259189	-2.16144	0.999769	4930591A17Rik
ENSMUSG00000098696	0.175109	2.16142	0.999769	Gm27617
ENSMUSG00000103761	3.86567	-2.15897	0.999769	Gm37859
ENSMUSG00000099718	0.548322	-2.15893	0.999769	Gm2087
ENSMUSG00000032021	0.297763	2.15818	0.999769	Crtam
ENSMUSG00000096895	0.0907286	-2.15668	0.999769	Gm25245
ENSMUSG00000111940	0.140601	-2.15668	0.999769	Gm4478
ENSMUSG00000104183	0.54005	-2.15559	0.999769	1700054O19Rik
ENSMUSG00000087669	1.25624	-2.15543	0.999769	Gm11724
ENSMUSG00000089907	0.51564	-2.15466	0.999769	Gm16169
ENSMUSG00000069306	0.673786	-2.15416	0.999769	Hist1h4m
ENSMUSG00000086012	0.480009	-2.15411	0.999769	Gm15902
ENSMUSG00000107076	0.77453	2.15315	0.999769	Gm43480
ENSMUSG00000116505	2.22455	-2.15215	0.999769	AL589670.5
ENSMUSG00000113231	0.957505	2.15171	0.999769	Gm5189
ENSMUSG00000114767	0.39501	-2.15137	0.999769	Gm46392
ENSMUSG00000107876	0.606412	-2.14998	0.999769	Gm43936
ENSMUSG00000060188	0.425145	2.14969	0.999769	Cxcl17
ENSMUSG00000100775	2.34931	-2.14931	0.999769	Gm29107
ENSMUSG00000097168	0.875599	-2.14896	0.999769	C230088H06Rik
ENSMUSG00000106607	0.394078	-2.14739	0.999769	Gm43178
ENSMUSG00000113259	0.408331	-2.14702	0.999769	Gm35190
ENSMUSG00000088453	2.0186	-2.14645	0.999769	Gm25706
ENSMUSG00000052854	0.492965	-2.14525	0.999769	Nrk
ENSMUSG00000104378	0.514865	2.14508	0.999769	Gm37510
ENSMUSG00000098981	0.981886	-2.14453	0.999769	Mir7236
ENSMUSG00000084951	0.884367	2.14426	0.999769	Mipepos
ENSMUSG00000108509	0.6272	-2.14311	0.999769	Gm44780
ENSMUSG00000031461	0.741259	-2.1422	0.999769	Myom2
ENSMUSG00000112943	0.860977	-2.14204	0.999769	Gm18983
ENSMUSG00000115243	1.06103	-2.14078	0.999769	Gm5207
ENSMUSG00000055882	1.66197	2.14076	0.999769	Abhd16b
ENSMUSG00000055865	2.36193	2.14035	0.999769	Fam19a3
ENSMUSG00000101211	0.142061	-2.14005	0.999769	Gm28818
ENSMUSG00000083176	0.178567	-2.14005	0.999769	D11Bhm181e
ENSMUSG00000088069	0.995412	-2.13984	0.999769	Gm23250
ENSMUSG00000115218	0.298741	-2.13979	0.999769	Gm46477
ENSMUSG00000097095	0.757508	2.13938	0.999769	Gm26547
ENSMUSG00000091402	0.869022	-2.13922	0.999769	Rd3l
ENSMUSG00000109616	0.262435	-2.13907	0.999769	Gm45393
ENSMUSG00000111057	0.166608	-2.13907	0.999769	Gm3442
ENSMUSG00000112794	1.67156	2.13895	0.999769	Gm48878
ENSMUSG00000089336	0.404146	-2.13859	0.999769	Gm24347
ENSMUSG00000094439	0.234714	-2.13848	0.999769	Gm21969
ENSMUSG00000032446	2.47782	2.13839	0.999769	Eomes
ENSMUSG00000087456	0.737812	-2.13816	0.999769	Gm16322
ENSMUSG00000077354	0.707846	-2.13793	0.999769	Gm26286
ENSMUSG00000015001	0.574598	-2.13761	0.999769	Oc90
ENSMUSG00000027855	0.253015	-2.13744	0.999769	Sycp1
ENSMUSG00000110586	0.619616	-2.13732	0.999769	4930578M07Rik
ENSMUSG00000074497	0.413807	-2.13678	0.999769	A430078G23Rik
ENSMUSG00000109617	0.640733	-2.13637	0.999769	Gm7669
ENSMUSG00000113985	0.225909	-2.13635	0.999769	9130015A21Rik
ENSMUSG00000112039	0.424755	-2.13602	0.999769	Gm5136
ENSMUSG00000113343	0.423056	-2.13477	0.999769	Gm34923
ENSMUSG00000115184	0.492456	2.13475	0.999769	Gm49197
ENSMUSG00000061991	0.476684	2.13431	0.999769	Hist1h2af
ENSMUSG00000047508	0.29489	-2.133	0.999769	Mbd3l2
ENSMUSG00000073377	0.317271	-2.13269	0.999769	AU016765
ENSMUSG00000109162	0.51994	2.13231	0.999769	2900027M19Rik
ENSMUSG00000096978	1.58313	2.13209	0.999769	Gm26851
ENSMUSG00000054325	0.120527	-2.13184	0.999769	Lce3a
ENSMUSG00000092764	0.17227	-2.13184	0.999769	Gm23362
ENSMUSG00000107091	0.54682	2.13151	0.999769	Gm43343
ENSMUSG00000047822	1.4496	-2.13147	0.999769	Angptl8
ENSMUSG00000102892	0.201782	-2.1313	0.999769	Gm37854
ENSMUSG00000085940	0.266845	-2.13126	0.999769	4930405D11Rik
ENSMUSG00000066755	0.163776	-2.13085	0.999769	Tnfsf18
ENSMUSG00000093409	1.35836	-2.13048	0.999769	Gm25193
ENSMUSG00000092845	0.203753	-2.1297	0.999769	Gm24328
ENSMUSG00000025243	3.93968	-2.12935	0.999769	Slc6a20b
ENSMUSG00000084540	0.129646	2.12803	0.999769	n-R5s84
ENSMUSG00000100367	0.140516	2.12803	0.999769	Gm29336
ENSMUSG00000105511	0.172555	2.12768	0.999769	Gm33758
ENSMUSG00000057000	0.977103	2.12766	0.999769	Nxf3
ENSMUSG00000086838	0.223242	2.12674	0.999769	Gm16212
ENSMUSG00000026983	0.366093	2.12488	0.999769	Il1f5
ENSMUSG00000109456	1.11806	-2.12481	0.999769	Gm44584
ENSMUSG00000096923	0.651589	-2.12476	0.999769	A730071L15Rik
ENSMUSG00000111852	0.407256	-2.12469	0.999769	Gm33180
ENSMUSG00000110438	0.623165	-2.12391	0.999769	Gm45756
ENSMUSG00000113922	0.801046	-2.1237	0.999769	Gm48887
ENSMUSG00000108950	1.10795	-2.12308	0.999769	9130015G15Rik
ENSMUSG00000084584	0.574172	-2.12268	0.999769	n-R5s15
ENSMUSG00000101452	0.430565	-2.12171	0.999769	Gm28530
ENSMUSG00000105641	0.330789	2.1217	0.999769	Gm5853
ENSMUSG00000084202	0.30153	2.12166	0.999769	Gm5398
ENSMUSG00000090713	0.450793	2.12156	0.999769	Gm8127
ENSMUSG00000088685	0.367627	2.12138	0.999769	Gm23995
ENSMUSG00000085399	1.83362	-2.12126	0.999769	Foxd2os
ENSMUSG00000074206	0.374358	2.12116	0.999769	Adh6b
ENSMUSG00000086549	0.377642	2.12103	0.999769	Gm13648
ENSMUSG00000115920	1.09742	2.1208	0.999769	AC157554.1
ENSMUSG00000104302	0.341549	-2.11971	0.999769	Gm36975
ENSMUSG00000098142	0.700804	2.11952	0.999769	Gm7507
ENSMUSG00000115266	0.633486	-2.11948	0.999769	4930557F08Rik
ENSMUSG00000089512	0.33378	-2.11939	0.999769	Gm26287
ENSMUSG00000105199	1.10085	-2.11925	0.999769	Gm43581
ENSMUSG00000106853	3.14841	2.11916	0.999769	Gm7492
ENSMUSG00000082095	2.79886	2.11805	0.999769	Gm11991
ENSMUSG00000086546	1.90423	-2.11697	0.999769	Gm13709
ENSMUSG00000111800	0.536461	2.11678	0.999769	Gm31557
ENSMUSG00000113424	0.409304	-2.1163	0.999769	Gm48161
ENSMUSG00000072900	1.19023	-2.11619	0.999769	Mir540
ENSMUSG00000020469	0.865519	2.11537	0.999769	Myl7
ENSMUSG00000065612	0.629585	-2.1153	0.999769	Mir151
ENSMUSG00000072492	0.775406	-2.11515	0.999769	Gm10364
ENSMUSG00000093887	0.589452	-2.11498	0.999769	Gm3033
ENSMUSG00000051682	1.27855	2.11392	0.999769	Treml4
ENSMUSG00000103998	0.636327	2.11307	0.999769	Gm38025
ENSMUSG00000091386	0.472209	-2.1127	0.999769	Olfr443-ps1
ENSMUSG00000032318	0.456858	2.1119	0.999769	Isl2
ENSMUSG00000108027	0.106528	2.11169	0.999769	Gm44271
ENSMUSG00000089673	0.140063	2.11169	0.999769	Gm16546
ENSMUSG00000111466	0.73671	-2.11107	0.999769	Gm47504
ENSMUSG00000115191	0.536686	2.11087	0.999769	Gm49071
ENSMUSG00000097859	1.02743	2.11053	0.999769	Gm26601
ENSMUSG00000072476	0.839773	-2.11009	0.999769	Gm9008
ENSMUSG00000064655	0.475587	-2.1098	0.999769	Gm25788
ENSMUSG00000092465	0.765862	-2.10916	0.999769	Gm20472
ENSMUSG00000029811	0.295461	2.10885	0.999769	Aoc1
ENSMUSG00000100029	0.640642	2.10826	0.999769	D7Ertd128e
ENSMUSG00000050866	0.713552	2.10755	0.999769	Clrn3
ENSMUSG00000106010	0.48607	2.10701	0.999769	Gm42616
ENSMUSG00000084764	0.275092	2.10695	0.999769	Grip1os2
ENSMUSG00000085036	0.286105	2.10688	0.999769	Gm14011
ENSMUSG00000100940	0.0552306	-2.10658	0.999769	Gm29372
ENSMUSG00000094445	0.081068	-2.10658	0.999769	1700015G11Rik
ENSMUSG00000084611	0.149992	-2.10658	0.999769	Gm24371
ENSMUSG00000080744	0.198395	-2.10658	0.999769	Gm12710
ENSMUSG00000037202	0.261244	-2.10658	0.999769	Prf1
ENSMUSG00000025105	0.264663	-2.10658	0.999769	Bnc1
ENSMUSG00000101356	0.229731	-2.10658	0.999769	Gm28876
ENSMUSG00000115262	0.114684	-2.10658	0.999769	Gm49135
ENSMUSG00000049506	0.141033	-2.10658	0.999769	Sppl2c
ENSMUSG00000093169	0.202991	-2.1062	0.999769	Mir3079
ENSMUSG00000056332	0.518215	-2.10588	0.999769	Gm16294
ENSMUSG00000081037	0.220415	-2.10494	0.999769	Gm13929
ENSMUSG00000096965	0.23974	-2.10488	0.999769	3300005D01Rik
ENSMUSG00000084641	0.357414	2.10401	0.999769	n-R5s21
ENSMUSG00000116272	1.92141	2.10362	0.999769	AC157554.3
ENSMUSG00000108232	0.516982	-2.10257	0.999769	Gm43916
ENSMUSG00000086365	1.14177	2.10209	0.999769	4930593C16Rik
ENSMUSG00000113931	0.399202	-2.10162	0.999769	Gm5928
ENSMUSG00000083586	0.368868	-2.10054	0.999769	Gm8688
ENSMUSG00000111626	0.33262	-2.10026	0.999769	Gm48738
ENSMUSG00000106741	0.336503	-2.10022	0.999769	4930513D17Rik
ENSMUSG00000086526	0.975488	-2.09991	0.999769	Gm12762
ENSMUSG00000092305	0.548807	2.09934	0.999769	Prps1l1
ENSMUSG00000082684	0.5055	-2.09904	0.999769	Gm12774
ENSMUSG00000101793	0.358045	-2.09887	0.999769	Gm28500
ENSMUSG00000071356	0.66732	2.09853	0.999769	Reg3b
ENSMUSG00000066382	0.678664	2.09836	0.999769	Iqcf5
ENSMUSG00000110240	0.417669	-2.09814	0.999769	Gm45486
ENSMUSG00000034623	0.483934	-2.09793	0.999769	Prss55
ENSMUSG00000079323	2.56294	-2.09781	0.999769	Gm20661
ENSMUSG00000039032	0.580352	2.09773	0.999769	Tsga13
ENSMUSG00000106671	0.474986	2.09767	0.999769	Gm42900
ENSMUSG00000099994	0.451598	2.09765	0.999769	1700024B18Rik
ENSMUSG00000089498	1.09377	-2.09748	0.999769	Gm26359
ENSMUSG00000105357	0.976774	-2.09707	0.999769	Gm42647
ENSMUSG00000113181	0.525691	2.09653	0.999769	Gm47954
ENSMUSG00000084842	1.71894	2.0941	0.999769	Pabpc1l2b-ps
ENSMUSG00000027718	1.42431	-2.09397	0.999769	Il21
ENSMUSG00000030472	0.464096	2.0938	0.999769	Ceacam18
ENSMUSG00000110765	0.625664	-2.09356	0.999769	Gm47468
ENSMUSG00000082032	0.476644	-2.09329	0.999769	Gm12271
ENSMUSG00000097586	0.693332	-2.09242	0.999769	Gm26528
ENSMUSG00000107604	1.2745	2.09061	0.999769	Gm44041
ENSMUSG00000084878	1.68135	-2.08999	0.999769	Lrrc8dos
ENSMUSG00000096106	1.81537	2.08986	0.999769	Trav5d-4
ENSMUSG00000061928	1.73294	2.08972	0.999769	Dsg1b
ENSMUSG00000034555	0.924301	2.08963	0.999769	Tex16
ENSMUSG00000082480	2.63967	2.08881	0.999769	Gm11687
ENSMUSG00000073602	0.562771	2.08806	0.999769	Serpinb3b
ENSMUSG00000108888	1.38655	2.08648	0.999769	Gm45231
ENSMUSG00000108211	1.00796	-2.08427	0.999769	Gm44130
ENSMUSG00000111633	3.13138	2.08391	0.999769	Gm39377
ENSMUSG00000108657	2.52584	-2.08354	0.999769	Gm35611
ENSMUSG00000087552	0.375418	2.08277	0.999769	Gm15819
ENSMUSG00000085860	1.1423	-2.08272	0.999769	2410003L11Rik
ENSMUSG00000035458	9.138	-2.08268	0.999769	Tnni3
ENSMUSG00000076867	0.567175	-2.08071	0.999769	Trdv4
ENSMUSG00000106894	0.90173	2.08042	0.999769	Gm17130
ENSMUSG00000111409	0.592623	2.0804	0.999769	Gm49380
ENSMUSG00000044083	0.633189	-2.0787	0.999769	Efcab8
ENSMUSG00000112643	0.525849	-2.07771	0.999769	Gm19688
ENSMUSG00000036162	0.649582	-2.07745	0.999769	Fam219aos
ENSMUSG00000042289	1.03509	2.07732	0.999769	Hsd3b7
ENSMUSG00000110808	1.77663	2.07729	0.999769	Gm5364
ENSMUSG00000100760	1.1711	2.07658	0.999769	Gm4035
ENSMUSG00000103357	0.200501	2.07516	0.999769	Gm7804
ENSMUSG00000111610	0.884281	2.07501	0.999769	Gm34829
ENSMUSG00000093846	0.261776	2.07451	0.999769	Gm4425
ENSMUSG00000070141	0.222531	2.07372	0.999769	Mir494
ENSMUSG00000090990	0.619501	-2.07306	0.999769	Gm17197
ENSMUSG00000048217	1.18938	-2.07238	0.999769	Nags
ENSMUSG00000087586	0.95262	-2.07183	0.999769	Gm6938
ENSMUSG00000024973	1.23855	-2.07153	0.999769	Hrasls5
ENSMUSG00000088891	0.490671	2.06971	0.999769	Gm22516
ENSMUSG00000086718	0.385553	2.06923	0.999769	Gm16069
ENSMUSG00000114051	1.23303	-2.06914	0.999769	Gm48008
ENSMUSG00000086321	1.35546	-2.06897	0.999769	Gm11413
ENSMUSG00000113136	1.00495	-2.0682	0.999769	Gm19951
ENSMUSG00000081319	0.380916	2.06819	0.999769	Gm12936
ENSMUSG00000082804	0.815026	2.06713	0.999769	Rpl17-ps1
ENSMUSG00000073094	1.22369	2.06705	0.999769	Smim9
ENSMUSG00000112378	0.335235	2.06701	0.999769	Gm47261
ENSMUSG00000065725	0.689339	2.06689	0.999769	Gm26165
ENSMUSG00000031603	0.731048	-2.0667	0.999769	Fgf20
ENSMUSG00000029369	0.793944	-2.06637	0.999769	Afm
ENSMUSG00000090544	0.854247	2.06636	0.999769	Gm6576
ENSMUSG00000114081	0.772115	2.06527	0.999769	Gm48904
ENSMUSG00000090981	1.03554	2.06405	0.999769	Olfr718-ps1
ENSMUSG00000094076	1.04071	2.06393	0.999769	Gm4767
ENSMUSG00000030278	0.498593	-2.06385	0.999769	Cidec
ENSMUSG00000105520	2.50903	-2.06313	0.999769	Gm42837
ENSMUSG00000099224	0.201543	2.06241	0.999769	Gm27379
ENSMUSG00000050241	0.673925	2.06224	0.999769	Klre1
ENSMUSG00000106486	0.828453	2.06212	0.999769	Gm9771
ENSMUSG00000097178	1.58414	-2.06204	0.999769	2310002F09Rik
ENSMUSG00000107759	0.368081	2.06172	0.999769	Gm44258
ENSMUSG00000110270	0.456235	-2.061	0.999769	Gm45607
ENSMUSG00000079143	0.574215	2.06084	0.999769	Atxn7l1os1
ENSMUSG00000038973	0.882122	-2.06016	0.999769	Cldnd2
ENSMUSG00000111926	1.53074	2.05996	0.999769	Gm46204
ENSMUSG00000101501	1.13165	-2.0597	0.999769	Rps27a-ps1
ENSMUSG00000085919	1.20432	-2.05955	0.999769	Gm16019
ENSMUSG00000089597	0.0653545	2.05877	0.999769	Gm24976
ENSMUSG00000065176	0.125365	2.05877	0.999769	Rnu12
ENSMUSG00000108497	0.0866315	2.05877	0.999769	Gm44738
ENSMUSG00000113257	0.136989	2.05877	0.999769	Gm30409
ENSMUSG00000082911	0.142424	2.05877	0.999769	Gm14119
ENSMUSG00000112615	0.129966	2.05877	0.999769	Gm18337
ENSMUSG00000103299	0.178113	2.05877	0.999769	Gm38231
ENSMUSG00000087768	0.264147	2.05877	0.999769	Gm22755
ENSMUSG00000083547	0.0931201	2.05877	0.999769	Gm13321
ENSMUSG00000095713	0.0991681	2.05877	0.999769	Gm26466
ENSMUSG00000093134	0.144456	2.05877	0.999769	Gm25996
ENSMUSG00000110750	0.321081	2.05874	0.999769	Gm48702
ENSMUSG00000114653	0.186353	2.05861	0.999769	Gm18398
ENSMUSG00000114477	0.630007	-2.0585	0.999769	Gm8795
ENSMUSG00000106384	0.337713	2.0582	0.999769	Gm43188
ENSMUSG00000108994	0.336254	2.05778	0.999769	Gm31663
ENSMUSG00000094557	0.595367	2.05778	0.999769	Rpl35a-ps7
ENSMUSG00000112174	0.330285	2.05775	0.999769	Gm48535
ENSMUSG00000074603	1.06096	-2.05749	0.999769	Gm10729
ENSMUSG00000028716	2.60775	2.05724	0.999769	Pdzk1ip1
ENSMUSG00000036744	0.480868	2.05723	0.999769	Olfr701
ENSMUSG00000087108	1.1984	-2.05718	0.999769	Gm16093
ENSMUSG00000108318	1.38197	2.05691	0.999769	Gm45170
ENSMUSG00000097754	0.767749	-2.05611	0.999769	Ptgs2os2
ENSMUSG00000111923	0.658953	2.05514	0.999769	Gm34777
ENSMUSG00000107821	0.585102	2.05364	0.999769	Gm8038
ENSMUSG00000100150	1.03917	2.05329	0.999769	Gm19585
ENSMUSG00000085171	0.727173	2.05322	0.999769	D830026I12Rik
ENSMUSG00000020713	58.4593	2.05308	0.999769	Gh
ENSMUSG00000103834	0.346149	2.0525	0.999769	Gm37613
ENSMUSG00000082309	0.341757	2.05235	0.999769	Gm12123
ENSMUSG00000108377	0.262736	2.05225	0.999769	Gm18642
ENSMUSG00000111424	1.47224	-2.05218	0.999769	Gm48478
ENSMUSG00000080906	0.22887	2.05216	0.999769	Gm12095
ENSMUSG00000085771	0.726173	2.05184	0.999769	C230066G23Rik
ENSMUSG00000019368	1.89869	-2.05161	0.999769	Sec14l4
ENSMUSG00000029379	0.515283	-2.05069	0.999769	Cxcl3
ENSMUSG00000116414	0.961167	-2.0505	0.999769	CT033751.1
ENSMUSG00000110150	1.26637	-2.05005	0.999769	Gm8523
ENSMUSG00000115041	1.05355	-2.04999	0.999769	Gm48939
ENSMUSG00000034493	1.92403	-2.04961	0.999769	4930556J24Rik
ENSMUSG00000073394	1.51673	2.04683	0.999769	Runx2os1
ENSMUSG00000104479	0.890201	2.04678	0.999769	Gm10305
ENSMUSG00000091583	0.643658	-2.04675	0.999769	Gm17033
ENSMUSG00000046764	3.70787	-2.04661	0.999769	A530053G22Rik
ENSMUSG00000087187	0.779915	-2.04625	0.999769	Gm13431
ENSMUSG00000113910	0.45897	-2.04559	0.999769	Gm48286
ENSMUSG00000084144	0.886165	2.04475	0.999769	Gm12516
ENSMUSG00000100839	0.794008	2.04452	0.999769	Gm5920
ENSMUSG00000109199	0.963899	2.04425	0.999769	Gm44996
ENSMUSG00000085110	1.48437	2.04297	0.999769	Gm13920
ENSMUSG00000111491	0.899525	-2.04224	0.999769	Gm47503
ENSMUSG00000043282	2.05763	-2.04175	0.999769	Teddm1b
ENSMUSG00000099254	1.05274	-2.04164	0.999769	Mir7030
ENSMUSG00000062694	0.402924	-2.03898	0.999769	Cav3
ENSMUSG00000094461	0.0522152	2.03883	0.999769	Olfr883
ENSMUSG00000089746	0.146755	2.03883	0.999769	Gm3513
ENSMUSG00000064567	0.225311	2.03868	0.999769	Gm24143
ENSMUSG00000112104	0.301423	2.03849	0.999769	Gm35722
ENSMUSG00000099722	0.30094	2.03826	0.999769	Gm29154
ENSMUSG00000108059	0.414613	2.0382	0.999769	Gm44369
ENSMUSG00000105614	0.3513	2.03817	0.999769	Dnd1-ps
ENSMUSG00000114136	0.363633	2.03812	0.999769	4921511I17Rik
ENSMUSG00000086701	0.407826	2.03811	0.999769	Gm13595
ENSMUSG00000091938	0.772635	2.03792	0.999769	Gm2564
ENSMUSG00000103170	0.576653	2.03784	0.999769	Gm37170
ENSMUSG00000114996	0.679609	-2.03772	0.999769	Gm48958
ENSMUSG00000111967	0.480992	2.03765	0.999769	Gm3678
ENSMUSG00000055704	0.434319	2.03762	0.999769	Gm9978
ENSMUSG00000105134	0.777197	2.03744	0.999769	Gm42923
ENSMUSG00000107431	0.520838	2.03727	0.999769	Gm44114
ENSMUSG00000084858	0.650469	2.03699	0.999769	Gm1980
ENSMUSG00000108378	0.562855	2.03691	0.999769	Gm44641
ENSMUSG00000101481	0.685171	2.03689	0.999769	1700123O21Rik
ENSMUSG00000104120	0.837929	2.03625	0.999769	Gm37484
ENSMUSG00000115354	1.77048	-2.03618	0.999769	Gm49083
ENSMUSG00000097962	1.04019	2.03574	0.999769	1700034G24Rik
ENSMUSG00000109021	1.29068	2.03536	0.999769	Gm44812
ENSMUSG00000069996	0.754191	-2.03408	0.999769	Gm7125
ENSMUSG00000051723	2.71236	-2.03397	0.999769	Rpl31-ps13
ENSMUSG00000086614	1.05286	-2.03205	0.999769	Gm14330
ENSMUSG00000113119	0.406754	2.03096	0.999769	Gm48883
ENSMUSG00000026180	1.5025	2.03057	0.999769	Cxcr2
ENSMUSG00000020872	0.950134	2.02893	0.999769	Tac4
ENSMUSG00000105293	1.05358	2.02813	0.999769	Gm42843
ENSMUSG00000100825	0.626106	2.02772	0.999769	Itpa-ps2
ENSMUSG00000113844	0.412136	-2.02737	0.999769	Gm47943
ENSMUSG00000106170	0.734903	2.0273	0.999769	Gm43393
ENSMUSG00000099373	0.563807	2.02727	0.999769	Gm19667
ENSMUSG00000081161	6.04543	2.02625	0.999769	Gm12783
ENSMUSG00000095258	0.523624	2.02605	0.999769	Gm10593
ENSMUSG00000104406	2.11803	2.0259	0.999769	Gm38014
ENSMUSG00000109769	0.862075	-2.02578	0.999769	Gm39232
ENSMUSG00000083033	0.434683	2.02566	0.999769	Gm9083
ENSMUSG00000068452	0.598493	2.02555	0.999769	Duox2
ENSMUSG00000108216	0.431848	2.02554	0.999769	Gm44153
ENSMUSG00000007946	0.4895	2.02553	0.999769	Phox2a
ENSMUSG00000096919	0.686543	2.02548	0.999769	Gm26775
ENSMUSG00000087090	0.42785	2.02532	0.999769	Nctc1
ENSMUSG00000079531	0.478989	2.02482	0.999769	Gm5936
ENSMUSG00000086992	0.396235	2.02448	0.999769	Gm15941
ENSMUSG00000067351	0.60622	2.02431	0.999769	Rps15a-ps2
ENSMUSG00000041791	0.570238	2.02428	0.999769	Capza3
ENSMUSG00000102820	0.51041	2.02426	0.999769	Gm38353
ENSMUSG00000074678	0.400257	2.02406	0.999769	Defb25
ENSMUSG00000110238	0.370246	2.02396	0.999769	Gm19269
ENSMUSG00000085333	0.364919	2.02383	0.999769	1700030A11Rik
ENSMUSG00000104367	0.397679	2.02354	0.999769	Gm38079
ENSMUSG00000103907	0.335024	2.02328	0.999769	Gm37498
ENSMUSG00000103522	0.34701	2.02295	0.999769	9430087J23Rik
ENSMUSG00000081889	0.256964	2.02284	0.999769	Gm13188
ENSMUSG00000110282	0.300677	2.02259	0.999769	B930086L07Rik
ENSMUSG00000110434	0.297484	2.02257	0.999769	Rps7-ps1
ENSMUSG00000112729	0.303021	2.02257	0.999769	Gm46231
ENSMUSG00000084991	0.287038	2.02256	0.999769	Gm16260
ENSMUSG00000089227	0.183998	-2.02245	0.999769	Gm25051
ENSMUSG00000083402	0.152869	-2.02245	0.999769	Gm14394
ENSMUSG00000091442	0.164026	-2.02245	0.999769	Gm17031
ENSMUSG00000028356	0.170057	-2.02231	0.999769	Ambp
ENSMUSG00000065651	0.43922	-2.02219	0.999769	Gm25973
ENSMUSG00000113966	5.03442	-2.02166	0.999769	Gm47980
ENSMUSG00000087351	0.701299	2.02166	0.999769	Gm11464
ENSMUSG00000112440	0.218468	2.02163	0.999769	Gm47722
ENSMUSG00000090001	0.175263	2.02157	0.999769	Gm9719
ENSMUSG00000077314	0.0951986	2.02147	0.999769	Gm24171
ENSMUSG00000029541	0.156429	2.02147	0.999769	Cyp2w1
ENSMUSG00000113738	0.180755	2.02147	0.999769	Gm40910
ENSMUSG00000104332	0.101813	2.02145	0.999769	Gm38283
ENSMUSG00000096373	0.144841	2.02145	0.999769	Vmn2r31
ENSMUSG00000084819	0.122214	2.02145	0.999769	Gm11967
ENSMUSG00000106447	0.352958	-2.02123	0.999769	Gm42957
ENSMUSG00000107290	0.282062	-2.02103	0.999769	Gm43282
ENSMUSG00000082488	0.2784	-2.02102	0.999769	1700119I11Rik
ENSMUSG00000106178	1.98486	2.02037	0.999769	Gm42987
ENSMUSG00000025347	0.344253	-2.02036	0.999769	Mettl7b
ENSMUSG00000082542	0.627562	2.0191	0.999769	Gm13311
ENSMUSG00000100620	0.434645	-2.01825	0.999769	Gm28277
ENSMUSG00000095178	1.9065	-2.01699	0.999769	Gm22716
ENSMUSG00000086459	0.454562	-2.01666	0.999769	1700030C12Rik
ENSMUSG00000110771	1.92406	-2.01594	0.999769	Gm47785
ENSMUSG00000024517	11.9498	-2.01585	0.999769	Grp
ENSMUSG00000077396	0.660017	2.01584	0.999769	Gm24340
ENSMUSG00000103727	0.64863	-2.01531	0.999769	Gm37097
ENSMUSG00000084979	3.88008	-2.01517	0.999769	Gm16267
ENSMUSG00000108819	0.608934	-2.01492	0.999769	Gm45177
ENSMUSG00000107160	0.145656	-2.0135	0.999769	Gm42666
ENSMUSG00000087291	1.01741	2.01341	0.999769	Gm11946
ENSMUSG00000110291	1.25534	2.0133	0.999769	Gm37419
ENSMUSG00000102958	0.44123	2.0133	0.999769	Gm37016
ENSMUSG00000064936	0.626879	-2.01277	0.999769	Gm23722
ENSMUSG00000107089	2.04001	2.01234	0.999769	Gm43443
ENSMUSG00000081657	0.352452	-2.01208	0.999769	Gm15466
ENSMUSG00000099874	0.682314	-2.01128	0.999769	Gm29629
ENSMUSG00000025229	1.14383	2.01051	0.999769	Pitx3
ENSMUSG00000079644	0.870531	-2.01045	0.999769	Gm1110
ENSMUSG00000112812	1.6028	2.00974	0.999769	Gm47415
ENSMUSG00000062132	2.78677	-2.00956	0.999769	Arhgap33os
ENSMUSG00000020020	0.349054	-2.00933	0.999769	Usp44
ENSMUSG00000085008	1.10883	-2.00906	0.999769	Dbhos
ENSMUSG00000096171	0.478728	-2.00865	0.999769	Gm8055
ENSMUSG00000109761	0.629515	-2.00838	0.999769	5430403N17Rik
ENSMUSG00000067878	2.01144	2.00807	0.999769	Map7d3
ENSMUSG00000110181	0.33241	-2.00804	0.999769	Gm45508
ENSMUSG00000028834	0.805012	2.00689	0.999769	Trim63
ENSMUSG00000085710	0.953336	-2.00533	0.999769	Gm12676
ENSMUSG00000066477	0.704429	2.00515	0.999769	Gm16551
ENSMUSG00000108719	0.226863	-2.00462	0.999769	Gm44757
ENSMUSG00000100420	0.745618	-2.00457	0.999769	Gm28616
ENSMUSG00000046213	0.762275	2.00434	0.999769	Cym
ENSMUSG00000086560	0.207495	-2.00428	0.999769	Gm13372
ENSMUSG00000067571	0.273696	-2.00404	0.999769	Ms4a15
ENSMUSG00000111580	0.30037	-2.00401	0.999769	Gm19572
ENSMUSG00000097500	1.11411	2.00399	0.999769	Gm26537
ENSMUSG00000107350	0.553289	2.00397	0.999769	Gm19610
ENSMUSG00000004540	0.25937	-2.00381	0.999769	Psg17
ENSMUSG00000027380	1.96131	-2.00348	0.999769	Acoxl
ENSMUSG00000086154	0.305853	-2.00325	0.999769	Gm16196
ENSMUSG00000042243	0.683554	2.0031	0.999769	BC051665
ENSMUSG00000115928	2.46217	-2.00298	0.999769	AC141893.1
ENSMUSG00000112558	1.38499	2.00279	0.999769	Gm32364
ENSMUSG00000113469	0.334064	-2.00251	0.999769	Gm7065
ENSMUSG00000102244	0.91826	-2.00242	0.999769	Gm37714
ENSMUSG00000109329	0.866384	-2.00214	0.999769	Gm33926
ENSMUSG00000073598	1.37414	2.00186	0.999769	1700066B19Rik
ENSMUSG00000053980	0.661921	2.00087	0.999769	Gm9930
ENSMUSG00000090406	0.564571	-2.00047	0.999769	Gm17058
ENSMUSG00000112944	0.641205	-2.00043	0.999769	Gm48885
ENSMUSG00000110665	0.505561	-2.00039	0.999769	Gm31786
ENSMUSG00000087436	1.2051	-1.99931	0.999769	Gm16156
ENSMUSG00000095311	0.307032	-1.99871	0.999769	Gm25464
ENSMUSG00000100120	0.848812	-1.99804	0.999769	Gm553
ENSMUSG00000079001	0.422198	1.99755	0.999769	4930404H24Rik
ENSMUSG00000086164	1.26166	-1.99553	0.999769	Gm13029
ENSMUSG00000089146	1.50029	-1.99434	0.999769	Gm25266
ENSMUSG00000097229	0.855668	1.99424	0.999769	Platr23
ENSMUSG00000055301	0.70414	1.99407	0.999769	Adh7
ENSMUSG00000091238	0.83517	1.99336	0.999769	Gm17103
ENSMUSG00000110822	0.502415	1.99116	0.999769	Gm18305
ENSMUSG00000111684	0.308156	1.99069	0.999769	Gm8543
ENSMUSG00000113278	0.3738	1.99038	0.999769	Gm33016
ENSMUSG00000075288	0.293549	1.98962	0.999769	Gm6913
ENSMUSG00000105397	0.528563	1.98952	0.999769	Gm43471
ENSMUSG00000056445	0.336783	1.98933	0.999769	Hoxaas2
ENSMUSG00000102419	0.318237	1.98895	0.999769	Gm36940
ENSMUSG00000088752	0.78571	1.98893	0.999769	Mir1934
ENSMUSG00000109632	4.13496	-1.98857	0.999769	Gm31479
ENSMUSG00000038768	1.01017	-1.98851	0.999769	9130409I23Rik
ENSMUSG00000112592	0.315219	1.9884	0.999769	Gm19972
ENSMUSG00000103151	0.29825	1.98838	0.999769	Gm38292
ENSMUSG00000060093	0.782661	-1.9883	0.999769	Hist1h4a
ENSMUSG00000085134	0.662428	-1.98786	0.999769	Gm11659
ENSMUSG00000097100	0.535027	-1.98782	0.999769	9230104M06Rik
ENSMUSG00000085781	0.541002	-1.98769	0.999769	Gm15640
ENSMUSG00000100554	0.792471	-1.98726	0.999769	Gm7690
ENSMUSG00000073928	0.473117	-1.98723	0.999769	Olfr651
ENSMUSG00000081771	0.27111	1.98716	0.999769	Gm15381
ENSMUSG00000104211	0.736175	1.98715	0.999769	Gm37985
ENSMUSG00000081499	0.412879	-1.98714	0.999769	Gm12517
ENSMUSG00000001076	0.543359	-1.98712	0.999769	C1ql4
ENSMUSG00000090461	0.383655	1.98705	0.999769	Iltifb
ENSMUSG00000110264	0.335152	-1.98669	0.999769	E330018M18Rik
ENSMUSG00000057465	1.60895	-1.98664	0.999769	Saa2
ENSMUSG00000064495	0.299932	-1.98659	0.999769	Gm24313
ENSMUSG00000065603	0.351803	1.98653	0.999769	Mir218-1
ENSMUSG00000058831	0.730358	1.98636	0.999769	Opn1sw
ENSMUSG00000085838	1.74103	-1.98606	0.999769	Chn1os1
ENSMUSG00000113185	1.52155	-1.98603	0.999769	Gm47127
ENSMUSG00000087353	0.122462	-1.98596	0.999769	Gm13727
ENSMUSG00000113453	0.100803	-1.98596	0.999769	Gm30709
ENSMUSG00000103558	0.107409	-1.98596	0.999769	Gm38220
ENSMUSG00000112324	0.170035	-1.98596	0.999769	Gm47939
ENSMUSG00000107207	0.25122	1.98552	0.999769	Gm42897
ENSMUSG00000108864	0.250176	1.9855	0.999769	Gm44933
ENSMUSG00000089883	0.262016	1.98484	0.999769	Gm3355
ENSMUSG00000105362	0.237511	1.98478	0.999769	Gm43474
ENSMUSG00000084604	0.229142	1.98473	0.999769	Gm22205
ENSMUSG00000082666	0.217268	1.98471	0.999769	Gm13677
ENSMUSG00000115069	0.213008	1.9841	0.999769	Gm7382
ENSMUSG00000108317	1.44262	1.98405	0.999769	Gm44663
ENSMUSG00000112966	1.7241	-1.98395	0.999769	Gm18499
ENSMUSG00000085417	1.11826	-1.98391	0.999769	Gm13919
ENSMUSG00000116402	0.929768	-1.98378	0.999769	AC163291.3
ENSMUSG00000081613	0.178507	1.98351	0.999769	Gm12109
ENSMUSG00000102989	0.181701	1.98348	0.999769	Gm38318
ENSMUSG00000107054	0.220926	1.98323	0.999769	C730045M19Rik
ENSMUSG00000106516	0.324791	1.98323	0.999769	Gm42441
ENSMUSG00000105774	0.107597	1.98323	0.999769	Gm43006
ENSMUSG00000097977	0.173164	1.98323	0.999769	Gm5652
ENSMUSG00000089103	0.153786	1.98323	0.999769	Gm23114
ENSMUSG00000097764	0.129324	1.98318	0.999769	Gm26635
ENSMUSG00000098931	0.321699	1.98318	0.999769	Mir8099-2
ENSMUSG00000082653	0.215232	1.98318	0.999769	Gm15897
ENSMUSG00000108046	0.614749	-1.98248	0.999769	Gm43924
ENSMUSG00000001444	0.795745	1.98201	0.999769	Tbx21
ENSMUSG00000086515	3.24402	1.9815	0.999769	Erich2os
ENSMUSG00000063672	0.710924	-1.98128	0.999769	Nkx6-3
ENSMUSG00000080806	0.429378	-1.98098	0.999769	Gm13005
ENSMUSG00000114617	0.434489	-1.9809	0.999769	Gm48766
ENSMUSG00000102353	1.54202	-1.9798	0.999769	Gm38345
ENSMUSG00000112161	0.894219	1.97943	0.999769	Gm34045
ENSMUSG00000086591	0.817536	1.97937	0.999769	Dnah2os
ENSMUSG00000044306	0.624178	1.97925	0.999769	4930500M09Rik
ENSMUSG00000103294	0.520313	1.97887	0.999769	Gm38233
ENSMUSG00000100257	0.604719	1.97861	0.999769	C4bp-ps1
ENSMUSG00000085237	0.344519	-1.97857	0.999769	Gm15406
ENSMUSG00000115157	0.517324	1.97805	0.999769	Gm49397
ENSMUSG00000113604	1.2281	-1.97764	0.999769	Gm19786
ENSMUSG00000106107	0.939272	1.97715	0.999769	Gm43190
ENSMUSG00000111733	0.649502	1.97678	0.999769	Gm47181
ENSMUSG00000111415	1.53948	1.97667	0.999769	Gm39325
ENSMUSG00000108435	4.21051	-1.97643	0.999769	Gm45051
ENSMUSG00000108176	2.71299	-1.97642	0.999769	Gm43965
ENSMUSG00000112373	0.572708	1.97626	0.999769	Gm18556
ENSMUSG00000087204	0.883324	-1.97543	0.999769	1700073E17Rik
ENSMUSG00000107455	1.48633	-1.97384	0.999769	Gm43868
ENSMUSG00000106414	0.700599	1.9735	0.999769	Gm43320
ENSMUSG00000055333	1.27682	1.97218	0.999769	Fat2
ENSMUSG00000073482	1.59572	1.97197	0.999769	Gm10517
ENSMUSG00000113132	0.527418	1.97155	0.999769	Gm9231
ENSMUSG00000110722	0.998026	1.96978	0.999769	Gm48716
ENSMUSG00000021886	2.15334	-1.96838	0.999769	Gpr65
ENSMUSG00000079407	0.564983	1.96833	0.999769	1700110I01Rik
ENSMUSG00000086050	0.601014	1.96734	0.999769	Gm16045
ENSMUSG00000106508	0.536329	1.96677	0.999769	4933425M03Rik
ENSMUSG00000025497	0.513254	1.96654	0.999769	Cdhr5
ENSMUSG00000089271	0.472257	1.9664	0.999769	Gm24552
ENSMUSG00000108442	0.363814	1.96614	0.999769	Rpl15-ps5
ENSMUSG00000081723	0.681622	-1.96609	0.999769	Gm15931
ENSMUSG00000107462	2.25217	1.96602	0.999769	Gm7384
ENSMUSG00000108214	0.372733	1.96501	0.999769	Gm43982
ENSMUSG00000054146	0.626792	1.96492	0.999769	Krt15
ENSMUSG00000097532	10.2778	-1.96477	0.999769	Gm4349
ENSMUSG00000084252	0.556157	-1.96468	0.999769	Gm12036
ENSMUSG00000070360	0.665056	1.96431	0.999769	Amy2a1
ENSMUSG00000086603	2.69382	-1.96406	0.999769	Gm13620
ENSMUSG00000111358	2.99827	1.96398	0.999769	2900078I11Rik
ENSMUSG00000107061	2.02672	-1.96385	0.999769	Gm19590
ENSMUSG00000110601	0.500611	1.96312	0.999769	Gm45834
ENSMUSG00000057890	0.507666	1.96251	0.999769	Olfr1375
ENSMUSG00000106045	0.277716	1.96211	0.999769	Gm42996
ENSMUSG00000091558	1.38091	1.96065	0.999769	Gm17227
ENSMUSG00000112348	1.50846	1.96003	0.999769	Gm36634
ENSMUSG00000073821	0.444627	-1.95999	0.999769	8030451A03Rik
ENSMUSG00000039238	2.95152	-1.9594	0.999769	Zfp750
ENSMUSG00000094092	0.521099	-1.95933	0.999769	Gm15921
ENSMUSG00000085087	0.387388	1.95926	0.999769	Gm13528
ENSMUSG00000107991	0.474095	1.95892	0.999769	Gm43919
ENSMUSG00000037307	0.141343	1.95869	0.999769	Banf2
ENSMUSG00000112345	0.521132	1.95858	0.999769	Gm40652
ENSMUSG00000085751	0.380659	-1.95854	0.999769	Gm15412
ENSMUSG00000040165	0.460057	1.9585	0.999769	Cd209c
ENSMUSG00000078240	0.415073	1.95713	0.999769	Gm3550
ENSMUSG00000038300	0.4328	1.957	0.999769	Pth2
ENSMUSG00000040525	0.45062	1.95662	0.999769	Cblc
ENSMUSG00000115727	0.395221	1.95658	0.999769	4930432J09Rik
ENSMUSG00000085870	0.652356	1.95568	0.999769	Gm12829
ENSMUSG00000116160	0.581931	-1.95521	0.999769	AC158769.1
ENSMUSG00000086424	0.478281	-1.95468	0.999769	Gm15569
ENSMUSG00000104847	0.375967	1.95442	0.999769	Gm43177
ENSMUSG00000078127	0.352478	1.9544	0.999769	Fam170b
ENSMUSG00000033898	0.367638	1.9533	0.999769	Cfhr2
ENSMUSG00000102293	0.268574	1.95278	0.999769	Gm37541
ENSMUSG00000106018	0.394655	1.9527	0.999769	Gm43527
ENSMUSG00000027713	1.73787	-1.9524	0.999769	1810062G17Rik
ENSMUSG00000098328	0.274907	-1.95188	0.999769	Gm27271
ENSMUSG00000060417	0.296943	-1.95188	0.999769	Gm8603
ENSMUSG00000105481	1.12846	-1.95094	0.999769	6430500D05Rik
ENSMUSG00000108334	0.248434	1.95077	0.999769	Gm30771
ENSMUSG00000112543	0.228396	-1.95035	0.999769	Gm48744
ENSMUSG00000050395	0.325141	1.9495	0.999769	Tnfsf15
ENSMUSG00000090658	0.210654	-1.94942	0.999769	Prss47
ENSMUSG00000103106	0.328049	1.9494	0.999769	Gm37047
ENSMUSG00000106359	0.198762	-1.94937	0.999769	4930554G22Rik
ENSMUSG00000068009	0.265868	1.94925	0.999769	Bpifb6
ENSMUSG00000082212	0.157426	-1.94908	0.999769	Gm15826
ENSMUSG00000109481	1.26691	-1.94864	0.999769	Gm45130
ENSMUSG00000029837	0.843454	-1.94825	0.999769	1700111E14Rik
ENSMUSG00000112606	0.254812	1.94795	0.999769	Gm46364
ENSMUSG00000073408	0.282241	1.94795	0.999769	Dpcr1
ENSMUSG00000103308	0.214094	1.94756	0.999769	Gm37800
ENSMUSG00000113779	0.21744	1.9464	0.999769	Gm33785
ENSMUSG00000064542	0.187924	1.94627	0.999769	Gm22980
ENSMUSG00000113995	1.15867	-1.94514	0.999769	Gm47648
ENSMUSG00000105979	0.191659	1.94453	0.999769	Gm43411
ENSMUSG00000085003	0.186512	1.94452	0.999769	Pip5k1bos
ENSMUSG00000086490	0.183932	1.94448	0.999769	Gm12292
ENSMUSG00000102700	0.177149	1.94444	0.999769	Gm38312
ENSMUSG00000100603	0.292938	1.94419	0.999769	1700129L04Rik
ENSMUSG00000098959	0.40785	1.94417	0.999769	Gm27230
ENSMUSG00000095097	0.125817	1.944	0.999769	Gm23658
ENSMUSG00000052376	0.0694403	1.944	0.999769	4921508M14Rik
ENSMUSG00000086879	0.0642331	1.944	0.999769	Gm14012
ENSMUSG00000115139	0.165161	1.944	0.999769	Gm4251
ENSMUSG00000032623	0.161948	1.944	0.999769	Oas1d
ENSMUSG00000100562	0.169878	1.944	0.999769	Gm29611
ENSMUSG00000114077	0.192318	1.944	0.999769	Gm48776
ENSMUSG00000085115	0.0488153	1.94399	0.999769	Gm11197
ENSMUSG00000077461	0.0488153	1.94399	0.999769	Gm26420
ENSMUSG00000108379	0.0690377	1.94399	0.999769	A730082K24Rik
ENSMUSG00000098623	0.0668778	1.94399	0.999769	Mir8112
ENSMUSG00000065457	0.0935709	1.94399	0.999769	Mir383
ENSMUSG00000114472	0.214635	1.94399	0.999769	Gm38397
ENSMUSG00000096505	0.121568	1.94399	0.999769	Trav4d-4
ENSMUSG00000081946	0.163358	1.94397	0.999769	Gm11472
ENSMUSG00000104669	0.138013	1.94394	0.999769	Gm38411
ENSMUSG00000115723	0.0892603	1.94394	0.999769	1700087M22Rik
ENSMUSG00000114881	0.0654015	1.94392	0.999769	Gm8588
ENSMUSG00000114948	0.0765006	1.94392	0.999769	Gm6066
ENSMUSG00000107098	0.111753	1.94392	0.999769	Gm29815
ENSMUSG00000103698	0.104718	1.94392	0.999769	Gm17877
ENSMUSG00000083175	0.162048	1.94392	0.999769	Gm12206
ENSMUSG00000057945	0.164808	1.94392	0.999769	Gm17136
ENSMUSG00000071591	0.182778	1.94392	0.999769	Gm10339
ENSMUSG00000101695	0.184092	1.94392	0.999769	1700094J05Rik
ENSMUSG00000085297	0.160501	1.94392	0.999769	Gm11651
ENSMUSG00000109807	0.267403	1.94392	0.999769	Gm45244
[truncated: 37,392 more rows]

## Sheet: T75A ZT18 
id	baseMean	log2FoldChange	padj	geneName
[truncated: 21,914 more rows]

[truncated: 3 more sheets: T75A ZT0, T75A ZT6 , T75A ZT12 ]
