# Supplementary material for: Npbwr1 signaling mediates fast antidepressant action
Source: Mol Psychiatry. 2024 Oct 21;30(5):1828–35. doi: 10.1038/s41380-024-02790-4 (PMC12015170; doi:10.1038/s41380-024-02790-4)
Supplement: Supplementary file 3 — Supplementary Table 2 [file 41380_2024_2790_MOESM3_ESM.xlsx]

## Sheet: deseq.full.annotated.tsv
id	baseMean	log2FoldChange	pvalue	padj	geneName
ENSMUSG00000035186	18.8661	-20.8084	5.21688e-11	1.07113e-06	Ubd
ENSMUSG00000048482	205.11	-1.80207	5.02087e-07	0.00400609	Bdnf
ENSMUSG00000021091	472.454	-0.956074	6.78448e-07	0.00400609	Serpina3n
ENSMUSG00000076612	19.0151	-3.78351	7.80459e-07	0.00400609	Ighg2c
ENSMUSG00000004952	157.158	-0.787073	1.95766e-06	0.00745855	Rasa4
ENSMUSG00000051354	78.3528	-2.46171	2.17959e-06	0.00745855	Samd3
ENSMUSG00000025017	146.916	-0.74582	1.4128e-05	0.0414396	Pik3ap1
ENSMUSG00000025647	887.777	-0.324387	2.27114e-05	0.0582888	Shisa5
ENSMUSG00000039114	643.561	-1.43233	2.88993e-05	0.0593361	Nrn1
ENSMUSG00000022148	133.877	-0.706128	2.7355e-05	0.0593361	Fyb
ENSMUSG00000087022	34.62	-2.44589	3.27592e-05	0.0602729	9130024F11Rik
ENSMUSG00000035033	503.841	-1.79562	3.88467e-05	0.0602729	Tbr1
ENSMUSG00000069919	2653.15	0.770244	3.94618e-05	0.0602729	Hba-a1
ENSMUSG00000057058	30.9408	-1.11194	4.31079e-05	0.0602729	Skap1
ENSMUSG00000020932	3836.55	-0.730347	4.40334e-05	0.0602729	Gfap
ENSMUSG00000015340	46.6721	-1.87497	5.24351e-05	0.0672874	Cybb
ENSMUSG00000004707	36.3158	-1.54546	8.25152e-05	0.0970269	Ly9
ENSMUSG00000079293	45.1099	-1.80332	8.50616e-05	0.0970269	Clec7a
ENSMUSG00000032446	57.8901	-4.225	0.000107576	0.11625	Eomes
ENSMUSG00000060402	129.7	-1.01537	0.00011469	0.117741	Chst8
ENSMUSG00000024647	440.225	-1.22272	0.000124885	0.122102	Cbln2
ENSMUSG00000073902	13.1603	-2.67486	0.000138428	0.125383	Gm1966
ENSMUSG00000063388	12.509	-3.86467	0.000140454	0.125383	BC023105
ENSMUSG00000069516	378.462	-0.84438	0.000148533	0.12707	Lyz2
ENSMUSG00000030789	37.9382	-2.41135	0.000191673	0.135704	Itgax
ENSMUSG00000045322	42.4211	-0.901886	0.000190984	0.135704	Tlr9
ENSMUSG00000069917	476.316	0.6948	0.000187372	0.135704	Hba-a2
ENSMUSG00000034422	149.917	-0.911489	0.00018356	0.135704	Parp14
ENSMUSG00000016496	172.327	-1.47441	0.000167696	0.135704	Cd274
ENSMUSG00000038147	116.861	-0.689462	0.000217904	0.139812	Cd84
ENSMUSG00000030830	30.6206	-2.11062	0.00020478	0.139812	Itgal
ENSMUSG00000062151	4645.13	0.550717	0.00021727	0.139812	Unc13c
ENSMUSG00000090942	12.5194	-2.88179	0.000256502	0.159591	F830016B08Rik
ENSMUSG00000029154	15.9005	-2.04528	0.000279665	0.165971	Cwh43
ENSMUSG00000071713	48.4601	-0.929675	0.000282923	0.165971	Csf2rb
ENSMUSG00000052305	1878.32	0.717695	0.000302645	0.172609	Hbb-bs
ENSMUSG00000033774	111.124	1.57927	0.000330443	0.183369	Npbwr1
ENSMUSG00000025279	5.01566	-4.05209	0.000368109	0.198895	Dnase1l3
ENSMUSG00000034652	45.7833	-0.905994	0.000386336	0.203391	Cd300a
ENSMUSG00000026656	140.453	-0.80469	0.000428317	0.215272	Fcgr2b
ENSMUSG00000039899	95.1469	-1.1533	0.000429872	0.215272	Fgl2
ENSMUSG00000047904	208.878	-0.584734	0.000448869	0.219433	Sstr2
ENSMUSG00000039942	25.7157	-1.18008	0.000477298	0.227904	Ptger4
ENSMUSG00000046805	1318.63	-0.620759	0.000516844	0.241178	Mpeg1
ENSMUSG00000000290	223.722	-0.670547	0.000589597	0.258562	Itgb2
ENSMUSG00000067586	185.601	-0.528037	0.000591876	0.258562	S1pr3
ENSMUSG00000050232	5.62829	-3.7809	0.000567601	0.258562	Cxcr3
ENSMUSG00000022587	2087.78	-0.363858	0.000608265	0.260185	Ly6e
ENSMUSG00000026395	168.817	-0.963306	0.00066476	0.264507	Ptprc
ENSMUSG00000038179	8.95835	-3.19357	0.000706276	0.264507	Slamf7
ENSMUSG00000073490	9.8093	-1.98205	0.000669978	0.264507	Ifi207
ENSMUSG00000050100	11.9656	-4.96023	0.000667572	0.264507	Hmx2
ENSMUSG00000067341	5.983	-3.16643	0.000664401	0.264507	H2-Eb2
ENSMUSG00000024256	231.677	-2.26183	0.000708546	0.264507	Adcyap1
ENSMUSG00000024965	130.516	-0.689362	0.000695735	0.264507	Fermt3
ENSMUSG00000039997	45.6777	-0.791692	0.000800041	0.293329	Ifi203
ENSMUSG00000053318	15.1266	-2.17253	0.000832481	0.293927	Slamf8
ENSMUSG00000073940	1603.64	0.70352	0.000887566	0.293927	Hbb-bt
ENSMUSG00000059674	170.831	-0.59694	0.00084646	0.293927	Cdh24
ENSMUSG00000053137	339.02	-0.570581	0.000884751	0.293927	Mapk11
ENSMUSG00000022504	17.6791	-2.77768	0.000859773	0.293927	Ciita
ENSMUSG00000024659	16.9495	-1.47695	0.00084298	0.293927	Anxa1
ENSMUSG00000047798	7.0466	-2.62337	0.000904003	0.294619	Cd300lf
ENSMUSG00000113369	5.61361	-3.4652	0.000929582	0.298222	Gm8504
ENSMUSG00000021587	847.682	-0.747645	0.00105093	0.31756	Pcsk1
ENSMUSG00000045763	8082.36	-0.273256	0.00103969	0.31756	Basp1
ENSMUSG00000049502	150.167	-0.645378	0.0010478	0.31756	Dtx3l
ENSMUSG00000016206	91.9053	-0.815968	0.00105173	0.31756	H2-M3
ENSMUSG00000020143	146.881	-0.5522	0.00110562	0.328994	Dock2
ENSMUSG00000038331	94.4165	-1.49686	0.00114652	0.33629	Satb2
ENSMUSG00000024300	117.412	-0.724905	0.00117177	0.338856	Myo1f
ENSMUSG00000028599	141.565	-0.560207	0.00135723	0.365556	Tnfrsf1b
ENSMUSG00000034438	33.0806	-3.88693	0.00135611	0.365556	Gbp8
ENSMUSG00000015950	226.532	-0.575021	0.0013635	0.365556	Ncf1
ENSMUSG00000029826	262.263	-0.450577	0.00138873	0.365556	Zc3hav1
ENSMUSG00000032128	39.9291	-1.54609	0.00138231	0.365556	Robo3
ENSMUSG00000032322	33.1202	-0.89225	0.00134224	0.365556	Pstpip1
ENSMUSG00000076617	437.586	-0.934839	0.00138258	0.365556	Ighm
ENSMUSG00000039264	23.4059	-2.55307	0.00144082	0.374468	Gimap3
ENSMUSG00000029236	6.55092	-2.29726	0.00160816	0.40777	Nmu
ENSMUSG00000033220	75.8436	-0.849857	0.00160868	0.40777	Rac2
ENSMUSG00000076928	21.5751	-1.60054	0.00174308	0.43645	Trac
ENSMUSG00000031995	23.2015	-1.24317	0.00178925	0.442614	St14
ENSMUSG00000076609	38.3258	-3.19739	0.0018193	0.444689	Igkc
ENSMUSG00000041669	231.134	0.416369	0.00193009	0.46622	Prima1
ENSMUSG00000060063	85.5274	-0.479891	0.00199535	0.473871	Alox5ap
ENSMUSG00000053977	13.6978	-3.23309	0.00202942	0.473871	Cd8a
ENSMUSG00000039013	16.8412	-1.39376	0.00203101	0.473871	Siglecf
ENSMUSG00000070327	504.916	-0.562488	0.00208499	0.481	Rnf213
ENSMUSG00000026826	232.469	-1.5515	0.00213522	0.487115	Nr4a2
ENSMUSG00000025877	58.423	-0.798923	0.00218663	0.49336	Hk3
ENSMUSG00000043773	199.233	0.575079	0.00239507	0.534517	1700048O20Rik
ENSMUSG00000029546	18.9478	-2.72436	0.00284568	0.558327	Uncx
ENSMUSG00000029659	68.1492	-1.08135	0.0025494	0.558327	Medag
ENSMUSG00000000628	120.747	-0.574568	0.00278564	0.558327	Hk2
ENSMUSG00000010476	90.4447	-2.5615	0.002734	0.558327	Ebf3
ENSMUSG00000036246	189.659	-0.415475	0.00261534	0.558327	Gmip
ENSMUSG00000074151	82.6318	-2.11847	0.002892	0.558327	Nlrc5
ENSMUSG00000042045	25.5973	-3.6185	0.00297888	0.558327	Sln
ENSMUSG00000023192	209.004	-0.931147	0.00285604	0.558327	Grm2
ENSMUSG00000082292	25.0566	-2.38199	0.00294842	0.558327	Gm12250
ENSMUSG00000069874	281.161	-1.69424	0.00286404	0.558327	Irgm2
ENSMUSG00000009185	8.79081	-3.06275	0.00267464	0.558327	Ccl8
ENSMUSG00000004040	1426.16	-0.223087	0.00287312	0.558327	Stat3
ENSMUSG00000051506	74.7615	-0.571063	0.00267314	0.558327	Wdfy4
ENSMUSG00000073421	263.632	-3.27677	0.0027908	0.558327	H2-Ab1
ENSMUSG00000073411	2237.54	-1.48351	0.00276791	0.558327	H2-D1
ENSMUSG00000046668	1014.28	-0.375209	0.00266071	0.558327	Cxxc5
ENSMUSG00000024610	826.825	-3.34995	0.00299123	0.558327	Cd74
ENSMUSG00000042532	1317.17	-0.46926	0.00293683	0.558327	Golga7b
ENSMUSG00000026981	4.37844	-2.54564	0.00320078	0.562282	Il1rn
ENSMUSG00000086496	578.215	0.382687	0.00309999	0.562282	Gm14204
ENSMUSG00000045502	11.0119	-2.28162	0.0031435	0.562282	Hcar2
ENSMUSG00000054435	22.5923	-1.91936	0.00320412	0.562282	Gimap4
ENSMUSG00000036594	306.236	-3.3676	0.00305972	0.562282	H2-Aa
ENSMUSG00000055413	20.3086	-1.63358	0.00319242	0.562282	H2-Q5
ENSMUSG00000073555	54.0516	-2.61871	0.00312229	0.562282	Gm4951
ENSMUSG00000052726	410.565	-0.374656	0.00337067	0.562552	Kcnt2
ENSMUSG00000036067	250.391	-0.383059	0.0033958	0.562552	Slc2a6
ENSMUSG00000094344	16.8252	-1.41299	0.00338984	0.562552	Gm11942
ENSMUSG00000041112	4235.72	0.191141	0.00339745	0.562552	Elmo1
ENSMUSG00000094796	4.69311	-2.21006	0.00333664	0.562552	BC147527
ENSMUSG00000021779	1364.06	0.279953	0.00331307	0.562552	Thrb
ENSMUSG00000073409	129.527	-2.02394	0.00326835	0.562552	H2-Q6
ENSMUSG00000032085	160.646	0.439572	0.0035211	0.578362	Tagln
ENSMUSG00000027995	71.3276	-0.725254	0.00360772	0.582389	Tlr2
ENSMUSG00000063286	104.601	-0.729046	0.00358751	0.582389	Gm8995
ENSMUSG00000002900	714.396	0.367696	0.00363072	0.582389	Lamb1
ENSMUSG00000072620	51.249	-0.929168	0.00375713	0.593395	Slfn2
ENSMUSG00000097452	63.6229	-1.0851	0.00374125	0.593395	Gm2824
ENSMUSG00000048706	158.899	-0.474199	0.00389521	0.594911	Lurap1l
ENSMUSG00000028581	978.299	-0.339438	0.00388594	0.594911	Laptm5
ENSMUSG00000020059	12.7391	-1.33486	0.00396955	0.594911	Sycp3
ENSMUSG00000048852	12.0737	-2.75175	0.00394065	0.594911	Gm12185
ENSMUSG00000021998	343.246	-0.464024	0.00389045	0.594911	Lcp1
ENSMUSG00000024899	586.702	0.342444	0.00379643	0.594911	Papss2
ENSMUSG00000025270	107.507	0.773972	0.00393721	0.594911	Alas2
ENSMUSG00000045005	224.46	0.338384	0.00405279	0.59992	Fzd5
ENSMUSG00000028832	1400.1	-0.3234	0.00409063	0.59992	Stmn1
ENSMUSG00000001494	8.43909	-5.57841	0.00406832	0.59992	Sost
ENSMUSG00000027015	56.8508	-0.662244	0.00412932	0.601299	Cybrd1
ENSMUSG00000079465	11.5378	2.23969	0.00416586	0.602349	Col4a3
ENSMUSG00000032350	1815.63	0.192779	0.00424387	0.609337	Gclc
ENSMUSG00000073433	624.874	-0.314759	0.00430186	0.613373	Arhgdig
ENSMUSG00000003882	14.4013	-1.3011	0.00437817	0.619949	Il7r
ENSMUSG00000060586	241.954	-3.11448	0.00448839	0.631203	H2-Eb1
ENSMUSG00000004612	10.2345	-3.4414	0.00471116	0.653578	Nkg7
ENSMUSG00000025582	2344.75	-0.680294	0.00471093	0.653578	Nptx1
ENSMUSG00000068606	8.61118	-3.32751	0.00480246	0.661773	Gm4841
ENSMUSG00000052085	179.957	-0.488371	0.0049392	0.676078	Dock8
ENSMUSG00000027355	36.6844	0.767455	0.00497731	0.676324	Tmco5
ENSMUSG00000038151	25.0983	-0.827813	0.00500688	0.676324	Prdm1
ENSMUSG00000020424	73.0047	-0.466229	0.00509469	0.678588	Castor1
ENSMUSG00000034271	569.217	-0.332898	0.00510586	0.678588	Jdp2
ENSMUSG00000001750	331.075	-0.369194	0.00512279	0.678588	Tcirg1
ENSMUSG00000016179	837.8	0.282042	0.00538849	0.679026	Camk1g
ENSMUSG00000056501	119.613	-0.456126	0.00569897	0.679026	Cebpb
ENSMUSG00000105504	138.415	-1.29083	0.00522803	0.679026	Gbp5
ENSMUSG00000040253	197.927	-0.917641	0.00534329	0.679026	Gbp7
ENSMUSG00000003644	402.389	-0.336199	0.00547586	0.679026	Rps6ka1
ENSMUSG00000036856	155.924	-0.599948	0.00537199	0.679026	Wnt4
ENSMUSG00000029171	149.146	-0.332705	0.00568145	0.679026	Pgm2
ENSMUSG00000005220	21.1239	-1.86448	0.00566012	0.679026	Corin
ENSMUSG00000106734	45.8672	-1.01092	0.00561345	0.679026	Gm20559
ENSMUSG00000076498	18.9287	-1.52593	0.00570213	0.679026	Trbc2
ENSMUSG00000030792	43.7983	-1.88349	0.00541846	0.679026	Dkkl1
ENSMUSG00000032252	1448.23	0.184554	0.00583475	0.679026	Glce
ENSMUSG00000048521	12.1617	-2.82548	0.00574036	0.679026	Cxcr6
ENSMUSG00000019772	179.93	-1.19456	0.00553624	0.679026	Vip
ENSMUSG00000020061	8.88919	-2.56044	0.00576158	0.679026	Mybpc1
ENSMUSG00000020566	155.306	0.652494	0.00533312	0.679026	Atp6v1c2
ENSMUSG00000021457	108.487	-0.424774	0.00533001	0.679026	Syk
ENSMUSG00000033063	788.263	0.419474	0.00552487	0.679026	Cntnap3
ENSMUSG00000114780	68.9815	0.647097	0.00519775	0.679026	AI197445
ENSMUSG00000060550	112.992	-2.45916	0.00580586	0.679026	H2-Q7
ENSMUSG00000004730	228.523	-0.545971	0.00585367	0.679026	Adgre1
ENSMUSG00000024079	191.769	-0.437984	0.00555889	0.679026	Eif2ak2
ENSMUSG00000051413	276.607	0.280912	0.00591834	0.68267	Plagl2
ENSMUSG00000026638	26.3848	0.686466	0.00601511	0.68888	Irf6
ENSMUSG00000036109	9.67689	1.24338	0.00603927	0.68888	Mbnl3
ENSMUSG00000036782	3817.62	0.235113	0.00607995	0.689688	Klhl13
ENSMUSG00000110874	3.80044	-2.95557	0.00613348	0.691938	D030045P18Rik
ENSMUSG00000001588	4.46451	-3.21051	0.00618974	0.694468	Acap1
ENSMUSG00000047735	193.716	-0.565701	0.00627997	0.700762	Samd9l
ENSMUSG00000032000	50.9374	-0.729904	0.00649906	0.719567	Birc3
ENSMUSG00000001870	132.667	-0.425531	0.00651858	0.719567	Ltbp1
ENSMUSG00000025888	46.944	-0.840246	0.00670871	0.735039	Casp1
ENSMUSG00000069372	157.935	-1.90419	0.00673034	0.735039	Ctxn3
ENSMUSG00000026832	10.81	-1.41264	0.00719826	0.735112	Cytip
ENSMUSG00000034009	63.6198	-1.33679	0.00726594	0.735112	Rxfp1
ENSMUSG00000061887	2855.53	-0.158376	0.00699739	0.735112	Ssbp3
ENSMUSG00000072845	10.0834	2.10008	0.00725536	0.735112	Tmprss11a
ENSMUSG00000034384	12.9273	-1.58405	0.00701417	0.735112	Barhl2
ENSMUSG00000052301	417.8	-0.489706	0.00717553	0.735112	Doc2a
ENSMUSG00000040148	18.3175	-3.69387	0.00719582	0.735112	Hmx3
ENSMUSG00000090535	4.10125	-2.11259	0.00720299	0.735112	Gm8540
ENSMUSG00000035697	210.492	-0.510231	0.007234	0.735112	Arhgap45
ENSMUSG00000078922	23.0087	-2.20362	0.00725877	0.735112	Tgtp1
ENSMUSG00000047534	10.1364	1.27076	0.00730386	0.735112	Mis18bp1
ENSMUSG00000049625	94.7357	-0.442344	0.00725686	0.735112	Tifab
ENSMUSG00000050002	358.666	-0.229882	0.00716331	0.735112	Idnk
ENSMUSG00000105703	27.3771	2.00834	0.00719799	0.735112	Gm43305
ENSMUSG00000046523	775.421	0.339935	0.00728747	0.735112	Kctd4
ENSMUSG00000022817	1390.89	-0.242647	0.00718163	0.735112	Itgb5
ENSMUSG00000020395	17.88	-0.96578	0.00744951	0.742492	Itk
ENSMUSG00000004341	44.8458	1.02667	0.0074289	0.742492	Gpx6
ENSMUSG00000074796	155.293	0.710952	0.00759424	0.753261	Slc4a11
ENSMUSG00000038507	306.262	-0.392756	0.00792015	0.778069	Parp12
ENSMUSG00000008496	365.227	-0.360752	0.00791995	0.778069	Pou2f2
ENSMUSG00000068452	13.7987	-3.83797	0.00796858	0.779099	Duox2
ENSMUSG00000026829	18.9842	-0.891353	0.00807148	0.78542	Gbgt1
ENSMUSG00000115729	31.6684	-0.684098	0.00820911	0.795045	Gm48957
ENSMUSG00000045328	36.2253	0.608601	0.00829481	0.795837	Cenpe
ENSMUSG00000091898	31.4379	-0.846038	0.00826026	0.795837	Tnnc1
ENSMUSG00000049744	60.3526	-1.17212	0.00857206	0.802638	Arhgap15
ENSMUSG00000035456	84.3753	-1.3196	0.00852924	0.802638	Prdm8
ENSMUSG00000029335	154.321	-1.07936	0.0085635	0.802638	Bmp3
ENSMUSG00000063234	39.2403	-0.732299	0.00860025	0.802638	Gpr84
ENSMUSG00000045036	16.7807	-1.45109	0.00845077	0.802638	Tmem232
ENSMUSG00000079419	21.7091	-1.34204	0.00857629	0.802638	Ms4a6c
ENSMUSG00000006014	29.2085	-2.62842	0.00905812	0.804424	Prg4
ENSMUSG00000006494	1107.05	-0.186721	0.00953282	0.804424	Pdk1
ENSMUSG00000034701	40.213	-1.34596	0.00901338	0.804424	Neurod1
ENSMUSG00000027514	27.5557	-2.7559	0.009282	0.804424	Zbp1
ENSMUSG00000000682	72.0523	-1.16327	0.00941461	0.804424	Cd52
ENSMUSG00000040659	2925.2	-0.312012	0.00922026	0.804424	Efhd2
ENSMUSG00000056004	1561.33	0.173229	0.00936281	0.804424	9330182L06Rik
ENSMUSG00000054520	116.787	-0.345767	0.00940104	0.804424	Sh3bp2
ENSMUSG00000048779	55.7807	-0.636096	0.00891703	0.804424	P2ry6
ENSMUSG00000048677	63.6365	-0.506694	0.00959887	0.804424	Tpcn2
ENSMUSG00000032172	1131.14	-0.390336	0.00941136	0.804424	Olfm2
ENSMUSG00000097069	12.1384	1.0677	0.00895751	0.804424	Gm16998
ENSMUSG00000020096	7.41876	-1.95868	0.00956369	0.804424	Tbata
ENSMUSG00000078853	368.417	-2.24544	0.00912106	0.804424	Igtp
ENSMUSG00000001123	167.682	-0.415359	0.00884136	0.804424	Lgals9
ENSMUSG00000033880	750.231	-0.687016	0.00957328	0.804424	Lgals3bp
ENSMUSG00000035105	94.3105	-0.712704	0.00933154	0.804424	Egln3
ENSMUSG00000054889	25.1039	1.36548	0.00914524	0.804424	Dsp
ENSMUSG00000078945	50.5582	-0.694452	0.00947305	0.804424	Naip2
ENSMUSG00000021822	47.6831	-0.548051	0.00918049	0.804424	Plau
ENSMUSG00000071714	28.3349	-0.800043	0.00889571	0.804424	Csf2rb2
ENSMUSG00000066720	4.24384	1.92785	0.00946763	0.804424	Cldn9
ENSMUSG00000015451	116.471	-0.864331	0.00868993	0.804424	C4a
ENSMUSG00000024517	22.8473	-1.16169	0.00945146	0.804424	Grp
ENSMUSG00000040990	1515.91	0.167518	0.00883103	0.804424	Sh3kbp1
ENSMUSG00000039633	612.002	0.236209	0.00993278	0.829024	Lonrf1
ENSMUSG00000105226	5.04942	1.72723	0.0101039	0.833144	A930028O11Rik
ENSMUSG00000029417	66.2518	-4.7385	0.0100359	0.833144	Cxcl9
ENSMUSG00000068699	72.678	-0.682884	0.0100855	0.833144	Flnc
ENSMUSG00000063739	7.91233	1.30211	0.0102074	0.838315	Gm4963
ENSMUSG00000032036	1830.47	0.177094	0.0103335	0.845292	Kirrel3
ENSMUSG00000052160	259.931	-0.49962	0.0103879	0.846366	Pld4
ENSMUSG00000020828	494.137	-0.218794	0.0104904	0.847988	Pld2
ENSMUSG00000031103	59.8855	-0.631908	0.0104543	0.847988	Elf4
ENSMUSG00000039304	97.5262	-0.491696	0.0106292	0.855839	Tnfsf10
ENSMUSG00000023886	40.1381	-1.51971	0.0107213	0.859881	Smoc2
ENSMUSG00000024732	193.423	0.25845	0.0107872	0.861801	Ccdc86
ENSMUSG00000047180	49.2059	-0.700959	0.0108525	0.863069	Neurl3
ENSMUSG00000028631	76.7721	-0.623477	0.0108871	0.863069	Kcnq4
ENSMUSG00000022696	368.997	-0.402009	0.0109761	0.866771	Sidt1
ENSMUSG00000093904	9447.98	0.126493	0.0110893	0.872358	Tomm20
ENSMUSG00000034116	123.963	-0.528259	0.0112181	0.879124	Vav1
ENSMUSG00000041515	206.993	-0.647692	0.0113306	0.879843	Irf8
ENSMUSG00000018381	143.672	-0.394542	0.0114682	0.879843	Abi3
ENSMUSG00000024334	21.7951	-1.48129	0.0114844	0.879843	H2-Oa
ENSMUSG00000026322	211.709	0.516653	0.0114764	0.879843	Htr4
ENSMUSG00000039699	11.3984	-1.55328	0.01138	0.879843	Batf2
ENSMUSG00000031207	748.248	-0.270152	0.0114817	0.879843	Msn
ENSMUSG00000059714	1681.12	-0.169953	0.0115641	0.882651	Flot1
ENSMUSG00000057137	52.4614	-0.869787	0.0116366	0.884898	Tmem140
ENSMUSG00000018899	208.99	-0.914592	0.0117263	0.888429	Irf1
ENSMUSG00000048540	34.4587	-1.44346	0.0119089	0.898944	Nhlh2
ENSMUSG00000020101	844.625	-0.262561	0.0120601	0.907025	Vsir
ENSMUSG00000033948	688.664	0.279202	0.0121896	0.912652	Zswim5
ENSMUSG00000039474	6518.6	0.417709	0.0122683	0.912652	Wfs1
ENSMUSG00000061232	1542.2	-1.40325	0.0122329	0.912652	H2-K1
ENSMUSG00000008398	206.411	-0.345727	0.0124069	0.919633	Elk3
ENSMUSG00000076613	4.62164	-3.59336	0.01257	0.928374	Ighg2b
ENSMUSG00000100033	13.1412	-2.5095	0.0127466	0.929106	Gm8337
ENSMUSG00000036480	41.6489	0.651487	0.0127153	0.929106	Prss56
ENSMUSG00000026315	34.4808	-1.21996	0.0127609	0.929106	Serpinb8
ENSMUSG00000048865	124.48	-0.512838	0.0126603	0.929106	Arhgap30
ENSMUSG00000035929	283.651	-1.71041	0.0128575	0.929541	H2-Q4
ENSMUSG00000031212	103.76	-1.52569	0.0128394	0.929541	Pgr15l
ENSMUSG00000020038	614.261	0.242595	0.0129471	0.932737	Cry1
ENSMUSG00000052776	21.8029	-1.22641	0.0130824	0.935919	Oas1a
ENSMUSG00000073418	2160.06	-1.0415	0.0130716	0.935919	C4b
ENSMUSG00000027188	191.489	-0.534285	0.0131635	0.938446	Pamr1
ENSMUSG00000075569	79.335	-0.565951	0.0133836	0.938937	Rsph10b
ENSMUSG00000049988	25.5895	-0.695384	0.0134028	0.938937	Lrrc25
ENSMUSG00000031838	74.1307	-0.678715	0.0134447	0.938937	Ifi30
ENSMUSG00000032094	4.16991	-3.85623	0.0132312	0.938937	Cd3d
ENSMUSG00000059248	954.694	-0.349923	0.0134105	0.938937	Septin9
ENSMUSG00000024087	68.3494	-0.498422	0.0133056	0.938937	Cyp1b1
ENSMUSG00000000058	584.021	-0.331653	0.0135096	0.940265	Cav2
ENSMUSG00000054855	326.748	-0.529985	0.0135945	0.942983	Rnd1
ENSMUSG00000091649	16.5233	-1.24981	0.0136942	0.9467	Phf11b
ENSMUSG00000026480	69.5206	-0.551166	0.0137421	0.946822	Ncf2
ENSMUSG00000035208	56.0997	-1.00291	0.0138043	0.94729	Slfn8
ENSMUSG00000071573	27.6504	0.75334	0.0138412	0.94729	Rnls
ENSMUSG00000040296	150.972	-0.444093	0.0140106	0.949394	Ddx58
ENSMUSG00000054612	25.7531	-0.687083	0.0139813	0.949394	Mgmt
ENSMUSG00000003206	16.7781	-0.902828	0.0139345	0.949394	Ebi3
ENSMUSG00000049630	494.362	-1.06845	0.0141906	0.95216	C1ql3
ENSMUSG00000030577	22.2191	-1.01971	0.0141862	0.95216	Cd22
ENSMUSG00000024164	256.107	-2.00636	0.014145	0.95216	C3
ENSMUSG00000097428	639.425	0.181624	0.0142539	0.952722	AW047730
ENSMUSG00000030270	169.66	-1.06523	0.0142918	0.952722	Cpne9
ENSMUSG00000043263	15.3886	-1.42032	0.0144511	0.960226	Ifi209
ENSMUSG00000026434	2864.46	0.155957	0.0146893	0.965826	Nucks1
ENSMUSG00000027004	157.484	-1.07394	0.0150608	0.965826	Frzb
ENSMUSG00000017737	23.2334	-0.845749	0.0150966	0.965826	Mmp9
ENSMUSG00000073774	14.2891	0.883811	0.0150539	0.965826	Kncn
ENSMUSG00000054675	723.611	-0.342908	0.0147022	0.965826	Tmem119
ENSMUSG00000053044	4.84996	-2.54683	0.0149783	0.965826	Cd8b1
ENSMUSG00000040552	75.9367	-0.525309	0.0150095	0.965826	C3ar1
ENSMUSG00000030341	260.552	-0.289903	0.01473	0.965826	Tnfrsf1a
ENSMUSG00000031594	21.5239	0.794006	0.0146599	0.965826	Fgl1
ENSMUSG00000023249	120.197	-0.448714	0.0147882	0.965826	Parp3
ENSMUSG00000057969	70.1907	1.34358	0.0150596	0.965826	Sema3b
ENSMUSG00000079022	19.7679	-1.14498	0.0150999	0.965826	Col22a1
ENSMUSG00000105096	34.5825	-2.46794	0.0152208	0.970539	Gbp10
ENSMUSG00000042842	29.4748	-0.80598	0.0153769	0.97746	Serpinb6b
ENSMUSG00000104713	57.2984	-1.41248	0.0154316	0.977903	Gbp6
ENSMUSG00000093436	67.1694	0.434419	0.0159458	0.980049	Gm20646
ENSMUSG00000062939	8.12433	-1.50457	0.0167189	0.980049	Stat4
ENSMUSG00000026009	4.8456	-2.77757	0.0162321	0.980049	Icos
ENSMUSG00000026347	326.998	-0.616814	0.0170883	0.980049	Tmem163
ENSMUSG00000060802	2711.67	-1.08866	0.0170431	0.980049	B2m
ENSMUSG00000085007	112.547	-1.85225	0.0166027	0.980049	Gm11549
ENSMUSG00000028397	767.515	0.151378	0.016594	0.980049	Kdm4c
ENSMUSG00000100514	8.25977	1.29864	0.0169721	0.980049	Gm12960
ENSMUSG00000041202	7.64507	-1.31515	0.016	0.980049	Pla2g2d
ENSMUSG00000025534	371.323	-0.236033	0.0165636	0.980049	Gusb
ENSMUSG00000058291	956.612	0.148792	0.0167309	0.980049	Zfp68
ENSMUSG00000038213	225.463	-0.374167	0.0158694	0.980049	Tapbpl
ENSMUSG00000051048	117.32	-0.625973	0.0166975	0.980049	P4ha3
ENSMUSG00000037405	89.0126	-0.677656	0.0167241	0.980049	Icam1
ENSMUSG00000031994	35.7903	-0.668062	0.0161983	0.980049	Adamts8
ENSMUSG00000032093	8.03816	-2.49494	0.0158604	0.980049	Cd3e
ENSMUSG00000032265	196.884	-0.560348	0.0168526	0.980049	Tent5a
ENSMUSG00000019865	100.586	-1.21287	0.0164135	0.980049	Nmbr
ENSMUSG00000016984	266.764	0.226454	0.0158106	0.980049	Etaa1
ENSMUSG00000081952	28.2631	0.666707	0.0158971	0.980049	Gm12178
ENSMUSG00000078921	53.2934	-2.48714	0.015868	0.980049	Tgtp2
ENSMUSG00000045532	327.976	-0.356734	0.0162026	0.980049	C1ql1
ENSMUSG00000045440	14.8525	-1.48424	0.0155613	0.980049	Insm2
ENSMUSG00000021190	2691.98	-0.194149	0.0159653	0.980049	Lgmn
ENSMUSG00000041481	6.23299	-1.51113	0.0168925	0.980049	Serpina3g
ENSMUSG00000044988	23.9297	-1.61626	0.0170615	0.980049	Ucn3
ENSMUSG00000097276	51.6119	0.470587	0.0160041	0.980049	4930525G20Rik
ENSMUSG00000045509	110.562	0.497656	0.0165606	0.980049	Gpr150
ENSMUSG00000060429	261.483	0.449159	0.0158461	0.980049	Sntb1
ENSMUSG00000081453	527.197	0.338333	0.0166752	0.980049	Gm6767
ENSMUSG00000022952	34.3697	-0.650369	0.0166611	0.980049	Runx1
ENSMUSG00000024339	355.827	-0.602772	0.0167203	0.980049	Tap2
ENSMUSG00000024349	95.9569	-0.451396	0.0169258	0.980049	Sting1
ENSMUSG00000053441	25.2079	0.86534	0.0169554	0.980049	Adamts19
ENSMUSG00000005672	886.578	0.322454	0.0175733	0.983148	Kit
ENSMUSG00000029622	306.621	-0.406926	0.0173136	0.983148	Arpc1b
ENSMUSG00000074345	331.04	-0.492749	0.0174238	0.983148	Tnfaip8l3
ENSMUSG00000033590	25.6119	1.0983	0.0175624	0.983148	Myo5c
ENSMUSG00000004791	53.3535	-0.661922	0.0174399	0.983148	Pgf
ENSMUSG00000051920	63.7322	-1.13463	0.0174682	0.983148	Rspo2
ENSMUSG00000022439	143.932	-0.363004	0.0174045	0.983148	Parvg
ENSMUSG00000036908	444.311	-0.442044	0.0175257	0.983148	Unc93b1
ENSMUSG00000024785	432.246	0.219778	0.0174212	0.983148	Rcl1
ENSMUSG00000042596	4.61718	-4.22538	0.017991	0.985145	Tfap2d
ENSMUSG00000026630	10.6824	-1.23883	0.0179929	0.985145	Batf3
ENSMUSG00000079110	21.8891	-0.723629	0.0176996	0.985145	Capn3
ENSMUSG00000033726	40.2724	-1.47764	0.0179445	0.985145	Emx1
ENSMUSG00000055125	44.8634	-0.831611	0.0179101	0.985145	M5C1000I18Rik
ENSMUSG00000079323	5.00714	-2.02339	0.0178564	0.985145	Gm20661
ENSMUSG00000112666	92.5307	0.605904	0.0179618	0.985145	Gm48485
ENSMUSG00000024338	180.09	-1.47037	0.0179445	0.985145	Psmb8
ENSMUSG00000007613	871.945	-0.311164	0.0180805	0.98678	Tgfbr1
ENSMUSG00000079669	96.0681	0.390255	0.0181788	0.98678	Gm17396
ENSMUSG00000068227	17.5748	-1.84346	0.018215	0.98678	Il2rb
ENSMUSG00000022912	412.991	-0.273396	0.0182035	0.98678	Pros1
ENSMUSG00000020846	357.535	-0.236379	0.0183149	0.987595	Rflnb
ENSMUSG00000021371	430.091	-0.370316	0.0183262	0.987595	Mcur1
ENSMUSG00000064337	77782.7	0.0428567	0.692569	0.999674	mt-Rnr1
ENSMUSG00000064339	147435	0.042636	0.65487	0.999674	mt-Rnr2
ENSMUSG00000064340	10.0782	0.469235	0.318918	0.999674	mt-Tl1
ENSMUSG00000064341	160305	0.123348	0.249098	0.999674	mt-Nd1
ENSMUSG00000064342	276.134	0.267853	0.0296589	0.999674	mt-Ti
ENSMUSG00000064343	86.6347	0.0675761	0.722723	0.999674	mt-Tq
ENSMUSG00000064344	135.416	0.408775	0.0347208	0.999674	mt-Tm
ENSMUSG00000064345	113771	0.152613	0.163878	0.999674	mt-Nd2
ENSMUSG00000064346	222.751	0.114944	0.418004	0.999674	mt-Tw
ENSMUSG00000064347	25.0823	0.291456	0.35873	0.999674	mt-Ta
ENSMUSG00000064348	3.78799	0.580947	0.465321	0.999674	mt-Tn
ENSMUSG00000064351	351351	0.0758726	0.436389	0.999674	mt-Co1
ENSMUSG00000064352	5.2455	0.12732	0.864358	0.999674	mt-Ts1
ENSMUSG00000064354	1763.86	0.139854	0.373199	0.999674	mt-Co2
ENSMUSG00000064356	95.9514	0.39971	0.108377	0.999674	mt-Atp8
ENSMUSG00000064357	2224.2	0.0475232	0.725531	0.999674	mt-Atp6
ENSMUSG00000064358	1576.62	0.16853	0.337573	0.999674	mt-Co3
ENSMUSG00000064360	239.236	0.0870885	0.571156	0.999674	mt-Nd3
ENSMUSG00000065947	288.961	0.243093	0.365212	0.999674	mt-Nd4l
ENSMUSG00000064363	102463	0.124413	0.221786	0.999674	mt-Nd4
ENSMUSG00000064367	137411	0.0742521	0.556876	0.999674	mt-Nd5
ENSMUSG00000064368	3434.16	0.00407703	0.98039	0.999674	mt-Nd6
ENSMUSG00000064369	28.5088	-0.40749	0.264227	0.999674	mt-Te
ENSMUSG00000064370	233494	0.152461	0.17419	0.999674	mt-Cytb
ENSMUSG00000064371	18.3549	0.00972619	0.979522	0.999674	mt-Tt
ENSMUSG00000064372	93.5673	-0.0903374	0.581986	0.999674	mt-Tp
ENSMUSG00000051951	758.683	-0.102278	0.816355	0.999674	Xkr4
ENSMUSG00000103147	18.0188	0.345112	0.391322	0.999674	Gm7341
ENSMUSG00000102331	20.9158	0.101967	0.852025	0.999674	Gm19938
ENSMUSG00000102348	6.57819	-0.429701	0.441937	0.999674	Gm10568
ENSMUSG00000025900	5.07625	-0.709445	0.43476	0.999674	Rp1
ENSMUSG00000025902	138.444	0.00365988	0.984163	0.999674	Sox17
ENSMUSG00000102269	11.8199	-0.0752899	0.865018	0.999674	Gm7357
ENSMUSG00000098104	465.541	0.0494666	0.67776	0.999674	Gm6085
ENSMUSG00000102175	4.80136	0.50757	0.451011	0.999674	Gm6119
ENSMUSG00000103922	921.765	0.0358739	0.630525	0.999674	Gm6123
ENSMUSG00000033845	614.93	-0.0818563	0.358013	0.999674	Mrpl15
ENSMUSG00000102275	13.7299	-0.0886335	0.871622	0.999674	Gm37144
ENSMUSG00000025903	501.894	-0.0976938	0.276439	0.999674	Lypla1
ENSMUSG00000033813	627.736	0.101508	0.210433	0.999674	Tcea1
ENSMUSG00000062588	188.158	0.147965	0.212594	0.999674	Gm6104
ENSMUSG00000103280	58.6197	0.0874937	0.692129	0.999674	Gm37277
ENSMUSG00000002459	866.547	0.26054	0.0984595	0.999674	Rgs20
ENSMUSG00000033793	3796.07	-0.0126103	0.782577	0.999674	Atp6v1h
ENSMUSG00000025905	758.966	0.0588197	0.739052	0.999674	Oprk1
ENSMUSG00000025907	2072.18	0.0100537	0.928444	0.999674	Rb1cc1
ENSMUSG00000090031	94.7556	0.077507	0.73057	0.999674	4732440D04Rik
ENSMUSG00000103355	26.6539	-0.0338861	0.912359	0.999674	Gm2147
ENSMUSG00000103845	147.621	-0.0738387	0.731389	0.999674	Gm19026
ENSMUSG00000033740	381.016	-0.0454628	0.778224	0.999674	St18
ENSMUSG00000102135	90.2371	0.286717	0.0771063	0.999674	Gm37108
ENSMUSG00000051285	2967.12	0.0535342	0.707865	0.999674	Pcmtd1
ENSMUSG00000103509	83.6651	0.248746	0.53343	0.999674	Gm38372
ENSMUSG00000048538	33.0399	-0.212364	0.393879	0.999674	Gm9826
ENSMUSG00000097797	16.4134	0.851453	0.157211	0.999674	Gm26901
ENSMUSG00000104226	6.02666	-0.32832	0.540632	0.999674	Gm7470
ENSMUSG00000025909	588.134	0.0531436	0.612054	0.999674	Sntg1
ENSMUSG00000086235	35.5747	-0.0697732	0.816683	0.999674	Gm16284
ENSMUSG00000102272	34.4064	0.0608673	0.802635	0.999674	Gm7512
ENSMUSG00000061024	626.324	-0.0762293	0.480492	0.999674	Rrs1
ENSMUSG00000025911	521.833	0.189623	0.0201163	0.999674	Adhfe1
ENSMUSG00000079671	16.6537	-0.638005	0.0891193	0.999674	2610203C22Rik
ENSMUSG00000067879	1996.71	-1.02456	0.0348296	0.999674	Vxn
ENSMUSG00000025912	109.686	-0.21961	0.323551	0.999674	Mybl1
ENSMUSG00000045210	2188.45	-0.0445445	0.688187	0.999674	Vcpip1
ENSMUSG00000097893	4.87552	-0.586749	0.395885	0.999674	1700034P13Rik
ENSMUSG00000025915	574.898	0.384054	0.0703366	0.999674	Sgk3
ENSMUSG00000046334	47.2215	-0.261493	0.250477	0.999674	Gm6195
ENSMUSG00000046101	42.6803	-0.0181321	0.955575	0.999674	Mcmdc2
ENSMUSG00000098234	199.036	0.274662	0.0794446	0.999674	Snhg6
ENSMUSG00000099032	16.0942	-0.563077	0.0963062	0.999674	Tcf24
ENSMUSG00000025916	15.2377	-0.0821057	0.810587	0.999674	Ppp1r42
ENSMUSG00000025917	1457.23	-0.0227606	0.744012	0.999674	Cops5
ENSMUSG00000056763	532.141	-0.0135285	0.913966	0.999674	Cspp1
ENSMUSG00000067851	2623.06	-0.0368465	0.73658	0.999674	Arfgef1
ENSMUSG00000042501	11.7838	-1.12919	0.15863	0.999674	Cpa6
ENSMUSG00000048960	2245.89	0.0536953	0.719378	0.999674	Prex2
ENSMUSG00000057715	1763.56	0.0815837	0.645516	0.999674	A830018L16Rik
ENSMUSG00000016918	882.801	-0.0285024	0.88108	0.999674	Sulf1
ENSMUSG00000025938	246.612	0.374249	0.236075	0.999674	Slco5a1
ENSMUSG00000005886	2627.68	-0.0135936	0.916058	0.999674	Ncoa2
ENSMUSG00000025935	642.41	-0.0988419	0.353576	0.999674	Tram1
ENSMUSG00000025937	399.927	0.0351332	0.798255	0.999674	Lactb2
ENSMUSG00000025932	136.814	-0.0280315	0.910165	0.999674	Eya1
ENSMUSG00000054493	10.0556	-0.0893821	0.833997	0.999674	Gm9947
ENSMUSG00000025930	16.2479	-0.386278	0.235163	0.999674	Msc
ENSMUSG00000103492	5.59069	-0.641213	0.381581	0.999674	Gm37412
ENSMUSG00000082193	5.17934	0.232709	0.751021	0.999674	Rpl5-ps1
ENSMUSG00000032769	7.25382	-0.00856766	0.987649	0.999674	Trpa1
ENSMUSG00000092083	567.481	-0.0321525	0.899552	0.999674	Kcnb2
ENSMUSG00000025925	177.84	-0.108483	0.414924	0.999674	Terf1
ENSMUSG00000104379	15.0786	-0.0609491	0.878214	0.999674	Gm37509
ENSMUSG00000032719	16.6847	-0.376988	0.317721	0.999674	Sbspon
ENSMUSG00000067795	10.0637	-0.128814	0.800033	0.999674	4930444P10Rik
ENSMUSG00000043716	1322.06	0.113624	0.129628	0.999674	Rpl7
ENSMUSG00000025921	336.026	0.196757	0.142912	0.999674	Rdh10
ENSMUSG00000025920	3150.8	-0.0785524	0.375928	0.999674	Stau2
ENSMUSG00000025939	1283.17	0.0487399	0.586156	0.999674	Ube2w
ENSMUSG00000102457	5.4915	-0.639275	0.323852	0.999674	Gm38342
ENSMUSG00000079658	2429.7	0.0499514	0.570612	0.999674	Eloc
ENSMUSG00000025940	911.136	0.0719312	0.337322	0.999674	Tmem70
ENSMUSG00000025779	8.88715	0.935492	0.056403	0.999674	Ly96
ENSMUSG00000091020	134.034	0.0310344	0.863193	0.999674	Gm5828
ENSMUSG00000042686	354.825	0.146048	0.443663	0.999674	Jph1
ENSMUSG00000025777	3003.12	0.00535989	0.951205	0.999674	Gdap1
ENSMUSG00000100398	5.9721	-0.696376	0.245229	0.999674	Gm5251
ENSMUSG00000101589	344.9	0.0617319	0.510725	0.999674	Rbm6-ps1
ENSMUSG00000067780	13.5303	0.0392017	0.955707	0.999674	Pi15
ENSMUSG00000100053	6.0652	-0.365473	0.613967	0.999674	Gm28154
ENSMUSG00000085125	9.76625	0.222918	0.632793	0.999674	Gm16070
ENSMUSG00000025776	104.72	0.129559	0.690538	0.999674	Crispld1
ENSMUSG00000100554	8.68815	0.0885893	0.846353	0.999674	Gm7690
ENSMUSG00000109887	67.2205	0.21373	0.251481	0.999674	Gm28756
ENSMUSG00000101685	40.5188	0.201339	0.387464	0.999674	Gm17837
ENSMUSG00000025927	11.4515	-0.741848	0.158185	0.999674	Tfap2b
ENSMUSG00000100204	209.485	-0.112995	0.319074	0.999674	Gm4849
ENSMUSG00000041859	80.6687	0.134953	0.432933	0.999674	Mcm3
ENSMUSG00000097934	8.37779	-0.419054	0.470348	0.999674	6720483E21Rik
ENSMUSG00000025931	3459.44	-0.176407	0.22043	0.999674	Paqr8
ENSMUSG00000041809	40.2372	0.025553	0.945776	0.999674	Efhc1
ENSMUSG00000041779	34.6441	-0.105442	0.690322	0.999674	Tram2
ENSMUSG00000100819	4.61779	0.561821	0.363627	0.999674	Gm2693
ENSMUSG00000025933	540.865	0.032481	0.796983	0.999674	Tmem14a
ENSMUSG00000025934	43.2819	0.436722	0.0947811	0.999674	Gsta3
ENSMUSG00000099343	3.74956	-0.141687	0.86738	0.999674	Gm28836
ENSMUSG00000096375	69.8438	0.170108	0.44249	0.999674	Gm7094
ENSMUSG00000028033	2580.43	0.260772	0.153196	0.999674	Kcnq5
ENSMUSG00000082935	996.341	0.0522407	0.544323	0.999674	Gm7658
ENSMUSG00000041670	2553.21	-0.267427	0.225122	0.999674	Rims1
ENSMUSG00000026158	2711.51	-0.00646937	0.950102	0.999674	Ogfrl1
ENSMUSG00000026156	634.242	-0.298178	0.16007	0.999674	B3gat2
ENSMUSG00000026155	1717.41	-0.0677877	0.515988	0.999674	Smap1
ENSMUSG00000026154	354.317	6.68072e-05	0.999507	0.999674	Sdhaf4
ENSMUSG00000026153	812.184	0.0761746	0.545943	0.999674	Fam135a
ENSMUSG00000102398	6.10297	0.192769	0.74049	0.999674	Gm37580
ENSMUSG00000026147	19.2825	-0.926266	0.0501654	0.999674	Col9a1
ENSMUSG00000026141	102.339	-0.415645	0.310729	0.999674	Col19a1
ENSMUSG00000099997	48.6574	-0.123614	0.610703	0.999674	Tubb4b-ps2
ENSMUSG00000100131	574.618	0.204684	0.237181	0.999674	Gm28439
ENSMUSG00000067736	47.0618	0.284385	0.357442	0.999674	Gm10222
ENSMUSG00000101939	246.174	0.191904	0.316722	0.999674	Gm28438
ENSMUSG00000101111	986.012	0.151555	0.394914	0.999674	Gm28437
ENSMUSG00000100862	794.082	0.239309	0.301321	0.999674	Gm10925
ENSMUSG00000102070	367.734	0.228024	0.373716	0.999674	Gm28661
ENSMUSG00000101249	243.74	0.241062	0.27892	0.999674	Gm29216
ENSMUSG00000073725	4419.28	-0.0165034	0.795865	0.999674	Lmbrd1
ENSMUSG00000033569	2693.69	0.139723	0.0660494	0.999674	Adgrb3
ENSMUSG00000102465	4.37399	0.844824	0.354629	0.999674	Gm38198
ENSMUSG00000102747	6.32809	0.27071	0.639026	0.999674	Gm37602
ENSMUSG00000102386	23.5382	0.249714	0.681301	0.999674	2900022M07Rik
ENSMUSG00000104516	14.8177	0.0973456	0.789717	0.999674	Gm9884
ENSMUSG00000101372	104.137	-0.0318278	0.837156	0.999674	Gm19028
ENSMUSG00000086240	21.6272	0.0788008	0.800461	0.999674	Gm7846
ENSMUSG00000081557	83.7326	0.135812	0.417126	0.999674	Gm5697
ENSMUSG00000099492	145.413	0.203215	0.234066	0.999674	Gm5525
ENSMUSG00000100261	190.111	-0.0356618	0.73872	0.999674	Gm6473
ENSMUSG00000048874	2140.77	0.0616813	0.549571	0.999674	Phf3
ENSMUSG00000026064	14.0596	0.276116	0.583607	0.999674	Ptp4a1
ENSMUSG00000070960	42.0615	0.0972176	0.673815	0.999674	Gm19680
ENSMUSG00000026058	470.636	0.0465858	0.800513	0.999674	Khdrbs2
ENSMUSG00000103482	5.30428	0.611478	0.402309	0.999674	Gm37999
ENSMUSG00000102321	3.89883	0.688246	0.385566	0.999674	Gm37792
ENSMUSG00000100481	255.256	-0.0768318	0.506264	0.999674	Gm7114
ENSMUSG00000100590	8.1019	-0.656192	0.192581	0.999674	Gm4785
ENSMUSG00000101612	18.8568	-0.0499847	0.884091	0.999674	Gm7933
ENSMUSG00000026134	142.923	-0.0062752	0.965654	0.999674	Prim2
ENSMUSG00000103746	9.74935	-0.0841139	0.854385	0.999674	1700001G17Rik
ENSMUSG00000004768	661.088	0.0724606	0.383721	0.999674	Rab23
ENSMUSG00000042215	182.875	-0.305388	0.138626	0.999674	Bag2
ENSMUSG00000042197	1290.12	-0.00507983	0.944854	0.999674	Zfp451
ENSMUSG00000081402	162.874	-0.0564233	0.640126	0.999674	Gm15455
ENSMUSG00000042182	2921.63	-0.142485	0.336033	0.999674	Bend6
ENSMUSG00000104416	4.71489	-0.114171	0.868614	0.999674	Gm37067
ENSMUSG00000026131	11395.9	-0.0544018	0.822212	0.999674	Dst
ENSMUSG00000096992	9.24593	0.459266	0.2913	0.999674	Gm26788
ENSMUSG00000103001	4.82513	0.122308	0.869655	0.999674	A930005N03Rik
ENSMUSG00000101462	19.6098	0.803609	0.0559516	0.999674	Gm3052
ENSMUSG00000102336	90.6945	0.239078	0.454835	0.999674	Gm37233
ENSMUSG00000042111	341.782	-0.0263815	0.826711	0.999674	Ccdc115
ENSMUSG00000026127	744.574	0.0224167	0.742648	0.999674	Imp4
ENSMUSG00000026126	35.6378	-0.324334	0.220794	0.999674	Ptpn18
ENSMUSG00000100280	5.62061	-0.626068	0.324514	0.999674	Gm28417
ENSMUSG00000045174	710.242	0.0428506	0.755689	0.999674	Amer3
ENSMUSG00000037509	4935.19	-0.0565854	0.479885	0.999674	Arhgef4
ENSMUSG00000104002	24.5561	-0.38811	0.432207	0.999674	Gm38336
ENSMUSG00000037503	7112.05	0.029635	0.714076	0.999674	Fam168b
ENSMUSG00000026123	8310.28	-0.00986305	0.911464	0.999674	Plekhb2
ENSMUSG00000103548	100.224	0.320378	0.0398493	0.999674	Gm37670
ENSMUSG00000103760	60.1574	-0.0148511	0.937961	0.999674	Gm8009
ENSMUSG00000045216	1085.29	-0.218262	0.12126	0.999674	Hs6st1
ENSMUSG00000037470	1431.13	-0.0742263	0.501843	0.999674	Uggt1
ENSMUSG00000037447	180.644	-0.220063	0.122418	0.999674	Arid5a
ENSMUSG00000010453	2069.87	-0.0841636	0.548097	0.999674	Kansl3
ENSMUSG00000037432	4.02722	0.322737	0.665236	0.999674	Fer1l5
ENSMUSG00000001143	1235.55	-0.0310193	0.785602	0.999674	Lman2l
ENSMUSG00000037408	300.87	0.126955	0.190736	0.999674	Cnnm4
ENSMUSG00000001138	801.801	-0.0126885	0.891442	0.999674	Cnnm3
ENSMUSG00000067653	8.91002	-0.276106	0.526251	0.999674	Ankrd23
ENSMUSG00000079610	163.538	0.0665557	0.569841	0.999674	Ankrd39
ENSMUSG00000026121	376.039	0.0463644	0.589776	0.999674	Sema4c
ENSMUSG00000087589	27.0669	0.0196797	0.944998	0.999674	D430040D24Rik
ENSMUSG00000046337	4.68229	-0.0523441	0.93502	0.999674	Fam178b
ENSMUSG00000061518	661.221	0.00213218	0.979252	0.999674	Cox5b
ENSMUSG00000037351	5102.9	-0.069515	0.28065	0.999674	Actr1b
ENSMUSG00000102416	3.88407	-0.452116	0.555703	0.999674	4933424G06Rik
ENSMUSG00000104237	20.9033	0.159336	0.687196	0.999674	Gm33533
ENSMUSG00000026117	60.3207	-0.142662	0.512815	0.999674	Zap70
ENSMUSG00000026116	1660.7	-0.0556716	0.698228	0.999674	Tmem131
ENSMUSG00000050122	32.3223	-0.806981	0.0758512	0.999674	Vwa3b
ENSMUSG00000103603	9.99961	0.00280578	0.99497	0.999674	Gm37020
ENSMUSG00000026114	31.2585	-1.38156	0.0321922	0.999674	Cnga3
ENSMUSG00000026113	3488.16	0.00229366	0.973325	0.999674	Inpp4a
ENSMUSG00000026112	2647.67	0.0248387	0.772971	0.999674	Coa5
ENSMUSG00000026111	789.248	-0.0153595	0.885987	0.999674	Unc50
ENSMUSG00000026110	1169.38	-0.0187432	0.843329	0.999674	Mgat4a
ENSMUSG00000026090	6408.11	0.0958235	0.684584	0.999674	2010300C02Rik
ENSMUSG00000060771	449.347	0.0828082	0.511235	0.999674	Tsga10
ENSMUSG00000097268	75.3448	0.356613	0.0928871	0.999674	Gm26805
ENSMUSG00000037216	128.351	0.15001	0.25701	0.999674	Lipt1
ENSMUSG00000026088	110.702	-0.0415345	0.773005	0.999674	Mitd1
ENSMUSG00000026087	849.513	0.0766411	0.328448	0.999674	Mrpl30
ENSMUSG00000061584	3.97397	-1.90138	0.0898452	0.999674	Lyg2
ENSMUSG00000058407	952.218	0.0415539	0.615625	0.999674	Txndc9
ENSMUSG00000026083	2403.58	-0.0357299	0.613798	0.999674	Eif5b
ENSMUSG00000026082	771.039	0.0704073	0.457608	0.999674	Rev1
ENSMUSG00000103804	7.92662	-0.366903	0.504835	0.999674	Gm37062
ENSMUSG00000037138	1229.95	-0.0522785	0.762574	0.999674	Aff3
ENSMUSG00000085391	6.88347	-0.0606795	0.940063	0.999674	Gm16150
ENSMUSG00000048814	6239.74	-0.0925949	0.56966	0.999674	Lonrf2
ENSMUSG00000026080	2248.11	0.0533839	0.475316	0.999674	Chst10
ENSMUSG00000067604	17.8323	-0.434694	0.4563	0.999674	Nms
ENSMUSG00000026078	723.331	0.067151	0.473052	0.999674	Pdcl3
ENSMUSG00000103046	33.2701	-0.144646	0.620616	0.999674	Gm37309
ENSMUSG00000026077	1229.91	0.268026	0.165661	0.999674	Npas2
ENSMUSG00000073702	223.119	0.196956	0.130929	0.999674	Rpl31
ENSMUSG00000003134	1139.69	0.175581	0.343166	0.999674	Tbc1d8
ENSMUSG00000003135	681.281	0.0544384	0.435625	0.999674	Cnot11
ENSMUSG00000085894	30.8576	0.0640246	0.855299	0.999674	Gm15832
ENSMUSG00000048234	578.734	0.00438381	0.958989	0.999674	Rnf149
ENSMUSG00000050967	2334.45	-0.0823272	0.561303	0.999674	Creg2
ENSMUSG00000097083	38.3624	-0.360428	0.32208	0.999674	D930019O06Rik
ENSMUSG00000057173	7.78317	0.280859	0.629628	0.999674	Rfx8
ENSMUSG00000026074	3223.02	-0.0508208	0.577001	0.999674	Map4k4
ENSMUSG00000102985	22.3839	0.0299919	0.924382	0.999674	4930456G14Rik
ENSMUSG00000026073	10.7927	-0.0515748	0.909666	0.999674	Il1r2
ENSMUSG00000097899	34.7466	0.297765	0.200655	0.999674	Gm16894
ENSMUSG00000026072	68.3142	-0.138826	0.522077	0.999674	Il1r1
ENSMUSG00000070942	24.491	-0.780147	0.0335729	0.999674	Il1rl2
ENSMUSG00000026069	8.3688	-0.187996	0.760865	0.999674	Il1rl1
ENSMUSG00000026062	131.418	-0.0148629	0.949737	0.999674	Slc9a2
ENSMUSG00000041945	119.687	-0.0594684	0.715693	0.999674	Mfsd9
ENSMUSG00000079588	5.82156	-1.0426	0.196726	0.999674	Tmem182
ENSMUSG00000101299	10.5587	0.638811	0.259074	0.999674	Gm28175
ENSMUSG00000060424	679.933	0.21589	0.169712	0.999674	Pantr1
ENSMUSG00000045515	2910.09	0.14978	0.0383113	0.999674	Pou3f3
ENSMUSG00000097063	53.227	-0.0603817	0.768836	0.999674	Pantr2
ENSMUSG00000099784	35.942	-0.0405124	0.882119	0.999674	Dalir
ENSMUSG00000060679	692.581	0.111407	0.418891	0.999674	Mrps9
ENSMUSG00000041907	272.086	-0.170064	0.166765	0.999674	Gpr45
ENSMUSG00000070939	1279.05	-0.0489275	0.690079	0.999674	Tgfbrap1
ENSMUSG00000041878	19.6921	-0.0674036	0.847221	0.999674	8430432A02Rik
ENSMUSG00000010290	1083.12	0.0262445	0.723752	0.999674	AI597479
ENSMUSG00000008136	217.626	-0.605143	0.0846047	0.999674	Fhl2
ENSMUSG00000094497	4.16642	-0.423784	0.587254	0.999674	Gm8210
ENSMUSG00000066877	399.063	-0.0845664	0.511953	0.999674	Nck2
ENSMUSG00000103945	4.9978	-0.700493	0.27196	0.999674	Gm38228
ENSMUSG00000026051	89.2888	1.71754	0.106955	0.999674	Ecrg4
ENSMUSG00000100480	6.64124	0.0497545	0.935964	0.999674	Gm29156
ENSMUSG00000057363	774.956	0.116159	0.424829	0.999674	Uxs1
ENSMUSG00000100701	635.832	0.0149243	0.841534	0.999674	Gm19587
ENSMUSG00000101395	41.7012	-0.321992	0.202033	0.999674	Gm8241
ENSMUSG00000041763	1235.73	0.0766678	0.346774	0.999674	Tpp2
ENSMUSG00000026049	48.8239	-0.419253	0.0357582	0.999674	Tex30
ENSMUSG00000026047	152.022	0.108057	0.376606	0.999674	Poglut2
ENSMUSG00000041684	550.22	0.175539	0.0315168	0.999674	Bivm
ENSMUSG00000026048	589.11	0.0763081	0.373361	0.999674	Ercc5
ENSMUSG00000101567	210.208	-0.0627052	0.607725	0.999674	Txn-ps1
ENSMUSG00000056870	300.243	0.27109	0.0967735	0.999674	Gulp1
ENSMUSG00000026043	43.8109	0.105088	0.682443	0.999674	Col3a1
ENSMUSG00000026042	94.3419	0.0423748	0.866771	0.999674	Col5a2
ENSMUSG00000100361	16.9599	-0.0674799	0.868024	0.999674	Gm7063
ENSMUSG00000025995	729.727	0.0230846	0.817398	0.999674	Wdr75
ENSMUSG00000084817	306.704	0.139455	0.356255	0.999674	Gm5526
ENSMUSG00000025993	269.227	0.0661094	0.605187	0.999674	Slc40a1
ENSMUSG00000041144	134.47	-0.0402037	0.892614	0.999674	Dnah7b
ENSMUSG00000101337	27.4401	-0.139097	0.711953	0.999674	Dnah7c
ENSMUSG00000025986	3486.82	-0.0897786	0.553488	0.999674	Slc39a10
ENSMUSG00000100213	78.4742	0.0560544	0.842429	0.999674	Gm28151
ENSMUSG00000100160	54.9487	0.0312142	0.886553	0.999674	Gm28527
ENSMUSG00000026109	1814.92	0.0454477	0.596869	0.999674	Tmeff2
ENSMUSG00000100671	6.19753	-0.510932	0.397046	0.999674	Gm28322
ENSMUSG00000099924	6.83829	0.351642	0.554604	0.999674	Gm28320
ENSMUSG00000099625	8.18118	0.0556389	0.904286	0.999674	Gm29325
ENSMUSG00000045954	250.755	-0.0827816	0.588135	0.999674	Cavin2
ENSMUSG00000026107	267.699	-0.0437212	0.673578	0.999674	Nabp1
ENSMUSG00000099413	5.06729	0.0149742	0.985519	0.999674	Gm17767
ENSMUSG00000018417	937.646	0.221622	0.33059	0.999674	Myo1b
ENSMUSG00000109599	11.4109	0.278361	0.49285	0.999674	Gm31812
ENSMUSG00000026104	408.999	-0.849471	0.0735041	0.999674	Stat1
ENSMUSG00000026103	5555.64	-0.0356029	0.788509	0.999674	Gls
ENSMUSG00000002881	779.329	-0.17849	0.0919247	0.999674	Nab1
ENSMUSG00000043015	118.725	-0.297616	0.0551094	0.999674	Nemp2
ENSMUSG00000041439	2411.88	-0.148135	0.392298	0.999674	Mfsd6
ENSMUSG00000026102	925.479	-0.00212372	0.976391	0.999674	Inpp1
ENSMUSG00000041426	419.359	0.0199176	0.847603	0.999674	Hibch
ENSMUSG00000043629	229.579	-0.161107	0.297174	0.999674	1700019D03Rik
ENSMUSG00000026100	6.39091	-0.242841	0.703774	0.999674	Mstn
ENSMUSG00000060715	6.38654	-0.188786	0.713126	0.999674	1700019A02Rik
ENSMUSG00000026098	111.24	0.0373431	0.820054	0.999674	Pms1
ENSMUSG00000026097	198.351	-0.046038	0.76849	0.999674	Ormdl1
ENSMUSG00000026096	297.669	0.0818885	0.523834	0.999674	Osgepl1
ENSMUSG00000026095	76.328	0.0664791	0.713175	0.999674	Asnsd1
ENSMUSG00000096141	63.1971	-0.280631	0.322327	0.999674	Dnah7a
ENSMUSG00000026094	167.152	-0.0740134	0.714291	0.999674	Stk17b
ENSMUSG00000042807	1259.89	0.114735	0.409922	0.999674	Hecw2
ENSMUSG00000041303	791.822	0.014977	0.861115	0.999674	Gtf3c3
ENSMUSG00000109809	8.16101	-2.40585	0.0290142	0.999674	Gm34066
ENSMUSG00000073678	2122.3	-0.0737923	0.676229	0.999674	Pgap1
ENSMUSG00000101130	5.37303	-0.427796	0.508841	0.999674	Gm19637
ENSMUSG00000052331	358.476	-0.191638	0.245052	0.999674	Ankrd44
ENSMUSG00000025982	7034.03	0.138772	0.254394	0.999674	Sf3b1
ENSMUSG00000025981	419.61	0.0198762	0.863125	0.999674	Coq10b
ENSMUSG00000101122	7.78114	0.0837341	0.878547	0.999674	Gm17971
ENSMUSG00000025980	2067.5	-0.00449082	0.946404	0.999674	Hspd1
ENSMUSG00000073676	721.977	0.0139519	0.891853	0.999674	Hspe1
ENSMUSG00000089670	179.841	-0.0416758	0.81127	0.999674	Gm16581
ENSMUSG00000025979	1771.3	-0.071234	0.26001	0.999674	Mob4
ENSMUSG00000025978	1031.01	-0.03406	0.786205	0.999674	Rftn2
ENSMUSG00000097649	237.13	0.0508655	0.756563	0.999674	Gm10561
ENSMUSG00000046994	612.902	0.055006	0.652741	0.999674	Mars2
ENSMUSG00000100215	784.054	0.116323	0.310845	0.999674	Gm8292
ENSMUSG00000038349	1301.26	-0.09579	0.484503	0.999674	Plcl1
ENSMUSG00000100309	64.1583	0.189567	0.271561	0.999674	Gm6644
ENSMUSG00000101429	4.89214	0.399218	0.557039	0.999674	BC055402
ENSMUSG00000038323	632.676	-0.00822689	0.912635	0.999674	1700066M21Rik
ENSMUSG00000048495	226.848	0.0338451	0.774038	0.999674	Tyw5
ENSMUSG00000025971	456.435	0.12753	0.199019	0.999674	Maip1
ENSMUSG00000038305	626.135	-0.0663124	0.59319	0.999674	Spats2l
ENSMUSG00000054770	390.589	0.0470126	0.660068	0.999674	Kctd18
ENSMUSG00000026039	26.2176	0.0059476	0.983922	0.999674	Sgo2a
ENSMUSG00000063558	132.453	0.0839013	0.632613	0.999674	Aox1
ENSMUSG00000064294	31.6446	-0.108228	0.734853	0.999674	Aox3
ENSMUSG00000038242	10.4709	-0.014898	0.974796	0.999674	Aox4
ENSMUSG00000103839	111.73	0.229709	0.346151	0.999674	Gm37607
ENSMUSG00000051223	3112.98	-0.0417317	0.598215	0.999674	Bzw1
ENSMUSG00000026034	2857.61	0.35187	0.157244	0.999674	Clk1
ENSMUSG00000026035	350.183	0.000765985	0.994338	0.999674	Ppil3
ENSMUSG00000026036	507.902	-0.114063	0.307186	0.999674	Nif3l1
ENSMUSG00000026037	679.405	-0.0188363	0.839045	0.999674	Orc2
ENSMUSG00000085054	20.2099	-0.1706	0.686726	0.999674	Gm15834
ENSMUSG00000038174	3170.91	0.0625987	0.589183	0.999674	Fam126b
ENSMUSG00000026032	1518.99	0.0409295	0.699507	0.999674	Ndufb3
ENSMUSG00000059647	5.69752	0.4632	0.4187	0.999674	Cbx3-ps7
ENSMUSG00000102059	30.4115	-0.275683	0.346899	0.999674	Gm20257
ENSMUSG00000026031	449.527	-0.156161	0.243979	0.999674	Cflar
ENSMUSG00000026029	69.1042	-0.237268	0.231388	0.999674	Casp8
ENSMUSG00000026028	5119.58	0.0593308	0.674287	0.999674	Trak2
ENSMUSG00000026027	668.681	0.0261656	0.732369	0.999674	Stradb
ENSMUSG00000038079	490.676	0.107778	0.256725	0.999674	Tmem237
ENSMUSG00000097573	39.0815	0.141275	0.609505	0.999674	G730003C15Rik
ENSMUSG00000079550	19.0754	0.413646	0.303126	0.999674	Mpp4
ENSMUSG00000026024	969.594	-0.115697	0.462755	0.999674	Als2
ENSMUSG00000026023	6.20453	-0.20397	0.699724	0.999674	Cdk15
ENSMUSG00000041075	218.112	-0.654658	0.0223371	0.999674	Fzd7
ENSMUSG00000047361	334.625	-0.171226	0.479579	0.999674	Gm973
ENSMUSG00000026021	760.344	0.01249	0.887545	0.999674	Sumo1
ENSMUSG00000026020	1182.27	0.0318102	0.761568	0.999674	Nop58
ENSMUSG00000067336	4708.05	-0.0317472	0.759363	0.999674	Bmpr2
ENSMUSG00000041040	2033.72	0.00673639	0.932353	0.999674	Fam117b
ENSMUSG00000026018	1028.04	0.0614299	0.352917	0.999674	Ica1l
ENSMUSG00000026019	673.657	0.00872725	0.909994	0.999674	Wdr12
ENSMUSG00000026017	555.662	0.081183	0.529393	0.999674	Carf
ENSMUSG00000073664	861.394	-0.00861132	0.940407	0.999674	Nbeal1
ENSMUSG00000049439	251.216	-0.216593	0.0470349	0.999674	Cyp20a1
ENSMUSG00000026782	4768.63	0.0644946	0.510582	0.999674	Abi2
ENSMUSG00000026014	965.817	-0.275113	0.153801	0.999674	Raph1
ENSMUSG00000082160	73.4898	-0.0581656	0.775989	0.999674	Gm11578
ENSMUSG00000101188	2881	0.0589583	0.385662	0.999674	Eif4a-ps4
ENSMUSG00000026012	6.47094	-1.33813	0.109619	0.999674	Cd28
ENSMUSG00000081382	48.4842	0.0608218	0.783035	0.999674	Rpl18-ps1
ENSMUSG00000052062	152.295	-0.156874	0.389796	0.999674	Pard3b
ENSMUSG00000025969	1897.19	-0.362691	0.196623	0.999674	Nrp2
ENSMUSG00000100811	10.0114	-0.042502	0.930024	0.999674	Gm29083
ENSMUSG00000103032	6.56094	0.480847	0.477144	0.999674	Gm37121
ENSMUSG00000040865	829.581	0.0610932	0.596132	0.999674	Ino80d
ENSMUSG00000084799	88.4027	-0.162636	0.289486	0.999674	Ino80dos
ENSMUSG00000101599	99.958	0.0607087	0.779425	0.999674	Gm20342
ENSMUSG00000025968	3923.94	0.0653939	0.265533	0.999674	Ndufs1
ENSMUSG00000025967	3039.32	0.0622467	0.594668	0.999674	Eef1b2
ENSMUSG00000064602	4.99034	-0.512845	0.464288	0.999674	Snora41
ENSMUSG00000046856	24.4655	-0.175572	0.643706	0.999674	Gpr1
ENSMUSG00000027520	2352.79	-0.0193701	0.922636	0.999674	Zdbf2
ENSMUSG00000081643	320.697	-0.0727704	0.444232	0.999674	Gm11605
ENSMUSG00000025964	3626.16	0.0341001	0.794009	0.999674	Adam23
ENSMUSG00000025963	42.6296	0.0205032	0.953403	0.999674	Mdh1b
ENSMUSG00000025962	540.814	0.0560229	0.57746	0.999674	Fastkd2
ENSMUSG00000025961	4.45885	-1.00585	0.151907	0.999674	4933402D24Rik
ENSMUSG00000025959	1231.42	-0.064463	0.575123	0.999674	Klf7
ENSMUSG00000025958	1370.04	0.0389696	0.691008	0.999674	Creb1
ENSMUSG00000025956	285.722	0.016596	0.870105	0.999674	Mettl21a
ENSMUSG00000087213	6.44954	0.255198	0.733582	0.999674	2810408I11Rik
ENSMUSG00000070871	281.008	0.16894	0.402609	0.999674	Ccnyl1
ENSMUSG00000102140	12.1583	0.688732	0.0799902	0.999674	Gm38058
ENSMUSG00000051344	1392.85	0.0165565	0.8998	0.999674	Plekhm3
ENSMUSG00000084416	1543.46	0.0466133	0.673888	0.999674	Rpl10a-ps1
ENSMUSG00000100774	11.9501	-0.0159481	0.968495	0.999674	Gm7329
ENSMUSG00000044816	49.895	-0.390422	0.0614144	0.999674	D630023F18Rik
ENSMUSG00000025950	952.734	-0.0951539	0.361367	0.999674	Idh1
ENSMUSG00000025949	1274.37	0.0684511	0.44803	0.999674	Pikfyve
ENSMUSG00000025946	38.4946	0.0601189	0.828724	0.999674	Pth2r
ENSMUSG00000083289	13.0668	0.58973	0.16075	0.999674	Gm8812
ENSMUSG00000015222	28585.4	-0.0130678	0.929554	0.999674	Map2
ENSMUSG00000073656	4.27236	0.114569	0.859883	0.999674	Gm10558
ENSMUSG00000055567	8143.82	-0.0976728	0.574347	0.999674	Unc80
ENSMUSG00000026005	653.772	0.0722093	0.398874	0.999674	Rpe
ENSMUSG00000026004	298.173	0.0144659	0.912645	0.999674	Kansl1l
ENSMUSG00000102559	18.7234	0.0476311	0.893149	0.999674	Gm37570
ENSMUSG00000102374	16.1397	-0.153852	0.650885	0.999674	Gm38387
ENSMUSG00000102776	12.5277	-1.09061	0.0561326	0.999674	Gm38162
ENSMUSG00000103756	6.88383	-0.0715032	0.895371	0.999674	Gm37285
ENSMUSG00000103382	9.24941	0.341408	0.5285	0.999674	Gm37755
ENSMUSG00000026003	1001.94	0.0562674	0.431777	0.999674	Acadl
ENSMUSG00000094191	4.18614	0.15674	0.803289	0.999674	Rpl31-ps14
ENSMUSG00000026000	3322.67	0.119864	0.282664	0.999674	Lancl1
ENSMUSG00000025991	4.4933	-1.19326	0.108438	0.999674	Cps1
ENSMUSG00000062209	2317.26	0.0565223	0.716556	0.999674	Erbb4
ENSMUSG00000025997	101.832	-0.0979729	0.504343	0.999674	Ikzf2
ENSMUSG00000053153	48.8844	-0.279162	0.66054	0.999674	Spag16
ENSMUSG00000045648	406.126	-0.162871	0.600121	0.999674	Vwc2l
ENSMUSG00000026196	27.3137	-0.177214	0.629585	0.999674	Bard1
ENSMUSG00000026192	847.902	-0.157136	0.177408	0.999674	Atic
ENSMUSG00000026193	724.469	-0.235996	0.339374	0.999674	Fn1
ENSMUSG00000101834	198.249	0.167268	0.205031	0.999674	Gm5829
ENSMUSG00000100319	70.6983	0.0351339	0.853216	0.999674	Gm5256
ENSMUSG00000039395	83.7743	-0.383706	0.139845	0.999674	Mreg
ENSMUSG00000026189	83.7169	-0.00293324	0.986917	0.999674	Pecr
ENSMUSG00000026188	318.487	0.0227439	0.82498	0.999674	Tmem169
ENSMUSG00000026187	560.938	0.0735321	0.339418	0.999674	Xrcc5
ENSMUSG00000039372	775.136	0.150603	0.197218	0.999674	Marchf4
ENSMUSG00000039354	1377.91	0.0253081	0.857887	0.999674	Smarcal1
ENSMUSG00000046330	143.984	-0.101259	0.440748	0.999674	Rpl37a
ENSMUSG00000039323	405.603	0.530218	0.347194	0.999674	Igfbp2
ENSMUSG00000026185	3178.62	-0.172294	0.3403	0.999674	Igfbp5
ENSMUSG00000100301	8.85479	0.194133	0.692783	0.999674	6030407O03Rik
ENSMUSG00000055322	1426.82	0.0837207	0.605907	0.999674	Tns1
ENSMUSG00000006304	3340.26	0.0750505	0.572668	0.999674	Arpc2
ENSMUSG00000006299	3465.56	0.0197836	0.837425	0.999674	Aamp
ENSMUSG00000026179	3493.4	-0.0226945	0.858146	0.999674	Pnkd
ENSMUSG00000006301	1130.66	0.00752789	0.943833	0.999674	Tmbim1
ENSMUSG00000099931	4.5113	-0.684673	0.313692	0.999674	Gm29358
ENSMUSG00000073650	50.8392	-0.00190628	0.99651	0.999674	Catip
ENSMUSG00000026177	86.1004	-0.625581	0.0281795	0.999674	Slc11a1
ENSMUSG00000026176	614.357	-0.0745704	0.409964	0.999674	Ctdsp1
ENSMUSG00000026175	18.207	0.223365	0.505538	0.999674	Vil1
ENSMUSG00000033364	640.31	-0.0624744	0.474367	0.999674	Usp37
ENSMUSG00000026174	615.769	-0.0162878	0.844421	0.999674	Cnot9
ENSMUSG00000026173	492.075	-0.0892918	0.597442	0.999674	Plcd4
ENSMUSG00000026135	920.964	-0.00813698	0.949216	0.999674	Zfp142
ENSMUSG00000026172	432.973	0.0812502	0.356769	0.999674	Bcs1l
ENSMUSG00000026171	815.754	0.0295982	0.762602	0.999674	Rnf25
ENSMUSG00000033276	120.694	-0.144873	0.490144	0.999674	Stk36
ENSMUSG00000033257	522.395	0.0285909	0.770105	0.999674	Ttll4
ENSMUSG00000026170	148.7	-0.0543747	0.712499	0.999674	Cyp27a1
ENSMUSG00000033227	11.8239	-0.700158	0.300021	0.999674	Wnt6
ENSMUSG00000026167	37.1644	-0.528593	0.252699	0.999674	Wnt10a
ENSMUSG00000090071	5040.33	-0.0785406	0.632839	0.999674	Cdk5r2
ENSMUSG00000047021	162.992	-0.190369	0.732342	0.999674	Cfap65
ENSMUSG00000006538	4.00188	-0.51092	0.441105	0.999674	Ihh
ENSMUSG00000026162	40.3831	0.18577	0.42444	0.999674	Nhej1
ENSMUSG00000026205	5.0639	-0.176669	0.79431	0.999674	Slc23a3
ENSMUSG00000033159	627.897	0.0334662	0.729159	0.999674	Cnppd1
ENSMUSG00000049339	4489.18	0.00483068	0.943717	0.999674	Retreg2
ENSMUSG00000026197	238.099	0.0292656	0.785564	0.999674	Zfand2b
ENSMUSG00000026198	33.377	-0.160473	0.599824	0.999674	Abcb6
ENSMUSG00000033124	1211.28	0.00708574	0.952992	0.999674	Atg9a
ENSMUSG00000026199	476.828	0.0796961	0.580371	0.999674	Ankzf1
ENSMUSG00000026200	155.035	0.0232584	0.874588	0.999674	Glb1l
ENSMUSG00000026201	1124.53	0.015867	0.816754	0.999674	Stk16
ENSMUSG00000026202	7944.19	-0.0705744	0.406885	0.999674	Tuba4a
ENSMUSG00000026203	2733.63	-0.0574398	0.602387	0.999674	Dnajb2
ENSMUSG00000026204	11824.4	-0.050043	0.497617	0.999674	Ptprn
ENSMUSG00000101840	15.966	-0.735065	0.162132	0.999674	Gm28294
ENSMUSG00000033061	2310.28	-0.378484	0.336078	0.999674	Resp18
ENSMUSG00000100556	3.75502	-1.11731	0.275317	0.999674	Gm28902
ENSMUSG00000026209	835.835	0.153324	0.242647	0.999674	Dnpep
ENSMUSG00000026208	41.5677	0.343675	0.210632	0.999674	Des
ENSMUSG00000026207	2843.32	0.0838396	0.638486	0.999674	Speg
ENSMUSG00000033021	504.669	0.119666	0.322016	0.999674	Gmppa
ENSMUSG00000033007	1343.27	0.197683	0.360403	0.999674	Asic4
ENSMUSG00000102605	10.0312	0.0768462	0.86372	0.999674	Gm37264
ENSMUSG00000032997	1946.37	-0.0837341	0.240775	0.999674	Chpf
ENSMUSG00000026211	335.5	0.0516543	0.574572	0.999674	Obsl1
ENSMUSG00000051703	862.242	-0.0060896	0.97302	0.999674	Tmem198
ENSMUSG00000032968	484.414	0.176513	0.365393	0.999674	Inha
ENSMUSG00000026213	630.11	-0.0276089	0.796496	0.999674	Stk11ip
ENSMUSG00000006576	3816.77	0.0301865	0.736507	0.999674	Slc4a3
ENSMUSG00000100534	4.61912	0.306366	0.631039	0.999674	Gm816
ENSMUSG00000026235	3217.65	0.0850262	0.552176	0.999674	Epha4
ENSMUSG00000032908	524.043	-0.084257	0.765066	0.999674	Sgpp2
ENSMUSG00000026245	1347.11	-0.015041	0.867957	0.999674	Farsb
ENSMUSG00000104018	19.7924	0.564826	0.149548	0.999674	4833412K13Rik
ENSMUSG00000090486	143.636	-0.505528	0.258781	0.999674	BC035947
ENSMUSG00000012187	6.13413	-0.301815	0.651475	0.999674	Mogat1
ENSMUSG00000032883	5013.09	0.0354446	0.577742	0.999674	Acsl3
ENSMUSG00000079470	366.49	-0.031813	0.828506	0.999674	Utp14b
ENSMUSG00000099377	384.957	-0.00521712	0.960951	0.999674	Gm6159
ENSMUSG00000047330	22.1242	0.0570023	0.866619	0.999674	Kcne4
ENSMUSG00000072978	18.5316	0.556012	0.0681835	0.999674	Gm5830
ENSMUSG00000050711	16587.9	0.0479838	0.695249	0.999674	Scg2
ENSMUSG00000054702	44.4059	-0.0626522	0.778742	0.999674	Ap1s3
ENSMUSG00000073643	448.167	-0.0884656	0.313541	0.999674	Wdfy1
ENSMUSG00000026248	540.369	0.020294	0.859751	0.999674	Mrpl44
ENSMUSG00000026249	6192.64	0.0733488	0.40522	0.999674	Serpine2
ENSMUSG00000067106	115.439	0.11804	0.446923	0.999674	Gm5529
ENSMUSG00000100397	196.012	-0.0783774	0.463007	0.999674	Gm28071
ENSMUSG00000004364	3524.44	0.0399389	0.608854	0.999674	Cul3
ENSMUSG00000103076	8.15116	0.167613	0.783647	0.999674	Gm37902
ENSMUSG00000090637	8.1165	-0.442067	0.355959	0.999674	Gm6189
ENSMUSG00000038608	2701.57	0.178771	0.122408	0.999674	Dock10
ENSMUSG00000054976	964.187	0.0831188	0.472269	0.999674	Nyap2
ENSMUSG00000101986	10.1191	0.0133809	0.975504	0.999674	Gm6198
ENSMUSG00000087008	10.112	0.468094	0.326617	0.999674	Gm5530
ENSMUSG00000055980	346.347	-0.238621	0.257597	0.999674	Irs1
ENSMUSG00000026142	237.269	-0.0558708	0.708219	0.999674	Rhbdd1
ENSMUSG00000067158	18.7917	1.2068	0.0473832	0.999674	Col4a4
ENSMUSG00000097564	4.69599	-0.016944	0.980197	0.999674	C430014B12Rik
ENSMUSG00000026150	4065.89	-0.00949489	0.843132	0.999674	Mff
ENSMUSG00000101450	19.8303	0.0812436	0.856528	0.999674	Gm28941
ENSMUSG00000100744	4.85155	0.3189	0.634457	0.999674	Gm17764
ENSMUSG00000026159	2112.93	-0.0472569	0.561388	0.999674	Agfg1
ENSMUSG00000113880	4.62789	0.675728	0.411782	0.999674	A030005L19Rik
ENSMUSG00000101784	97.6304	-0.100355	0.581906	0.999674	Gm7553
ENSMUSG00000038496	78.9396	-0.138427	0.555675	0.999674	Slc19a3
ENSMUSG00000053161	15.7816	-0.928596	0.263346	0.999674	Daw1
ENSMUSG00000026163	3017.03	-0.132947	0.543015	0.999674	Sphkap
ENSMUSG00000079140	60.1024	-0.0149204	0.937285	0.999674	Gm6374
ENSMUSG00000045658	999.328	-0.000199194	0.99838	0.999674	Pid1
ENSMUSG00000036766	4922.14	-0.15831	0.35016	0.999674	Dner
ENSMUSG00000026219	4426.15	-0.0167518	0.902483	0.999674	Trip12
ENSMUSG00000073633	53.2415	-0.243369	0.381321	0.999674	Fbxo36
ENSMUSG00000026220	101.411	-0.327772	0.296941	0.999674	Slc16a14
ENSMUSG00000070034	25.3791	-0.942794	0.0287893	0.999674	Sp110
ENSMUSG00000070031	7.16066	-1.51215	0.0310241	0.999674	Sp140
ENSMUSG00000026222	97.7224	-0.359021	0.117237	0.999674	Sp100
ENSMUSG00000052760	17.7751	-0.695468	0.0489029	0.999674	A630001G21Rik
ENSMUSG00000036707	4970.81	-0.0312447	0.690863	0.999674	Cab39
ENSMUSG00000026223	27930.5	0.111549	0.381636	0.999674	Itm2c
ENSMUSG00000026224	133.649	0.181244	0.243348	0.999674	4933407L21Rik
ENSMUSG00000099767	5.57525	-0.567551	0.48055	0.999674	Gm28884
ENSMUSG00000049608	8.73052	-0.0422514	0.929332	0.999674	Gpr55
ENSMUSG00000099342	29.8348	-0.190282	0.456781	0.999674	Gm18180
ENSMUSG00000026226	14.1683	0.0971655	0.781843	0.999674	Spata3
ENSMUSG00000026227	362.085	-0.134752	0.344216	0.999674	2810459M11Rik
ENSMUSG00000026229	2859.12	0.0160169	0.828217	0.999674	Psmd1
ENSMUSG00000103272	9.15255	0.757021	0.105794	0.999674	Gm37914
ENSMUSG00000062590	763.9	0.0810815	0.293002	0.999674	Armc9
ENSMUSG00000079445	33.9214	-0.490191	0.140256	0.999674	B3gnt7
ENSMUSG00000026234	8325.32	0.068558	0.14042	0.999674	Ncl
ENSMUSG00000073627	63.3691	0.186316	0.33235	0.999674	C130036L24Rik
ENSMUSG00000026238	1442.79	0.0887102	0.428015	0.999674	Ptma
ENSMUSG00000026239	880.375	-0.0037492	0.965155	0.999674	Pde6d
ENSMUSG00000026240	402.925	0.0131588	0.922156	0.999674	Cops7b
ENSMUSG00000026241	62.1153	-0.255582	0.232732	0.999674	Nppc
ENSMUSG00000053333	563.183	0.111764	0.211808	0.999674	Dis3l2
ENSMUSG00000084106	813.902	0.056742	0.606496	0.999674	Gm6136
ENSMUSG00000103984	6.90229	0.195513	0.689875	0.999674	Gm37447
ENSMUSG00000099839	21.364	-0.277449	0.401272	0.999674	Gm29374
ENSMUSG00000026247	2234.03	-0.0278973	0.916786	0.999674	Ecel1
ENSMUSG00000026254	1168.73	-0.0432777	0.462711	0.999674	Eif4e2
ENSMUSG00000026255	762.561	-0.0669709	0.573224	0.999674	Efhd1
ENSMUSG00000048000	1714.82	-0.000940863	0.992712	0.999674	Gigyf2
ENSMUSG00000026258	6.67429	0.561636	0.376485	0.999674	Snorc
ENSMUSG00000026259	8240.34	0.298065	0.164724	0.999674	Ngef
ENSMUSG00000079434	95.9992	-0.0663589	0.813883	0.999674	Neu2
ENSMUSG00000026288	425.929	-0.273381	0.111266	0.999674	Inpp5d
ENSMUSG00000026289	1295.77	0.0959417	0.472458	0.999674	Atg16l1
ENSMUSG00000056055	22.6237	-0.162668	0.597145	0.999674	Sag
ENSMUSG00000070738	2038.97	-0.0483269	0.708823	0.999674	Dgkd
ENSMUSG00000005501	435.012	-0.00334887	0.973947	0.999674	Usp40
ENSMUSG00000090124	10.9234	0.0402409	0.92282	0.999674	Ugt1a7c
ENSMUSG00000081984	44.8594	0.0680651	0.807698	0.999674	Dnajb3
ENSMUSG00000044783	1731.75	-0.0339162	0.789631	0.999674	Hjurp
ENSMUSG00000036251	6.85946	-0.222061	0.773018	0.999674	Trpm8
ENSMUSG00000062310	4.13452	-0.355779	0.64264	0.999674	Glrp1
ENSMUSG00000049866	1613.73	-0.187059	0.332317	0.999674	Arl4c
ENSMUSG00000099544	11.1524	-0.54517	0.217172	0.999674	Gm18699
ENSMUSG00000036206	518.184	-0.152602	0.320822	0.999674	Sh3bp4
ENSMUSG00000055013	4296.7	-0.0907337	0.535588	0.999674	Agap1
ENSMUSG00000034486	72.4935	-0.636277	0.0945268	0.999674	Gbx2
ENSMUSG00000092627	36.4709	-0.645936	0.0960488	0.999674	D130058E05Rik
ENSMUSG00000067081	63.4195	-0.0741578	0.742237	0.999674	Asb18
ENSMUSG00000026301	54.0507	-0.589168	0.463059	0.999674	Iqca
ENSMUSG00000044337	185.597	-0.0360592	0.805478	0.999674	Ackr3
ENSMUSG00000034432	1916.03	0.0492219	0.490618	0.999674	Cops8
ENSMUSG00000048126	177.261	-1.33719	0.0676414	0.999674	Col6a3
ENSMUSG00000026303	67.4282	-0.30186	0.18421	0.999674	Mlph
ENSMUSG00000026305	1206.49	-0.163356	0.180669	0.999674	Lrrfip1
ENSMUSG00000100018	101.015	-0.142712	0.421971	0.999674	Gm7776
ENSMUSG00000034353	1574.07	0.173232	0.202514	0.999674	Ramp1
ENSMUSG00000034343	739.235	0.0244216	0.711425	0.999674	Ube2f
ENSMUSG00000083064	145.347	0.0937067	0.45922	0.999674	Gm7785
ENSMUSG00000026307	321.631	-0.239665	0.0247583	0.999674	Scly
ENSMUSG00000026309	875.939	0.0414028	0.677042	0.999674	Ilkap
ENSMUSG00000067071	261.973	-0.180469	0.264857	0.999674	Hes6
ENSMUSG00000055866	731.943	0.148894	0.199211	0.999674	Per2
ENSMUSG00000034292	411.74	-0.0167056	0.859059	0.999674	Traf3ip1
ENSMUSG00000026311	1244.48	-0.0400564	0.737427	0.999674	Asb1
ENSMUSG00000100980	9.83968	-1.1296	0.150626	0.999674	Gm29100
ENSMUSG00000007805	4.46055	-0.156167	0.816228	0.999674	Twist2
ENSMUSG00000026313	893.794	-0.148829	0.200701	0.999674	Hdac4
ENSMUSG00000026260	2750.79	0.0321637	0.544967	0.999674	Ndufa10
ENSMUSG00000073616	1055.84	0.170965	0.0527535	0.999674	Cops9
ENSMUSG00000034220	1926.13	0.044873	0.594496	0.999674	Gpc1
ENSMUSG00000101995	18.3654	0.215173	0.66377	0.999674	Gm29480
ENSMUSG00000065470	4.07851	0.526014	0.484226	0.999674	Mir149
ENSMUSG00000034212	16.067	-0.38373	0.365755	0.999674	Ankmy1
ENSMUSG00000047067	490.52	0.0130793	0.916217	0.999674	Dusp28
ENSMUSG00000097251	53.0664	-0.213713	0.275364	0.999674	5033417F24Rik
ENSMUSG00000026269	701.974	-0.0233712	0.756911	0.999674	Rnpepl1
ENSMUSG00000100632	12.6474	-0.27564	0.527136	0.999674	9430060I03Rik
ENSMUSG00000026270	686.888	0.0544071	0.543936	0.999674	Capn10
ENSMUSG00000026271	19.8289	-0.931479	0.0249363	0.999674	Gpr35
ENSMUSG00000014602	27690.8	-0.0845245	0.642311	0.999674	Kif1a
ENSMUSG00000084989	60.9985	-0.722555	0.424686	0.999674	Crocc2
ENSMUSG00000047793	298.008	0.0845548	0.706781	0.999674	Sned1
ENSMUSG00000026273	274.75	0.0572336	0.550971	0.999674	Mterf4
ENSMUSG00000026274	116.158	0.322629	0.0319191	0.999674	Pask
ENSMUSG00000026275	4240.84	0.25685	0.0494864	0.999674	Ppp1r7
ENSMUSG00000034107	36.4826	-0.0439579	0.863995	0.999674	Ano7
ENSMUSG00000034088	4376.04	0.0238174	0.836395	0.999674	Hdlbp
ENSMUSG00000026276	28.3889	-0.0436531	0.899516	0.999674	Septin2
ENSMUSG00000034066	224.397	-0.0424982	0.703852	0.999674	Farp2
ENSMUSG00000026277	4403.87	-0.0509028	0.354237	0.999674	Stk25
ENSMUSG00000100927	6.53666	-0.044005	0.937204	0.999674	Gm28536
ENSMUSG00000026278	685.311	-0.331421	0.116083	0.999674	Bok
ENSMUSG00000026279	532.102	0.0714067	0.332211	0.999674	Thap4
ENSMUSG00000026280	1490.67	-0.0482903	0.540571	0.999674	Atg4b
ENSMUSG00000026281	523.918	0.111519	0.36652	0.999674	Dtymk
ENSMUSG00000026283	476.488	0.167777	0.0611055	0.999674	Ing5
ENSMUSG00000073609	222.306	-0.00148629	0.990251	0.999674	D2hgdh
ENSMUSG00000101660	11.1018	-0.0229613	0.955908	0.999674	Gm18666
ENSMUSG00000099624	7.60379	0.474163	0.382569	0.999674	Gm7889
ENSMUSG00000034000	245.216	-0.175774	0.222618	0.999674	Neu4
ENSMUSG00000026285	9.08751	-1.10444	0.200699	0.999674	Pdcd1
ENSMUSG00000100347	616.417	0.0406336	0.600001	0.999674	Gm7895
ENSMUSG00000051185	1390.37	-0.0128168	0.872431	0.999674	Fam174a
ENSMUSG00000103973	13.5208	0.632762	0.109154	0.999674	BC055308
ENSMUSG00000081051	2929.16	-0.0126762	0.901814	0.999674	Gm15427
ENSMUSG00000040710	780.696	-0.130707	0.484968	0.999674	St8sia4
ENSMUSG00000100362	58.2884	0.0419437	0.843826	0.999674	Gm1833
ENSMUSG00000040693	88.7052	-0.158923	0.403798	0.999674	Slco4c1
ENSMUSG00000097814	66.2775	0.215487	0.359175	0.999674	Panct2
ENSMUSG00000044757	14.1074	0.0099548	0.978287	0.999674	Gm6430
ENSMUSG00000044768	834.675	-0.119912	0.272252	0.999674	D1Ertd622e
ENSMUSG00000040648	782.122	0.0947561	0.421071	0.999674	Ppip5k2
ENSMUSG00000026333	191.068	0.194131	0.158915	0.999674	Gin1
ENSMUSG00000026335	4993.78	-0.0703513	0.467611	0.999674	Pam
ENSMUSG00000089782	1457.16	-0.0207833	0.830594	0.999674	Gm3531
ENSMUSG00000089706	78.907	-0.142984	0.585676	0.999674	B230216N24Rik
ENSMUSG00000099634	98.9242	-0.192539	0.19511	0.999674	Gm29462
ENSMUSG00000089791	119.38	0.0682697	0.717495	0.999674	Gm3555
ENSMUSG00000100009	18.4182	-0.198707	0.523475	0.999674	Gm7967
ENSMUSG00000067028	368.648	0.0972898	0.587572	0.999674	Cntnap5b
ENSMUSG00000082431	718.811	0.00435873	0.963029	0.999674	Prdx2-ps1
ENSMUSG00000100222	290.847	0.114343	0.432738	0.999674	Psmb6-ps2
ENSMUSG00000099989	11.8512	-0.332219	0.412411	0.999674	Gm20281
ENSMUSG00000050840	505.839	-0.24543	0.160331	0.999674	Cdh20
ENSMUSG00000047496	428.918	-0.222124	0.52529	0.999674	Rnf152
ENSMUSG00000097482	11.4936	-0.345321	0.54908	0.999674	Gm17634
ENSMUSG00000067017	297.025	-0.194168	0.29012	0.999674	Capza1-ps1
ENSMUSG00000056536	533.792	-0.0378421	0.732037	0.999674	Pign
ENSMUSG00000026319	1690.98	-0.0106724	0.85832	0.999674	Relch
ENSMUSG00000101330	132.138	0.224108	0.0734287	0.999674	Gm10193
ENSMUSG00000026321	85.8247	0.119536	0.619877	0.999674	Tnfrsf11a
ENSMUSG00000099843	26.1003	-0.203783	0.459218	0.999674	Gm7160
ENSMUSG00000038866	514.561	0.0177344	0.893125	0.999674	Zcchc2
ENSMUSG00000097612	3.77148	-0.385949	0.573075	0.999674	Gm26509
ENSMUSG00000101583	6.04468	-0.596397	0.292874	0.999674	Gm20753
ENSMUSG00000044340	3070.35	-0.0276157	0.75683	0.999674	Phlpp1
ENSMUSG00000057329	869.959	0.0623046	0.471697	0.999674	Bcl2
ENSMUSG00000009905	701.402	-0.0580378	0.3816	0.999674	Kdsr
ENSMUSG00000009907	1145.76	-0.0225086	0.766367	0.999674	Vps4b
ENSMUSG00000067006	4.67289	-0.979726	0.247285	0.999674	Serpinb5
ENSMUSG00000062345	14.2899	0.478934	0.308366	0.999674	Serpinb2
ENSMUSG00000101097	3.92553	0.310329	0.660206	0.999674	Gm6679
ENSMUSG00000026312	862.701	0.0226388	0.852128	0.999674	Cdh7
ENSMUSG00000099926	4.81055	-0.982701	0.170199	0.999674	Gm6693
ENSMUSG00000047216	329.942	-0.0512388	0.719527	0.999674	Cdh19
ENSMUSG00000102788	6.41743	-0.0713076	0.899794	0.999674	Gm38255
ENSMUSG00000102160	4.35901	-0.1058	0.883194	0.999674	Gm36944
ENSMUSG00000101253	5.38725	0.287057	0.60152	0.999674	Gm29088
ENSMUSG00000100555	7.43452	0.416749	0.423473	0.999674	Gm8173
ENSMUSG00000038702	846.26	0.114013	0.128893	0.999674	Dsel
ENSMUSG00000099732	21.1775	0.232182	0.445382	0.999674	Gm17752
ENSMUSG00000101054	34.1413	0.682888	0.050186	0.999674	Gm18406
ENSMUSG00000101687	11.3453	0.017505	0.966022	0.999674	Gm4854
ENSMUSG00000100515	32.286	0.194072	0.487271	0.999674	Gm17916
ENSMUSG00000070695	1549.94	0.201634	0.124759	0.999674	Cntnap5a
ENSMUSG00000099870	123.291	-0.175987	0.234674	0.999674	Gm7200
ENSMUSG00000026374	2539.52	-0.0130057	0.847673	0.999674	Tsn
ENSMUSG00000026377	547.078	0.0909062	0.371187	0.999674	Nifk
ENSMUSG00000064302	2509.99	-0.0464012	0.746454	0.999674	Clasp1
ENSMUSG00000026380	217.092	-0.104549	0.678221	0.999674	Tfcp2l1
ENSMUSG00000048402	115.136	-0.0196253	0.906667	0.999674	Gli2
ENSMUSG00000101179	7.97558	0.490839	0.332315	0.999674	Gm29455
ENSMUSG00000037035	120.258	-0.238489	0.364321	0.999674	Inhbb
ENSMUSG00000004451	326.174	-0.128578	0.304395	0.999674	Ralb
ENSMUSG00000098447	7.65284	-0.198767	0.712345	0.999674	Gm27184
ENSMUSG00000098923	401.817	-0.0544299	0.626217	0.999674	Tmem185b
ENSMUSG00000026383	234.652	-0.0290735	0.863866	0.999674	Epb41l5
ENSMUSG00000026384	2586.64	0.000999512	0.994436	0.999674	Ptpn4
ENSMUSG00000036975	235.808	-0.012428	0.902646	0.999674	Tmem177
ENSMUSG00000036962	15.3303	0.0410145	0.94034	0.999674	Cfap221
ENSMUSG00000026387	15.4484	0.0783654	0.876853	0.999674	Sctr
ENSMUSG00000050777	18.3689	-0.517467	0.133215	0.999674	Tmem37
ENSMUSG00000026385	2345.78	-0.0465974	0.757125	0.999674	Dbi
ENSMUSG00000026388	28.1755	0.00434276	0.987469	0.999674	3110009E18Rik
ENSMUSG00000026389	169.115	0.0868945	0.501342	0.999674	Steap3
ENSMUSG00000036907	108.53	-0.203288	0.738417	0.999674	C1ql2
ENSMUSG00000097881	73.9588	-0.0685742	0.718771	0.999674	Celrr
ENSMUSG00000003721	1272.22	0.0533779	0.344126	0.999674	Insig2
ENSMUSG00000104253	26.7871	0.0928417	0.72616	0.999674	Gm37174
ENSMUSG00000026339	703.92	-0.0296785	0.850987	0.999674	Ccdc93
ENSMUSG00000050534	29.7065	-0.0136476	0.974608	0.999674	Htr5b
ENSMUSG00000001674	177.344	0.133683	0.321751	0.999674	Ddx18
ENSMUSG00000100913	8.0043	-0.713846	0.133019	0.999674	Gm8392
ENSMUSG00000100405	46.7948	0.327526	0.204309	0.999674	Gm28911
ENSMUSG00000036815	3706	-0.0286359	0.675453	0.999674	Dpp10
ENSMUSG00000102801	9.687	0.351692	0.607798	0.999674	Gm37478
ENSMUSG00000026341	2844.45	0.0487759	0.568596	0.999674	Actr3
ENSMUSG00000026342	358.42	-0.0166248	0.877992	0.999674	Slc35f5
ENSMUSG00000026343	33.2815	0.0804535	0.875212	0.999674	Gpr39
ENSMUSG00000026344	3946.26	0.180577	0.230692	0.999674	Lypd1
ENSMUSG00000049690	118.815	0.0321256	0.874008	0.999674	Nckap5
ENSMUSG00000036155	2323.03	-0.229551	0.104256	0.999674	Mgat5
ENSMUSG00000099471	58.1419	-0.170429	0.42536	0.999674	Gm8451
ENSMUSG00000102014	13.0812	-0.467658	0.238297	0.999674	2900009J06Rik
ENSMUSG00000026349	1816.28	0.0376874	0.804052	0.999674	Ccnt2
ENSMUSG00000051590	198.687	-0.252327	0.199625	0.999674	Map3k19
ENSMUSG00000036104	2728.6	0.00702758	0.886449	0.999674	Rab3gap1
ENSMUSG00000036086	161.869	0.0803695	0.532147	0.999674	Zranb3
ENSMUSG00000099760	51.7869	0.41902	0.195837	0.999674	Gm28800
ENSMUSG00000104164	7.67226	-0.0316479	0.950973	0.999674	Gm38248
ENSMUSG00000058603	777.084	-0.0816429	0.358172	0.999674	Rpl28-ps1
ENSMUSG00000056211	3653.42	-0.0458486	0.821684	0.999674	R3hdm1
ENSMUSG00000026353	1803.86	-0.0421545	0.58479	0.999674	Ubxn4
ENSMUSG00000026355	178.811	-0.0537093	0.74195	0.999674	Mcm6
ENSMUSG00000026356	1491.76	0.0916592	0.0971249	0.999674	Dars
ENSMUSG00000100078	97.4011	0.105646	0.525778	0.999674	Gm6170
ENSMUSG00000045382	36.2211	-0.709047	0.118365	0.999674	Cxcr4
ENSMUSG00000042581	261.521	-0.204027	0.493736	0.999674	Thsd7b
ENSMUSG00000089648	90.5638	0.00355554	0.98171	0.999674	Gm15790
ENSMUSG00000086825	5.81026	0.405192	0.576004	0.999674	Gm15675
ENSMUSG00000026399	84.6715	-0.430874	0.0982612	0.999674	Cd55
ENSMUSG00000085526	9.13378	-0.152972	0.78535	0.999674	Gm16083
ENSMUSG00000026409	528.07	0.112862	0.466374	0.999674	Pfkfb2
ENSMUSG00000046404	522.856	0.1004	0.408772	0.999674	Yod1
ENSMUSG00000042510	72.8134	-0.0762245	0.654553	0.999674	AA986860
ENSMUSG00000016528	572.418	-0.15845	0.176415	0.999674	Mapkapk2
ENSMUSG00000016526	119.49	-0.143691	0.413223	0.999674	Dyrk3
ENSMUSG00000026427	447.076	-0.0723731	0.467	0.999674	Eif2d
ENSMUSG00000026430	445.874	-0.432709	0.0367792	0.999674	Rassf5
ENSMUSG00000042349	28.984	-0.374628	0.1588	0.999674	Ikbke
ENSMUSG00000026425	1738.73	0.0305006	0.771295	0.999674	Srgap2
ENSMUSG00000055184	27.244	0.141519	0.61319	0.999674	Fam72a
ENSMUSG00000052688	34.3049	-0.492288	0.127726	0.999674	Rab7b
ENSMUSG00000042251	64.5305	-0.0454593	0.805846	0.999674	Pm20d1
ENSMUSG00000013275	1551.72	-0.0494655	0.687098	0.999674	Slc41a1
ENSMUSG00000026433	65.4534	-0.138367	0.448097	0.999674	Rab29
ENSMUSG00000026435	23.9282	-0.0861324	0.784159	0.999674	Slc45a3
ENSMUSG00000026436	386.832	0.0061132	0.955555	0.999674	Elk4
ENSMUSG00000059149	419.861	-0.584153	0.0839254	0.999674	Mfsd4a
ENSMUSG00000103966	4.68659	-0.00988093	0.987614	0.999674	Gm37120
ENSMUSG00000026437	861.899	-0.421568	0.0223351	0.999674	Cdk18
ENSMUSG00000079330	33.1655	0.308324	0.269587	0.999674	Lemd1
ENSMUSG00000118219	59.6148	-0.287527	0.344479	0.999674	Gm29695
ENSMUSG00000089808	18.0484	0.0639284	0.844064	0.999674	Gm7241
ENSMUSG00000042115	554.658	-0.0151542	0.94579	0.999674	Klhdc8a
ENSMUSG00000009772	41.6117	-0.371155	0.0988107	0.999674	Nuak2
ENSMUSG00000042066	6303.91	-0.029197	0.736761	0.999674	Tmcc2
ENSMUSG00000042046	2133.81	0.024229	0.792864	0.999674	Dstyk
ENSMUSG00000097760	12.3987	-0.412892	0.297224	0.999674	6030442K20Rik
ENSMUSG00000026439	1200.19	-0.00342644	0.958202	0.999674	Rbbp5
ENSMUSG00000048174	112.257	0.105086	0.553131	0.999674	Tmem81
ENSMUSG00000053024	4277.58	-0.134303	0.389981	0.999674	Cntn2
ENSMUSG00000026442	6822.98	-0.0873498	0.612497	0.999674	Nfasc
ENSMUSG00000026443	2848.17	0.0310116	0.697749	0.999674	Lrrn2
ENSMUSG00000054387	1882.3	0.0424676	0.744775	0.999674	Mdm4
ENSMUSG00000026447	760.477	0.0742005	0.533951	0.999674	Pik3c2b
ENSMUSG00000102425	7.01395	0.156376	0.782757	0.999674	Gm26616
ENSMUSG00000046062	1627.48	0.0110123	0.875864	0.999674	Ppp1r15b
ENSMUSG00000041757	2515.24	0.010291	0.941139	0.999674	Plekha6
ENSMUSG00000101693	26.7111	-0.0582892	0.915128	0.999674	Gm19461
ENSMUSG00000070644	89.7846	-0.274477	0.293531	0.999674	Etnk2
ENSMUSG00000070643	292.174	-0.0110952	0.953807	0.999674	Sox13
ENSMUSG00000090553	239.661	0.0993806	0.549164	0.999674	Snrpe
ENSMUSG00000102976	174.641	0.11153	0.5997	0.999674	Zc3h11a
ENSMUSG00000094410	686.469	0.183146	0.545412	0.999674	Gm38394
ENSMUSG00000051998	8.04349	-0.791035	0.131249	0.999674	Lax1
ENSMUSG00000026463	6357.08	0.0700602	0.732089	0.999674	Atp2b4
ENSMUSG00000010311	30.4133	-0.0998341	0.817137	0.999674	Optc
ENSMUSG00000041577	697.718	0.0414429	0.869488	0.999674	Prelp
ENSMUSG00000041559	123.185	-0.351359	0.359955	0.999674	Fmod
ENSMUSG00000020423	307.549	0.189158	0.578955	0.999674	Btg2
ENSMUSG00000026450	10.9021	0.613141	0.254651	0.999674	Chit1
ENSMUSG00000064246	271.583	-0.18354	0.129494	0.999674	Chil1
ENSMUSG00000042451	16.9946	-0.573976	0.308844	0.999674	Mybph
ENSMUSG00000042429	3326.32	-0.175565	0.218776	0.999674	Adora1
ENSMUSG00000026458	2666.43	0.007378	0.929627	0.999674	Ppfia4
ENSMUSG00000042305	1583.73	0.0459079	0.373071	0.999674	Tmem183a
ENSMUSG00000026456	433.28	-0.0773299	0.45896	0.999674	Cyb5r1
ENSMUSG00000026457	1700.77	-0.0118769	0.829965	0.999674	Adipor1
ENSMUSG00000102722	5.0784	0.453583	0.503482	0.999674	Gm37935
ENSMUSG00000026455	1006.9	0.0271331	0.688177	0.999674	Klhl12
ENSMUSG00000042229	733.639	-0.05379	0.551278	0.999674	Rabif
ENSMUSG00000096712	6.74355	0.2094	0.708322	0.999674	Gm15454
ENSMUSG00000042207	1641.28	0.132093	0.159303	0.999674	Kdm5b
ENSMUSG00000026452	1557.83	-0.0544167	0.892654	0.999674	Syt2
ENSMUSG00000073557	3204.37	0.0718557	0.606379	0.999674	Ppp1r12b
ENSMUSG00000101168	5.03996	0.054663	0.924362	0.999674	Gm28892
ENSMUSG00000026429	14.0468	0.240273	0.541302	0.999674	Ube2t
ENSMUSG00000042793	85.1012	-0.116244	0.736137	0.999674	Lgr6
ENSMUSG00000097993	194.328	0.0874709	0.833514	0.999674	Ptprv
ENSMUSG00000031506	67.7192	0.207012	0.600677	0.999674	Ptpn7
ENSMUSG00000026426	3721.83	-0.0980399	0.0898804	0.999674	Arl8a
ENSMUSG00000085311	5.24979	-0.113513	0.86725	0.999674	Gm15445
ENSMUSG00000026424	4866.11	-0.0614883	0.422932	0.999674	Gpr37l1
ENSMUSG00000079139	3302.59	0.149739	0.176851	0.999674	Gm4204
ENSMUSG00000041926	1048.35	-0.0144228	0.887914	0.999674	Rnpep
ENSMUSG00000062580	1625.76	0.00499732	0.953986	0.999674	Timm17a
ENSMUSG00000048096	16.9911	-0.136606	0.796598	0.999674	Lmod1
ENSMUSG00000041889	1334.23	-0.151288	0.181113	0.999674	Shisa4
ENSMUSG00000041879	3120.35	-0.0889843	0.393731	0.999674	Ipo9
ENSMUSG00000009418	2280.41	-0.141059	0.430236	0.999674	Nav1
ENSMUSG00000054412	26.7521	-0.267957	0.380435	0.999674	Gm4793
ENSMUSG00000026421	7366	-0.00909231	0.918439	0.999674	Csrp1
ENSMUSG00000041801	778.026	-0.243343	0.251751	0.999674	Phlda3
ENSMUSG00000026418	105.732	0.000851297	0.99703	0.999674	Tnni1
ENSMUSG00000041782	52.7994	-0.300272	0.207004	0.999674	Lad1
ENSMUSG00000026414	130.14	0.375229	0.0718287	0.999674	Tnnt2
ENSMUSG00000101482	54.6098	0.0479551	0.833451	0.999674	Gm28883
ENSMUSG00000026411	1447.04	-0.0810929	0.468161	0.999674	Tmem9
ENSMUSG00000026407	31.3275	-0.614782	0.0220001	0.999674	Cacna1s
ENSMUSG00000086264	7.39595	-0.076927	0.89096	0.999674	Gm15850
ENSMUSG00000041642	1775.79	-0.119498	0.455583	0.999674	Kif21b
ENSMUSG00000087230	7.38441	-0.365393	0.490722	0.999674	Mroh3
ENSMUSG00000041605	62.4265	-0.196001	0.414637	0.999674	Inava
ENSMUSG00000097433	11.1919	-0.543857	0.245317	0.999674	Gm26781
ENSMUSG00000052759	58.9038	0.313642	0.15486	0.999674	Gpr25
ENSMUSG00000041570	4428.13	-0.0047629	0.966859	0.999674	Camsap2
ENSMUSG00000097403	18.2999	0.017464	0.962192	0.999674	9230116N13Rik
ENSMUSG00000026404	207.666	0.0996558	0.348662	0.999674	Ddx59
ENSMUSG00000041498	7.33385	0.0810438	0.885949	0.999674	Kif14
ENSMUSG00000041483	1172.88	0.0629072	0.494047	0.999674	Zfp281
ENSMUSG00000097113	17.7869	0.322459	0.407587	0.999674	Gm19705
ENSMUSG00000103953	57.6953	0.0529392	0.802014	0.999674	Gm29718
ENSMUSG00000098206	11.3984	0.0545	0.902297	0.999674	Mir181a-1hg
ENSMUSG00000026393	1236.21	-0.144568	0.0318966	0.999674	Nek7
ENSMUSG00000019230	48.1852	-1.71509	0.0559889	0.999674	Lhx9
ENSMUSG00000079283	107.609	0.192935	0.25351	0.999674	2310009B15Rik
ENSMUSG00000056268	368.863	-0.0197628	0.864141	0.999674	Dennd1b
ENSMUSG00000063681	72.9486	-0.457475	0.27592	0.999674	Crb1
ENSMUSG00000033964	787.919	-0.00366951	0.970857	0.999674	Zbtb41
ENSMUSG00000033952	17.4977	0.618005	0.12055	0.999674	Aspm
ENSMUSG00000089991	46.6224	-0.124426	0.590411	0.999674	Gm16332
ENSMUSG00000104496	533.69	0.0160048	0.868981	0.999674	Gm5837
ENSMUSG00000026365	591.575	-0.0361143	0.800304	0.999674	Cfh
ENSMUSG00000101795	3045.41	0.0786458	0.270039	0.999674	Gm5835
ENSMUSG00000026361	1371.57	-0.0070781	0.916157	0.999674	Cdc73
ENSMUSG00000033849	815.79	-0.239145	0.226383	0.999674	B3galt2
ENSMUSG00000089640	4.64007	-0.291461	0.679806	0.999674	Gm6397
ENSMUSG00000018196	1334.49	0.0707912	0.422173	0.999674	Glrx2
ENSMUSG00000018199	1932.86	-0.013528	0.884161	0.999674	Ro60
ENSMUSG00000018189	716.619	-0.0751162	0.323893	0.999674	Uchl5
ENSMUSG00000100455	225.605	0.0319236	0.787223	0.999674	Gm29170
ENSMUSG00000026360	2896.73	0.17221	0.269045	0.999674	Rgs2
ENSMUSG00000051079	5.70844	-0.115425	0.890145	0.999674	Rgs13
ENSMUSG00000100389	12.3584	0.22875	0.5975	0.999674	Rbm6-ps2
ENSMUSG00000026358	5.58773	-1.13731	0.0666585	0.999674	Rgs1
ENSMUSG00000100441	378.3	0.105699	0.394928	0.999674	Gm7266
ENSMUSG00000101049	8.37086	-0.544023	0.303736	0.999674	Gm8856
ENSMUSG00000099964	60.7158	0.0510552	0.836555	0.999674	Gm29514
ENSMUSG00000090323	13.0418	0.199487	0.57285	0.999674	Gm5263
ENSMUSG00000035131	730.608	-0.0371195	0.814471	0.999674	Brinp3
ENSMUSG00000082588	48.6271	0.0811964	0.762219	0.999674	Gm15443
ENSMUSG00000056220	93.1132	-0.081386	0.618565	0.999674	Pla2g4a
ENSMUSG00000032487	96.2075	-0.192771	0.664087	0.999674	Ptgs2
ENSMUSG00000099875	197.69	-0.0086585	0.975507	0.999674	Rbm3-ps
ENSMUSG00000100690	25.4714	0.417871	0.113278	0.999674	Gm4322
ENSMUSG00000006010	1277.42	0.0495537	0.472864	0.999674	Odr4
ENSMUSG00000006005	3096.13	0.0224791	0.836055	0.999674	Tpr
ENSMUSG00000101519	26.9105	0.20514	0.421977	0.999674	Ska2l-ps
ENSMUSG00000066842	91.5168	-0.397725	0.263834	0.999674	Hmcn1
ENSMUSG00000100954	40.7439	0.0472764	0.836055	0.999674	Gm10138
ENSMUSG00000023150	5374.4	0.0990135	0.580252	0.999674	Ivns1abp
ENSMUSG00000052748	248.858	0.105811	0.356177	0.999674	Swt1
ENSMUSG00000053286	626.987	0.00810022	0.928169	0.999674	Trmt1l
ENSMUSG00000103928	45.5894	0.101535	0.713978	0.999674	Gm37893
ENSMUSG00000026484	726.699	0.157584	0.0321184	0.999674	Rnf2
ENSMUSG00000100551	324.337	0.136635	0.322356	0.999674	Gm19503
ENSMUSG00000026483	77.4593	-0.33864	0.0870073	0.999674	Fam129a
ENSMUSG00000100594	51.7873	0.21338	0.283708	0.999674	2810414N06Rik
ENSMUSG00000043019	1544.78	-0.0322415	0.760283	0.999674	Edem3
ENSMUSG00000032666	2176.6	-0.126729	0.483372	0.999674	1700025G04Rik
ENSMUSG00000014980	275.434	0.0263227	0.827522	0.999674	Tsen15
ENSMUSG00000032649	123.617	-0.223433	0.282223	0.999674	Colgalt2
ENSMUSG00000026482	2962.45	0.000179577	0.99861	0.999674	Rgl1
ENSMUSG00000080950	31.8098	-0.168416	0.563676	0.999674	Gm7278
ENSMUSG00000008475	2000.75	-0.0215352	0.839058	0.999674	Arpc5
ENSMUSG00000042772	1874.98	-0.0763812	0.44513	0.999674	Smg7
ENSMUSG00000042751	3271.21	-0.133181	0.325332	0.999674	Nmnat2
ENSMUSG00000026479	112.915	-0.38006	0.285676	0.999674	Lamc2
ENSMUSG00000026478	818.209	0.0483286	0.684085	0.999674	Lamc1
ENSMUSG00000079138	13.178	-0.0530756	0.886503	0.999674	Gm8818
ENSMUSG00000073538	7.56587	0.377715	0.492997	0.999674	E330020D12Rik
ENSMUSG00000042708	64.0604	0.106793	0.681957	0.999674	Shcbp1l
ENSMUSG00000103543	7.02025	-0.0307044	0.954008	0.999674	Gm37669
ENSMUSG00000042699	3389.24	0.0358312	0.659186	0.999674	Dhx9
ENSMUSG00000042684	102.381	0.273209	0.140583	0.999674	Npl
ENSMUSG00000099858	168.895	0.0102175	0.935991	0.999674	Gm6652
ENSMUSG00000042671	4627.71	0.124741	0.319096	0.999674	Rgs8
ENSMUSG00000026475	304.62	-0.227019	0.462576	0.999674	Rgs16
ENSMUSG00000066800	191.628	-0.0400232	0.823283	0.999674	Rnasel
ENSMUSG00000100183	5.75546	0.167455	0.80897	0.999674	Gm28512
ENSMUSG00000042641	24.9519	0.0542712	0.857431	0.999674	Rgsl1
ENSMUSG00000045968	75.1615	-0.146789	0.602125	0.999674	Teddm2
ENSMUSG00000026473	32428.9	-0.0270933	0.737573	0.999674	Glul
ENSMUSG00000100627	3.77176	-0.255388	0.721217	0.999674	A830008E24Rik
ENSMUSG00000066797	4.68937	-1.28942	0.0410083	0.999674	Zfp648
ENSMUSG00000004110	7222.48	0.172917	0.216876	0.999674	Cacna1e
ENSMUSG00000056708	896.668	-0.13579	0.478419	0.999674	Ier5
ENSMUSG00000026471	205.292	-0.178907	0.356763	0.999674	Mr1
ENSMUSG00000026470	1910.57	0.0367968	0.702588	0.999674	Stx6
ENSMUSG00000033722	298.881	-0.0904925	0.523415	0.999674	BC034090
ENSMUSG00000026469	5167	0.00958744	0.937798	0.999674	Xpr1
ENSMUSG00000073535	10.772	0.0882128	0.843951	0.999674	Gm5532
ENSMUSG00000033701	1104.5	0.0173376	0.794219	0.999674	Acbd6
ENSMUSG00000033684	542.024	0.0720926	0.494184	0.999674	Qsox1
ENSMUSG00000033671	1670.72	0.00352689	0.98383	0.999674	Cep350
ENSMUSG00000026466	1086.69	-0.0740553	0.378094	0.999674	Tor1aip1
ENSMUSG00000102964	4.32064	0.194428	0.779569	0.999674	9430034N14Rik
ENSMUSG00000050565	1321.67	0.0262974	0.65239	0.999674	Tor1aip2
ENSMUSG00000015484	243.298	0.0153904	0.906353	0.999674	Fam163a
ENSMUSG00000060985	24.8908	-0.318144	0.378815	0.999674	Tdrd5
ENSMUSG00000026601	4.74324	0.235852	0.731469	0.999674	Axdnd1
ENSMUSG00000078193	937.826	0.0556029	0.550909	0.999674	Gm2000
ENSMUSG00000026600	888.815	0.00495449	0.951417	0.999674	Soat1
ENSMUSG00000101523	946.069	0.0421289	0.740255	0.999674	Csnk2a3
ENSMUSG00000026596	2436.39	0.0760786	0.608103	0.999674	Abl2
ENSMUSG00000104293	4.3545	0.176728	0.821703	0.999674	Gm38043
ENSMUSG00000060519	236.776	-0.212934	0.130719	0.999674	Tor3a
ENSMUSG00000033557	2976.28	-0.0841027	0.492506	0.999674	Fam20b
ENSMUSG00000026594	1117.48	0.00954035	0.92007	0.999674	Ralgps2
ENSMUSG00000033544	23.5629	-0.121024	0.707982	0.999674	Angptl1
ENSMUSG00000070565	1726.62	-0.262853	0.206606	0.999674	Rasal2
ENSMUSG00000049881	247.359	-0.123539	0.250153	0.999674	2810025M15Rik
ENSMUSG00000033488	241.07	-0.123417	0.470162	0.999674	Cryzl2
ENSMUSG00000026589	13.2321	-0.558821	0.176237	0.999674	Sec16b
ENSMUSG00000004031	1498.7	-0.252203	0.119813	0.999674	Brinp2
ENSMUSG00000026587	6473.79	-0.0613611	0.632846	0.999674	Astn1
ENSMUSG00000073530	16.6514	-1.25555	0.048318	0.999674	Pappa2
ENSMUSG00000040782	377.73	-0.0535292	0.657264	0.999674	Cop1
ENSMUSG00000015829	4205.8	-0.0705624	0.757201	0.999674	Tnr
ENSMUSG00000090394	48.8453	-0.0253543	0.906598	0.999674	4930523C07Rik
ENSMUSG00000058267	799.535	0.08773	0.229589	0.999674	Mrps14
ENSMUSG00000014226	2059.64	-0.0661713	0.518193	0.999674	Cacybp
ENSMUSG00000026721	2904.4	0.00453364	0.964323	0.999674	Rabgap1l
ENSMUSG00000104026	54.8315	0.548047	0.161813	0.999674	Gm37212
ENSMUSG00000118401	876.374	0.379366	0.108514	0.999674	Gpr52
ENSMUSG00000103632	6.67529	-0.0467484	0.931686	0.999674	Gm38329
ENSMUSG00000040423	1035.4	-0.0504079	0.552867	0.999674	Rc3h1
ENSMUSG00000043467	694.566	0.166734	0.317721	0.999674	Zbtb37
ENSMUSG00000053332	2177.86	0.108939	0.455139	0.999674	Gas5
ENSMUSG00000026709	449.329	0.0426746	0.624863	0.999674	Dars2
ENSMUSG00000026708	34.9701	-0.0447587	0.866892	0.999674	Cenpl
ENSMUSG00000026705	493.27	0.0419786	0.721458	0.999674	Klhl20
ENSMUSG00000044835	1381.99	0.053971	0.671071	0.999674	Ankrd45
ENSMUSG00000026701	4437.35	0.0754751	0.517966	0.999674	Prdx6
ENSMUSG00000040323	311.721	-0.0350167	0.704783	0.999674	Gm15429
ENSMUSG00000102399	25.177	0.321138	0.371758	0.999674	Gm5049
ENSMUSG00000040297	1308.67	0.0111101	0.899473	0.999674	Suco
ENSMUSG00000102254	15.0865	-0.360345	0.422214	0.999674	Gm7496
ENSMUSG00000026698	343.505	0.0443742	0.786726	0.999674	Pigc
ENSMUSG00000040265	6036.78	0.0185217	0.92023	0.999674	Dnm3
ENSMUSG00000026694	393.599	-0.0351609	0.711588	0.999674	Eef1aknmt
ENSMUSG00000026696	2523.78	-0.00011637	0.998543	0.999674	Vamp4
ENSMUSG00000026697	247.284	0.23451	0.800494	0.999674	Myoc
ENSMUSG00000040225	4383.03	0.0224416	0.90381	0.999674	Prrc2c
ENSMUSG00000098259	4.19296	0.0540311	0.949014	0.999674	Gm27616
ENSMUSG00000040181	279.651	-0.0435715	0.735193	0.999674	Fmo1
ENSMUSG00000040170	60.9095	-0.089196	0.67265	0.999674	Fmo2
ENSMUSG00000026586	243.231	0.0549912	0.715471	0.999674	Prrx1
ENSMUSG00000040124	289.1	0.0198777	0.838596	0.999674	Gorab
ENSMUSG00000040113	25.0261	0.142641	0.637416	0.999674	Mettl11b
ENSMUSG00000026585	6738.12	0.0178736	0.679494	0.999674	Kifap3
ENSMUSG00000026584	631.432	0.105282	0.39942	0.999674	Scyl3
ENSMUSG00000041406	42.3597	0.284702	0.218575	0.999674	BC055324
ENSMUSG00000041396	152.61	0.0531656	0.730629	0.999674	Mettl18
ENSMUSG00000040918	383.977	-0.0503597	0.633043	0.999674	Slc19a2
ENSMUSG00000026578	691.949	0.0697614	0.399064	0.999674	Ccdc181
ENSMUSG00000026577	479.763	0.0447369	0.733188	0.999674	Blzf1
ENSMUSG00000026575	401.241	0.122998	0.336319	0.999674	Nme7
ENSMUSG00000103493	3.84759	-0.14125	0.896089	0.999674	Gm37411
ENSMUSG00000026576	34520.3	-0.0350794	0.645401	0.999674	Atp1b1
ENSMUSG00000104011	21.6296	-0.490954	0.154561	0.999674	Gm32391
ENSMUSG00000104117	18.5695	-0.0623312	0.881759	0.999674	Gm20743
ENSMUSG00000102408	4.32442	0.523405	0.441011	0.999674	4930568G15Rik
ENSMUSG00000089967	59.9104	0.0814244	0.682357	0.999674	Gm16550
ENSMUSG00000040848	1301.89	0.120936	0.217649	0.999674	Sft2d2
ENSMUSG00000040843	1137.54	0.0418932	0.601988	0.999674	Tiprl
ENSMUSG00000102302	49.5163	0.277962	0.431596	0.999674	Gm38190
ENSMUSG00000040836	385.686	0.0625739	0.738344	0.999674	Gpr161
ENSMUSG00000026571	1679.11	0.0763204	0.524436	0.999674	Dcaf6
ENSMUSG00000026568	1206.72	0.0107999	0.883202	0.999674	Mpc2
ENSMUSG00000026566	494.807	-0.0280452	0.790641	0.999674	Mpzl1
ENSMUSG00000040723	154.196	0.0389767	0.791062	0.999674	Rcsd1
ENSMUSG00000040713	700.069	0.00194614	0.979507	0.999674	Creg1
ENSMUSG00000005763	6.95831	-0.831742	0.157047	0.999674	Cd247
ENSMUSG00000026565	878.199	0.114992	0.341802	0.999674	Pou2f1
ENSMUSG00000026564	9.99783	-0.757834	0.129398	0.999674	Dusp27
ENSMUSG00000040612	3065.04	-0.201193	0.267508	0.999674	Ildr2
ENSMUSG00000103400	39.098	-0.103452	0.682158	0.999674	Gm15853
ENSMUSG00000026563	880.912	0.116805	0.198668	0.999674	Tada1
ENSMUSG00000040596	2067.52	-0.0149235	0.919862	0.999674	Pogk
ENSMUSG00000084093	481.378	0.153515	0.239568	0.999674	Gm16418
ENSMUSG00000102548	27.0374	0.508796	0.181629	0.999674	Gm16701
ENSMUSG00000097823	257.642	0.155724	0.263902	0.999674	Gm16701
ENSMUSG00000060568	725.525	0.0029175	0.982312	0.999674	Fam78b
ENSMUSG00000026558	556.141	-0.0816574	0.354567	0.999674	Uck2
ENSMUSG00000052428	987.575	-0.0241935	0.714451	0.999674	Tmco1
ENSMUSG00000026687	1039.55	-0.0295865	0.797535	0.999674	Aldh9a1
ENSMUSG00000026688	681.766	-0.204843	0.204276	0.999674	Mgst3
ENSMUSG00000015843	1244.65	0.164356	0.493957	0.999674	Rxrg
ENSMUSG00000052534	5047.07	0.0764679	0.354215	0.999674	Pbx1
ENSMUSG00000026683	71.1989	0.135607	0.579668	0.999674	Nuf2
ENSMUSG00000026678	2311.13	0.0947686	0.524853	0.999674	Rgs5
ENSMUSG00000038530	6662.68	0.138764	0.540288	0.999674	Rgs4
ENSMUSG00000070532	428.206	-0.205245	0.260758	0.999674	Ccdc190
ENSMUSG00000089990	5.19678	-1.02291	0.205062	0.999674	Gm15852
ENSMUSG00000026675	379.628	-0.0944608	0.489357	0.999674	Hsd17b7
ENSMUSG00000097503	12.8315	-0.166663	0.668551	0.999674	3110045C21Rik
ENSMUSG00000026674	183.416	-0.239426	0.461537	0.999674	Ddr2
ENSMUSG00000026670	813.313	-0.0960306	0.267227	0.999674	Uap1
ENSMUSG00000104266	5.32938	-0.471896	0.450553	0.999674	Gm37748
ENSMUSG00000026667	8902.88	-0.0922109	0.478782	0.999674	Uhmk1
ENSMUSG00000096964	8.74105	-0.219704	0.676123	0.999674	Gm6345
ENSMUSG00000102752	94.9211	-0.127277	0.437856	0.999674	Gm7694
ENSMUSG00000038473	1051.12	0.00644428	0.96462	0.999674	Nos1ap
ENSMUSG00000038463	79.268	-0.0246689	0.897915	0.999674	Olfml2b
ENSMUSG00000026663	1751.03	0.132523	0.431856	0.999674	Atf6
ENSMUSG00000053925	8.51916	-1.06519	0.0661371	0.999674	Gm9929
ENSMUSG00000026659	319.976	0.126464	0.352386	0.999674	Dusp12
ENSMUSG00000096968	6.01446	-0.340721	0.508475	0.999674	Gm26620
ENSMUSG00000070524	18.6733	-0.262797	0.484908	0.999674	Fcrlb
ENSMUSG00000089838	265.574	0.391452	0.0237919	0.999674	Gm2962
ENSMUSG00000059089	25.0333	-1.8015	0.0307661	0.999674	Fcgr4
ENSMUSG00000059498	342.913	-0.500197	0.0201055	0.999674	Fcgr3
ENSMUSG00000026649	59.4077	-0.232283	0.689583	0.999674	Cfap126
ENSMUSG00000058076	2421.49	0.0849663	0.275486	0.999674	Sdhc
ENSMUSG00000056569	4.57648	1.30501	0.0897495	0.999674	Mpz
ENSMUSG00000038370	6869.93	0.230354	0.361147	0.999674	Pcp4l1
ENSMUSG00000005677	20.6051	-0.0233265	0.962496	0.999674	Nr1i3
ENSMUSG00000005674	1770.12	0.0225607	0.795844	0.999674	Tomm40l
ENSMUSG00000005681	19.09	-0.149147	0.706057	0.999674	Apoa2
ENSMUSG00000058715	190.035	-0.44047	0.0207732	0.999674	Fcer1g
ENSMUSG00000013593	4175.61	0.00569213	0.934644	0.999674	Ndufs2
ENSMUSG00000006403	891.095	-0.0409309	0.827681	0.999674	Adamts4
ENSMUSG00000052423	911.497	0.073251	0.462169	0.999674	B4galt3
ENSMUSG00000062729	394.776	0.0759004	0.606913	0.999674	Ppox
ENSMUSG00000053483	781.27	-0.019731	0.874653	0.999674	Usp21
ENSMUSG00000062963	1265.37	0.0332658	0.722585	0.999674	Ufc1
ENSMUSG00000103983	98.3973	0.212736	0.501033	0.999674	Gm20045
ENSMUSG00000013973	650.397	-0.0231509	0.738424	0.999674	Dedd
ENSMUSG00000013997	717.537	0.0728876	0.47385	0.999674	Nit1
ENSMUSG00000006412	2427.3	-0.0627471	0.395889	0.999674	Pfdn2
ENSMUSG00000102929	6.66806	-0.155309	0.785941	0.999674	Gm37154
ENSMUSG00000045259	153.751	-0.0112571	0.950886	0.999674	Klhdc9
ENSMUSG00000006411	93.5935	-0.308553	0.0988942	0.999674	Nectin4
ENSMUSG00000026641	852.927	0.00578763	0.954942	0.999674	Usf1
ENSMUSG00000103711	12.11	0.0210536	0.955447	0.999674	Tstd1
ENSMUSG00000038235	232.391	-0.226593	0.143664	0.999674	F11r
ENSMUSG00000060244	104.035	0.0906303	0.581296	0.999674	Alyref2
ENSMUSG00000103137	28.3227	-0.0918744	0.725603	0.999674	Gm37981
ENSMUSG00000015355	28.9125	-0.605315	0.112867	0.999674	Cd48
ENSMUSG00000059058	202.261	0.125488	0.416103	0.999674	Tma7-ps
ENSMUSG00000015316	5.58729	-0.773872	0.189027	0.999674	Slamf1
ENSMUSG00000015314	11.1371	-1.27862	0.0297882	0.999674	Slamf6
ENSMUSG00000026556	379.16	-0.255444	0.213816	0.999674	Vangl2
ENSMUSG00000003458	1250.12	-0.0526801	0.430107	0.999674	Ncstn
ENSMUSG00000026553	5121.83	-0.0485565	0.601091	0.999674	Copa
ENSMUSG00000003464	1641.08	-0.0305942	0.574804	0.999674	Pex19
ENSMUSG00000026554	3627.63	-0.0466157	0.37645	0.999674	Dcaf8
ENSMUSG00000013698	12994.5	0.000995957	0.990445	0.999674	Pea15a
ENSMUSG00000007122	13.1829	-0.527348	0.225239	0.999674	Casq1
ENSMUSG00000038034	4526.76	0.0363099	0.740888	0.999674	Igsf8
ENSMUSG00000007097	26582.6	-0.0527163	0.659197	0.999674	Atp1a2
ENSMUSG00000038026	1435.35	-0.187991	0.19243	0.999674	Kcnj9
ENSMUSG00000044708	5887.01	-0.221299	0.317942	0.999674	Kcnj10
ENSMUSG00000050229	392.904	0.0143496	0.876141	0.999674	Pigm
ENSMUSG00000026548	29.1556	-0.632649	0.0457809	0.999674	Slamf9
ENSMUSG00000037995	110.939	0.186275	0.278888	0.999674	Igsf9
ENSMUSG00000026547	207.809	-0.215025	0.137952	0.999674	Tagln2
ENSMUSG00000026546	115.177	-0.124236	0.70345	0.999674	Cfap45
ENSMUSG00000085184	7.1838	-0.0165022	0.974283	0.999674	4933439K11Rik
ENSMUSG00000049598	12.5902	0.253183	0.507496	0.999674	Vsig8
ENSMUSG00000026544	86.9657	0.0630466	0.706688	0.999674	Dusp23
ENSMUSG00000037872	623.183	0.0306365	0.853332	0.999674	Ackr1
ENSMUSG00000005338	8884.5	-0.0119324	0.90295	0.999674	Cadm3
ENSMUSG00000037860	116.73	-0.0309823	0.898433	0.999674	Aim2
ENSMUSG00000073491	8.45318	-1.48891	0.0864736	0.999674	Ifi213
ENSMUSG00000066677	4.63811	-1.21637	0.158079	0.999674	Ifi208
ENSMUSG00000073489	23.9955	-1.56681	0.0318944	0.999674	Ifi204
ENSMUSG00000090272	21.8624	-0.380973	0.424149	0.999674	Mndal
ENSMUSG00000026536	6.50503	-2.35134	0.0229475	0.999674	Ifi211
ENSMUSG00000028354	2108	-0.0475269	0.749362	0.999674	Fmn2
ENSMUSG00000050069	875.59	0.020982	0.873816	0.999674	Grem2
ENSMUSG00000026527	1373.92	-0.0893951	0.343838	0.999674	Rgs7
ENSMUSG00000026526	1961.96	-0.0346513	0.660136	0.999674	Fh1
ENSMUSG00000026525	61.006	-0.0401495	0.839981	0.999674	Opn3
ENSMUSG00000078185	398.022	0.0625939	0.747107	0.999674	Chml
ENSMUSG00000039748	12.6877	0.459678	0.277121	0.999674	Exo1
ENSMUSG00000055214	492.724	-0.270244	0.393879	0.999674	Pld5
ENSMUSG00000078184	292.77	-0.102098	0.347859	0.999674	Rbm8a2
ENSMUSG00000104157	52.0174	0.132663	0.624661	0.999674	Gm38101
ENSMUSG00000057335	2060.08	-0.0699353	0.664671	0.999674	Cep170
ENSMUSG00000104154	31.3599	0.172872	0.671236	0.999674	Gm38104
ENSMUSG00000026504	387.132	0.00985441	0.916387	0.999674	Sdccag8
ENSMUSG00000103584	5.25439	-0.844076	0.25228	0.999674	Gm38053
ENSMUSG00000019699	2630.67	-0.0193913	0.896166	0.999674	Akt3
ENSMUSG00000063659	2075.18	-0.11877	0.559576	0.999674	Zbtb18
ENSMUSG00000015961	2083.34	0.0542632	0.472971	0.999674	Adss
ENSMUSG00000091476	67.5818	0.154795	0.478593	0.999674	Catspere2
ENSMUSG00000104097	22.7662	0.538405	0.116015	0.999674	Gm37313
ENSMUSG00000102493	294.675	0.0638245	0.581442	0.999674	Gm8010
ENSMUSG00000026502	636.978	-0.0200188	0.831157	0.999674	Desi2
ENSMUSG00000104126	376.483	-0.0419574	0.727417	0.999674	Gm37486
ENSMUSG00000086350	115.874	0.0464243	0.753293	0.999674	B230369F24Rik
ENSMUSG00000026500	252.79	0.16605	0.221148	0.999674	Cox20
ENSMUSG00000039630	10449.2	0.0464966	0.681093	0.999674	Hnrnpu
ENSMUSG00000104279	39.8243	0.165345	0.510279	0.999674	Gm38300
ENSMUSG00000026495	639.857	-0.121595	0.493665	0.999674	Efcab2
ENSMUSG00000026494	665.212	-0.181255	0.44246	0.999674	Kif26b
ENSMUSG00000055067	1091.88	0.01148	0.920496	0.999674	Smyd3
ENSMUSG00000026492	182.607	0.0241032	0.85767	0.999674	Tfb2m
ENSMUSG00000038949	1657.57	0.173752	0.0793404	0.999674	Cnst
ENSMUSG00000038936	1820.5	-0.11349	0.256869	0.999674	Sccpdh
ENSMUSG00000026491	1624.3	0.14594	0.178883	0.999674	Ahctf1
ENSMUSG00000026490	6830.33	-0.0524345	0.719567	0.999674	Cdc42bpa
ENSMUSG00000026489	821.144	0.0737206	0.437847	0.999674	Coq8a
ENSMUSG00000010609	319.751	-0.121822	0.21491	0.999674	Psen2
ENSMUSG00000102923	5.63132	-0.0749127	0.904526	0.999674	Gm31728
ENSMUSG00000055676	60.5204	-0.463595	0.154984	0.999674	Gm5069
ENSMUSG00000038855	1625.14	-0.313846	0.29684	0.999674	Itpkb
ENSMUSG00000053963	4185.81	-0.0810405	0.707465	0.999674	Stum
ENSMUSG00000026496	1323.01	0.0157338	0.913185	0.999674	Parp1
ENSMUSG00000058729	105.317	0.0888954	0.572497	0.999674	Lin9
ENSMUSG00000026499	1066.92	-0.0504734	0.601407	0.999674	Acbd3
ENSMUSG00000060743	651.677	-0.00657169	0.957615	0.999674	H3f3a
ENSMUSG00000073485	36.7591	0.00299985	0.98899	0.999674	H3f3aos
ENSMUSG00000038806	613.084	0.0238066	0.756508	0.999674	Sde2
ENSMUSG00000026520	579.161	0.0074706	0.938414	0.999674	Pycr2
ENSMUSG00000038793	19.4181	-0.707108	0.0412981	0.999674	Lefty1
ENSMUSG00000026519	1040.02	0.0674356	0.60071	0.999674	Tmem63a
ENSMUSG00000038776	618.477	0.116138	0.396401	0.999674	Ephx1
ENSMUSG00000026516	1247.28	0.0840125	0.600146	0.999674	Nvl
ENSMUSG00000062169	944.678	0.0215213	0.719381	0.999674	Cnih4
ENSMUSG00000038733	3215.55	-0.0187778	0.798504	0.999674	Wdr26
ENSMUSG00000054135	20.0991	0.00326741	0.992984	0.999674	A430110L20Rik
ENSMUSG00000103260	41.1784	0.176806	0.430348	0.999674	Gm8146
ENSMUSG00000026514	738.07	-0.264897	0.313893	0.999674	Cnih3
ENSMUSG00000050625	32.5792	-1.02705	0.119082	0.999674	Ccdc121
ENSMUSG00000047369	17.089	-0.706714	0.159976	0.999674	Dnah14
ENSMUSG00000004880	318.397	-0.0921221	0.387712	0.999674	Lbr
ENSMUSG00000022995	4883.75	-0.0955875	0.444231	0.999674	Enah
ENSMUSG00000026511	1002.39	-0.016155	0.803604	0.999674	Srp9
ENSMUSG00000038633	1976.99	0.00741735	0.91332	0.999674	Degs1
ENSMUSG00000100147	362.481	0.0485864	0.741171	0.999674	1700047M11Rik
ENSMUSG00000047539	1159.97	-0.043169	0.580429	0.999674	Fbxo28
ENSMUSG00000026510	825.285	-0.0266842	0.82427	0.999674	Trp53bp2
ENSMUSG00000026509	1801.78	0.0372296	0.579628	0.999674	Capn2
ENSMUSG00000102234	143.479	-0.20442	0.354431	0.999674	Gm37885
ENSMUSG00000104415	57.9192	-0.135212	0.60295	0.999674	Gm37069
ENSMUSG00000038576	2751.88	-0.101777	0.238024	0.999674	Susd4
ENSMUSG00000079164	15.3559	-0.362576	0.276581	0.999674	Tlr5
ENSMUSG00000030768	199.856	-0.032009	0.857149	0.999674	Disp1
ENSMUSG00000046836	1013.31	-0.0352011	0.58111	0.999674	Brox
ENSMUSG00000042901	884.645	-0.0238223	0.773774	0.999674	Aida
ENSMUSG00000056050	2644.5	-0.0337679	0.709067	0.999674	Mia3
ENSMUSG00000072258	276.957	0.148891	0.268985	0.999674	Taf1a
ENSMUSG00000104212	10.4531	0.708319	0.123008	0.999674	Gm37986
ENSMUSG00000053461	10.2741	0.30251	0.530148	0.999674	Hhipl2
ENSMUSG00000103451	11.7809	-0.585594	0.167722	0.999674	Gm33973
ENSMUSG00000039384	157.339	-0.04535	0.793419	0.999674	Dusp10
ENSMUSG00000044854	5.06321	0.664176	0.274507	0.999674	1700056E22Rik
ENSMUSG00000039377	21.6123	-0.165073	0.571077	0.999674	Hlx
ENSMUSG00000026621	7.47398	-0.727721	0.38728	0.999674	Mtarc1
ENSMUSG00000073481	1035.09	-0.022782	0.786707	0.999674	Mtarc2
ENSMUSG00000039349	887.788	-0.394963	0.352615	0.999674	C130074G19Rik
ENSMUSG00000026620	2617.31	0.0432338	0.724892	0.999674	Mark1
ENSMUSG00000039318	2336.66	0.0235449	0.779204	0.999674	Rab3gap2
ENSMUSG00000026618	1127.01	-0.0264711	0.720082	0.999674	Iars2
ENSMUSG00000102526	20.2643	0.245594	0.42046	0.999674	Gm37785
ENSMUSG00000026617	1214.79	-0.0527704	0.4621	0.999674	Bpnt1
ENSMUSG00000097261	6.63061	0.0348103	0.949428	0.999674	4930532G15Rik
ENSMUSG00000026615	2599.89	0.0211425	0.69769	0.999674	Eprs
ENSMUSG00000051295	6.03197	-0.0211336	0.968949	0.999674	9630028B13Rik
ENSMUSG00000097615	119.847	0.166467	0.208213	0.999674	Gm2061
ENSMUSG00000026614	721.678	0.156809	0.029521	0.999674	Slc30a10
ENSMUSG00000102185	11.6891	0.496779	0.187999	0.999674	5033404E19Rik
ENSMUSG00000039246	106.321	-0.0719569	0.69193	0.999674	Lyplal1
ENSMUSG00000039239	329.286	0.00909715	0.954534	0.999674	Tgfb2
ENSMUSG00000001305	194.506	0.0192376	0.889571	0.999674	Rrp15
ENSMUSG00000097784	10.0489	0.0742175	0.871899	0.999674	A430105J06Rik
ENSMUSG00000039224	21.0552	0.295389	0.443351	0.999674	D1Pas1
ENSMUSG00000026611	19.6222	0.0730667	0.853487	0.999674	Spata17
ENSMUSG00000039210	450.098	0.0625554	0.632944	0.999674	Gpatch2
ENSMUSG00000104394	51.9256	-0.202501	0.335599	0.999674	Gm37254
ENSMUSG00000104245	3.91997	-0.194911	0.787046	0.999674	Gm38155
ENSMUSG00000026610	789.452	0.239339	0.430796	0.999674	Esrrg
ENSMUSG00000103961	9.64324	0.115079	0.809004	0.999674	Gm36388
ENSMUSG00000026608	1594.64	-0.0749842	0.293235	0.999674	Kctd3
ENSMUSG00000037624	2142.6	0.0310138	0.836987	0.999674	Kcnk2
ENSMUSG00000102824	503.434	0.0378293	0.735907	0.999674	Pdcd5-ps
ENSMUSG00000104507	56.6207	-0.147731	0.54521	0.999674	A430027H14Rik
ENSMUSG00000026605	28.5666	0.259995	0.519169	0.999674	Cenpf
ENSMUSG00000026604	233.721	0.18206	0.435949	0.999674	Ptpn14
ENSMUSG00000104435	5.44628	-1.17235	0.0508724	0.999674	Gm37422
ENSMUSG00000026603	833.475	-0.258599	0.0888554	0.999674	Smyd2
ENSMUSG00000010175	527.655	0.00658694	0.977461	0.999674	Prox1
ENSMUSG00000079045	24.9952	0.0405053	0.898545	0.999674	Prox1os
ENSMUSG00000089872	1246.33	-0.0476395	0.582669	0.999674	Rps6kc1
ENSMUSG00000026634	1380.33	0.0963192	0.372534	0.999674	Angel2
ENSMUSG00000037568	73.4681	-0.180534	0.516276	0.999674	Vash2
ENSMUSG00000103723	5.42184	-0.579885	0.39183	0.999674	Gm37095
ENSMUSG00000103964	11.2284	-0.188839	0.723826	0.999674	Gm8407
ENSMUSG00000066595	336.852	-0.0486291	0.738092	0.999674	Flvcr1
ENSMUSG00000026632	369.01	0.105696	0.527066	0.999674	Tatdn3
ENSMUSG00000062510	24.4965	0.150335	0.603235	0.999674	Nsl1
ENSMUSG00000026628	31.5349	-0.403468	0.191138	0.999674	Atf3
ENSMUSG00000073478	58.9323	-0.0558152	0.787552	0.999674	D730003I15Rik
ENSMUSG00000103685	7.93463	0.475517	0.417126	0.999674	Gm37074
ENSMUSG00000103174	8.33238	-0.155442	0.781551	0.999674	Gm37168
ENSMUSG00000037499	788.933	-0.101876	0.367545	0.999674	Nenf
ENSMUSG00000026627	259.686	-0.246539	0.0994776	0.999674	Pacc1
ENSMUSG00000026626	1664.09	0.0501488	0.694289	0.999674	Ppp2r5a
ENSMUSG00000103433	49.453	-0.0841338	0.683057	0.999674	Gm2272
ENSMUSG00000103114	16.8616	-0.29496	0.515407	0.999674	Gm32200
ENSMUSG00000037474	71.254	-0.307741	0.557119	0.999674	Dtl
ENSMUSG00000037461	815.145	0.105285	0.505132	0.999674	Ints7
ENSMUSG00000026623	5641.03	-0.114732	0.476141	0.999674	Lpgat1
ENSMUSG00000026622	64.3378	0.21571	0.475203	0.999674	Nek2
ENSMUSG00000055833	48.5706	0.032806	0.88953	0.999674	1700034H15Rik
ENSMUSG00000037434	1230.64	0.0596776	0.419051	0.999674	Slc30a1
ENSMUSG00000049353	25.5445	-0.347356	0.622826	0.999674	Rd3
ENSMUSG00000097416	5.82866	0.97587	0.0996766	0.999674	Gm26670
ENSMUSG00000026637	37.0951	-0.193177	0.466323	0.999674	Traf5
ENSMUSG00000103653	2459.61	0.0654853	0.627749	0.999674	Gstp-ps
ENSMUSG00000037395	402.596	0.0445884	0.66501	0.999674	Rcor3
ENSMUSG00000097316	100.039	-0.0579775	0.762503	0.999674	Gm10516
ENSMUSG00000058248	1992.18	-0.0531357	0.781643	0.999674	Kcnh1
ENSMUSG00000037375	26.5869	-0.42148	0.135822	0.999674	Hhat
ENSMUSG00000016262	830.581	0.209267	0.152238	0.999674	Sertad4
ENSMUSG00000089812	10.4553	0.559448	0.258909	0.999674	Gm15867
ENSMUSG00000016200	631.567	0.112076	0.350189	0.999674	Syt14
ENSMUSG00000016181	330.719	0.169561	0.188072	0.999674	Utp25
ENSMUSG00000079144	180.041	0.0582175	0.608999	0.999674	A130010J15Rik
ENSMUSG00000037318	28.5206	-0.624133	0.0541115	0.999674	Traf3ip3
ENSMUSG00000026639	124.672	0.153886	0.527465	0.999674	Lamb3
ENSMUSG00000016194	108.269	-0.257407	0.409679	0.999674	Hsd11b1
ENSMUSG00000009633	87.4146	-0.136157	0.375235	0.999674	G0s2
ENSMUSG00000104348	18.5774	0.0979792	0.789187	0.999674	Gm37691
ENSMUSG00000026640	3278.12	0.139578	0.366827	0.999674	Plxna2
ENSMUSG00000016494	502.244	-0.216496	0.195995	0.999674	Cd34
ENSMUSG00000097325	11.3516	-0.0559897	0.898073	0.999674	Gm16897
ENSMUSG00000096929	1145.7	0.20857	0.402908	0.999674	A330023F24Rik
ENSMUSG00000103867	4.0693	0.165476	0.809736	0.999674	9630010A21Rik
ENSMUSG00000016493	142.933	0.291315	0.309859	0.999674	Cd46
ENSMUSG00000103443	8.1274	-0.0638296	0.906035	0.999674	Gm37132
ENSMUSG00000016481	434.702	0.0592871	0.584337	0.999674	Cr1l
ENSMUSG00000026616	7.28704	0.700927	0.220309	0.999674	Cr2
ENSMUSG00000050530	2699.31	0.084667	0.491644	0.999674	Fam171a1
ENSMUSG00000026643	1965.04	-0.0150875	0.893317	0.999674	Nmt2
ENSMUSG00000049950	144.332	0.254807	0.0803168	0.999674	Rpp38
ENSMUSG00000026644	9.97555	0.736816	0.209471	0.999674	Acbd7
ENSMUSG00000026650	52.3445	-0.220926	0.575914	0.999674	Meig1
ENSMUSG00000026648	183.688	-0.0858005	0.64855	0.999674	Dclre1c
ENSMUSG00000026646	99.6372	0.0235994	0.878475	0.999674	Suv39h2
ENSMUSG00000109865	567.322	0.0396194	0.708216	0.999674	Hspa14
ENSMUSG00000051396	120.416	0.185938	0.284458	0.999674	Gm45902
ENSMUSG00000039496	45.7919	0.410324	0.0575895	0.999674	Cdnf
ENSMUSG00000081278	54.2983	-0.000578204	0.997515	0.999674	Gm13186
ENSMUSG00000026655	248.165	-0.118011	0.440139	0.999674	Fam107b
ENSMUSG00000081070	107.175	-0.0400125	0.798144	0.999674	Gm13181
ENSMUSG00000026657	1348.25	-0.00992372	0.941148	0.999674	Frmd4a
ENSMUSG00000039449	1324.88	0.0178285	0.794851	0.999674	Prpf18
ENSMUSG00000083378	50.2898	-0.0371575	0.849894	0.999674	Gm13196
ENSMUSG00000048186	125.806	0.106715	0.532274	0.999674	Bend7
ENSMUSG00000026662	636.146	0.0532776	0.442429	0.999674	Sephs1
ENSMUSG00000026664	1689.49	-0.0839731	0.386518	0.999674	Phyh
ENSMUSG00000086670	5.21766	-0.212838	0.757929	0.999674	Gm13194
ENSMUSG00000026668	8.28163	-0.0872486	0.908151	0.999674	Ucma
ENSMUSG00000026669	9.65537	0.167393	0.698969	0.999674	Mcm10
ENSMUSG00000026672	423.624	-0.111484	0.588069	0.999674	Optn
ENSMUSG00000026676	98.9168	-0.841143	0.049208	0.999674	Ccdc3
ENSMUSG00000039145	2789.59	0.0747184	0.684265	0.999674	Camk1d
ENSMUSG00000082013	7.17693	0.174795	0.735851	0.999674	Gm13216
ENSMUSG00000039128	1782.94	0.0740367	0.287729	0.999674	Cdc123
ENSMUSG00000025817	295.002	0.00456027	0.968957	0.999674	Nudt5
ENSMUSG00000056718	8.09959	0.151763	0.795172	0.999674	Gm13199
ENSMUSG00000025816	1233.29	-0.00417763	0.960992	0.999674	Sec61a2
ENSMUSG00000025815	180.469	0.0430503	0.781748	0.999674	Dhtkd1
ENSMUSG00000043241	1696.04	0.0254769	0.690301	0.999674	Upf2
ENSMUSG00000045319	41.5253	-0.469825	0.039415	0.999674	Proser2
ENSMUSG00000082332	31.2245	0.260102	0.474838	0.999674	Gm13384
ENSMUSG00000039063	20.4013	-0.0530933	0.887026	0.999674	Echdc3
ENSMUSG00000039046	733.816	-0.166783	0.3724	0.999674	Usp6nl
ENSMUSG00000002107	8317.2	0.072617	0.668791	0.999674	Celf2
ENSMUSG00000082953	79.2264	-0.0693162	0.765263	0.999674	Gm13217
ENSMUSG00000025782	528.831	-0.0356085	0.69084	0.999674	Taf3
ENSMUSG00000103570	3.97194	-0.379319	0.596386	0.999674	C630004M23Rik
ENSMUSG00000025781	2963.56	0.0815106	0.228931	0.999674	Atp5c1
ENSMUSG00000037262	234.303	-0.0328444	0.791567	0.999674	Kin
ENSMUSG00000037254	40.9569	-0.0210121	0.956793	0.999674	Itih2
ENSMUSG00000025780	1032.85	-0.020839	0.910434	0.999674	Itih5
ENSMUSG00000061186	123.325	0.0758221	0.741128	0.999674	Sfmbt2
ENSMUSG00000083900	5.77779	-0.482501	0.462427	0.999674	Gm13294
ENSMUSG00000026778	400.19	0.13296	0.417308	0.999674	Prkcq
ENSMUSG00000086006	76.5955	0.0921631	0.64018	0.999674	Gm13293
ENSMUSG00000082424	13.8461	-0.129665	0.754075	0.999674	Gm13292
ENSMUSG00000026773	1090.78	-0.115	0.179963	0.999674	Pfkfb3
ENSMUSG00000037197	778.186	-0.00684721	0.930549	0.999674	Rbm17
ENSMUSG00000026770	6.03352	-0.12775	0.819122	0.999674	Il2ra
ENSMUSG00000023206	88.6441	0.00680544	0.971292	0.999674	Il15ra
ENSMUSG00000058594	1799.95	0.074972	0.339117	0.999674	Fbh1
ENSMUSG00000047909	511.133	0.0643811	0.712589	0.999674	Ankrd16
ENSMUSG00000026768	47.0445	-0.230372	0.538833	0.999674	Itga8
ENSMUSG00000086843	6.60641	-0.25853	0.762835	0.999674	E030013I19Rik
ENSMUSG00000026767	648.496	0.0156823	0.856683	0.999674	Mindy3
ENSMUSG00000026730	66.8754	0.0844104	0.655904	0.999674	Pter
ENSMUSG00000102900	18.529	-0.47964	0.235961	0.999674	Gm37811
ENSMUSG00000026727	424.534	-0.019841	0.803195	0.999674	Rsu1
ENSMUSG00000102691	4.27091	-0.112707	0.867532	0.999674	Gm37780
ENSMUSG00000086358	8.42009	0.0205414	0.967516	0.999674	Gm13270
ENSMUSG00000026726	9.35814	-0.153228	0.731125	0.999674	Cubn
ENSMUSG00000026723	154.012	0.0377906	0.811693	0.999674	Trdmt1
ENSMUSG00000026728	1000.24	-0.367095	0.0729027	0.999674	Vim
ENSMUSG00000003418	263.96	0.121987	0.718431	0.999674	St8sia6
ENSMUSG00000063275	59.946	0.111205	0.643303	0.999674	Hacd1
ENSMUSG00000102553	27.8976	-0.355282	0.268221	0.999674	D930036K23Rik
ENSMUSG00000086657	6.8422	0.146683	0.801913	0.999674	Stamos
ENSMUSG00000026718	1618.37	-0.00932658	0.889095	0.999674	Stam
ENSMUSG00000103901	90.9531	-0.0995641	0.647197	0.999674	Gm37499
ENSMUSG00000061531	5.17139	0.0360485	0.961948	0.999674	Tmem236
ENSMUSG00000026712	73.6521	-0.073627	0.78087	0.999674	Mrc1
ENSMUSG00000036949	1343.05	0.00459752	0.97375	0.999674	Slc39a12
ENSMUSG00000057914	1430.61	0.05477	0.523093	0.999674	Cacnb2
ENSMUSG00000075525	7.52222	0.0158374	0.975081	0.999674	Gm10849
ENSMUSG00000103050	9.36587	0.171969	0.742474	0.999674	Gm38273
ENSMUSG00000104271	20.1878	0.111671	0.796869	0.999674	Gm37891
ENSMUSG00000026707	176.101	0.0291225	0.850944	0.999674	Nsun6
ENSMUSG00000017418	476.45	-0.0576059	0.63794	0.999674	Arl5b
ENSMUSG00000083860	42.5939	-0.109576	0.600896	0.999674	Gm13313
ENSMUSG00000081389	13.2582	-0.144042	0.715588	0.999674	Gm13368
ENSMUSG00000026748	1277.63	-0.0882175	0.600752	0.999674	Plxdc2
ENSMUSG00000085193	4.16201	-0.0372994	0.959873	0.999674	Gm13322
ENSMUSG00000053702	2352.57	0.0453526	0.725465	0.999674	Nebl
ENSMUSG00000054057	65.874	-0.0395404	0.863301	0.999674	A930004D18Rik
ENSMUSG00000054074	143.669	0.159409	0.319682	0.999674	Skida1
ENSMUSG00000026743	872.386	0.114251	0.215504	0.999674	Mllt10
ENSMUSG00000026740	581.899	0.0561228	0.574045	0.999674	Dnajc1
ENSMUSG00000086882	56.2882	0.429235	0.0768808	0.999674	Gm13352
ENSMUSG00000051154	937.239	0.151117	0.134465	0.999674	Commd3
ENSMUSG00000026739	1242.87	0.115375	0.172951	0.999674	Bmi1
ENSMUSG00000037708	19.0651	-0.592587	0.240443	0.999674	Spag6
ENSMUSG00000097638	29.8821	0.0614037	0.853424	0.999674	Carlr
ENSMUSG00000026737	2685.54	-0.055681	0.468855	0.999674	Pip4k2a
ENSMUSG00000026736	12.0683	-0.148993	0.770643	0.999674	4930426L09Rik
ENSMUSG00000083281	24.1722	-0.197555	0.491711	0.999674	Gm13332
ENSMUSG00000037683	40.8045	-0.46178	0.383509	0.999674	Armc3
ENSMUSG00000087674	98.0749	0.299653	0.109341	0.999674	4930447M23Rik
ENSMUSG00000023094	385.691	-0.0456647	0.726054	0.999674	Msrb2
ENSMUSG00000109733	14.0989	0.290762	0.570644	0.999674	Gm33940
ENSMUSG00000056329	8.16158	0.665857	0.295009	0.999674	1810010K12Rik
ENSMUSG00000043415	412.963	-0.0397944	0.817674	0.999674	Otud1
ENSMUSG00000036617	1077.75	-0.101649	0.683493	0.999674	Etl4
ENSMUSG00000083777	4.60538	-0.428625	0.539227	0.999674	Gm13361
ENSMUSG00000082164	66.2267	0.08022	0.66013	0.999674	Gm13360
ENSMUSG00000081128	282.471	-0.0828992	0.436335	0.999674	Gm13328
ENSMUSG00000036591	3143.52	-0.019196	0.893059	0.999674	Arhgap21
ENSMUSG00000075514	157.474	0.0370812	0.777106	0.999674	Gm13375
ENSMUSG00000026679	92.2023	-0.245423	0.52782	0.999674	Enkur
ENSMUSG00000048550	637.967	-0.0240918	0.788035	0.999674	Thnsl1
ENSMUSG00000084071	13.4481	-0.185499	0.683677	0.999674	Gm13378
ENSMUSG00000085680	10.5984	0.135492	0.746091	0.999674	Gm13327
ENSMUSG00000045967	4594.84	0.0907441	0.51698	0.999674	Gpr158
ENSMUSG00000081467	16.4979	0.0133345	0.968904	0.999674	Gm13337
ENSMUSG00000082516	17.4045	-0.0578446	0.876217	0.999674	Gm13342
ENSMUSG00000083863	5.07366	0.131684	0.827888	0.999674	Gm13341
ENSMUSG00000083563	337.068	-0.135902	0.551701	0.999674	Gm13340
ENSMUSG00000082884	73.1549	0.452941	0.311556	0.999674	Gm13339
ENSMUSG00000026787	18227.3	0.142872	0.207042	0.999674	Gad2
ENSMUSG00000026786	172.827	-0.1504	0.293028	0.999674	Apbb1ip
ENSMUSG00000069136	5.98006	0.340074	0.509259	0.999674	A130006I12Rik
ENSMUSG00000026784	201.248	0.00477487	0.979424	0.999674	Pdss1
ENSMUSG00000058835	2655.74	0.0538374	0.464614	0.999674	Abi1
ENSMUSG00000026781	2205.47	0.0180656	0.753607	0.999674	Acbd5
ENSMUSG00000026779	26.7191	-0.236539	0.473922	0.999674	Mastl
ENSMUSG00000026775	2533.33	0.0362812	0.495701	0.999674	Yme1l1
ENSMUSG00000081648	7.99755	0.153214	0.820201	0.999674	Gm13423
ENSMUSG00000084098	317.3	-0.0329806	0.785961	0.999674	Gm13422
ENSMUSG00000069132	57.2039	-0.0177665	0.9506	0.999674	Nxph2
ENSMUSG00000026771	570.324	0.00760488	0.940787	0.999674	Spopl
ENSMUSG00000081519	184.593	-0.0613854	0.674524	0.999674	Gm13331
ENSMUSG00000083729	20.4486	0.244951	0.454769	0.999674	Sh3d2c-ps1
ENSMUSG00000083373	12.2829	-0.0912786	0.824095	0.999674	Gm13392
ENSMUSG00000026986	680.21	0.104899	0.239824	0.999674	Hnmt
ENSMUSG00000083116	250.092	0.0644659	0.78946	0.999674	Gm13410
ENSMUSG00000026979	62.222	-0.237964	0.25872	0.999674	Psd4
ENSMUSG00000084241	187.43	-0.0677879	0.742011	0.999674	Gm13416
ENSMUSG00000004113	2602.37	-0.0941842	0.514104	0.999674	Cacna1b
ENSMUSG00000036893	745.476	0.00730355	0.93708	0.999674	Ehmt1
ENSMUSG00000026972	136.767	-0.0759229	0.679015	0.999674	Arrdc1
ENSMUSG00000026974	619.853	-0.0732229	0.414286	0.999674	Zmynd19
ENSMUSG00000026975	510.91	0.00243449	0.980006	0.999674	Dph7
ENSMUSG00000036850	823.443	-0.00471109	0.964568	0.999674	Mrpl41
ENSMUSG00000036833	466.934	-0.140389	0.444115	0.999674	Pnpla7
ENSMUSG00000006476	5635.98	-0.177917	0.380931	0.999674	Nsmf
ENSMUSG00000087028	4.81968	0.16366	0.799572	0.999674	Gm13387
ENSMUSG00000078202	734.037	-0.117681	0.242247	0.999674	Nrarp
ENSMUSG00000103217	10.6301	0.0793917	0.842239	0.999674	Gm38287
ENSMUSG00000059555	96.2627	-0.11483	0.548789	0.999674	Tor4a
ENSMUSG00000013465	1110.51	-0.0919294	0.45408	0.999674	Nelfb
ENSMUSG00000036752	3012.09	-0.189566	0.115764	0.999674	Tubb4b
ENSMUSG00000006469	5.5416	0.447828	0.435252	0.999674	Slc34a3
ENSMUSG00000036731	4.47662	-0.226902	0.776477	0.999674	Cysrt1
ENSMUSG00000044628	1961.67	0.00238055	0.974815	0.999674	Rnf208
ENSMUSG00000006471	128.704	0.0586912	0.730742	0.999674	Ndor1
ENSMUSG00000078201	169.454	0.222779	0.122106	0.999674	Tmem203
ENSMUSG00000048707	487.491	-0.0903718	0.471114	0.999674	Tprn
ENSMUSG00000026966	651.46	-0.0290004	0.816638	0.999674	Ssna1
ENSMUSG00000026965	2185.66	-0.0813336	0.314153	0.999674	Anapc2
ENSMUSG00000026959	8872.64	0.0377952	0.622491	0.999674	Grin1
ENSMUSG00000085830	43.5382	-0.286699	0.534655	0.999674	Grin1os
ENSMUSG00000036646	2036.41	-0.0141764	0.851526	0.999674	Man1b1
ENSMUSG00000026958	424.363	0.0350527	0.698659	0.999674	Dpp7
ENSMUSG00000026956	346.124	-0.0783674	0.553764	0.999674	Uap1l1
ENSMUSG00000026955	37.4374	0.0943722	0.69732	0.999674	Sapcd2
ENSMUSG00000015085	200.468	-0.0753632	0.646996	0.999674	Entpd2
ENSMUSG00000015094	3091.67	-0.0346265	0.651037	0.999674	Npdc1
ENSMUSG00000026944	6741.98	-0.064206	0.694424	0.999674	Abca2
ENSMUSG00000047617	550.017	0.135101	0.335304	0.999674	Paxx
ENSMUSG00000015090	4312.19	-0.543075	0.080383	0.999674	Ptgds
ENSMUSG00000015083	20.1177	0.318249	0.403047	0.999674	C8g
ENSMUSG00000015095	1763.83	0.00928595	0.864973	0.999674	Fbxw5
ENSMUSG00000026942	214.436	-0.145731	0.196718	0.999674	Traf2
ENSMUSG00000083043	123.946	-0.0175718	0.912249	0.999674	Gm13433
ENSMUSG00000015092	1531.41	0.00410206	0.971053	0.999674	Edf1
ENSMUSG00000026941	28.4731	0.0208995	0.937477	0.999674	Mamdc4
ENSMUSG00000036504	125.142	-0.0192919	0.891298	0.999674	Phpt1
ENSMUSG00000029419	2516.97	0.108374	0.402966	0.999674	Ajm1
ENSMUSG00000015087	3746.25	0.0248383	0.692793	0.999674	Rabl6
ENSMUSG00000052403	6.69513	0.553427	0.273447	0.999674	Fcnaos
ENSMUSG00000026939	218.759	-0.124634	0.309928	0.999674	Tmem141
ENSMUSG00000026938	4.1575	-0.431588	0.587366	0.999674	Fcna
ENSMUSG00000087612	31.2262	-0.0717095	0.80962	0.999674	A230005M16Rik
ENSMUSG00000049086	1029.5	0.0684987	0.502313	0.999674	Bmyc
ENSMUSG00000058740	2755.98	0.0407229	0.748214	0.999674	Kcnt1
ENSMUSG00000026933	2515.51	-0.00973932	0.91778	0.999674	Camsap1
ENSMUSG00000036352	827.565	0.0574988	0.53589	0.999674	Ubac1
ENSMUSG00000026932	4179.32	-0.162113	0.341228	0.999674	Nacc2
ENSMUSG00000087679	1714.19	0.0937166	0.237654	0.999674	Tmem250-ps
ENSMUSG00000026934	4.79891	-0.564449	0.453185	0.999674	Lhx3
ENSMUSG00000036327	768.521	0.0551283	0.526889	0.999674	Qsox2
ENSMUSG00000048038	1009.69	0.276003	0.0827399	0.999674	Ccdc187
ENSMUSG00000026930	1468.96	0.145459	0.103611	0.999674	Gpsm1
ENSMUSG00000075467	937.415	0.0385818	0.707006	0.999674	Dnlz
ENSMUSG00000026928	45.5581	-0.132892	0.585879	0.999674	Card9
ENSMUSG00000086779	12.0985	0.327319	0.460865	0.999674	Gm13562
ENSMUSG00000036281	559.138	-0.0342118	0.763554	0.999674	Snapc4
ENSMUSG00000085767	81.4559	-0.0135119	0.940008	0.999674	Gm13563
ENSMUSG00000026927	1473.63	0.0506753	0.683946	0.999674	Entr1
ENSMUSG00000026926	2045.1	0.0325023	0.682445	0.999674	Pmpca
ENSMUSG00000026925	656.983	-0.0378906	0.752601	0.999674	Inpp5e
ENSMUSG00000026924	1635.76	0.0341216	0.808759	0.999674	Sec16a
ENSMUSG00000086714	27.9944	0.0530676	0.856771	0.999674	0610009E02Rik
ENSMUSG00000085543	3.86964	-0.453835	0.560601	0.999674	Gm13568
ENSMUSG00000026923	815.962	0.0686071	0.653504	0.999674	Notch1
ENSMUSG00000026921	375.304	0.118491	0.208896	0.999674	Egfl7
ENSMUSG00000026922	33.6329	-0.314822	0.170674	0.999674	Agpat2
ENSMUSG00000036186	745.466	0.0225508	0.836613	0.999674	Dipk1b
ENSMUSG00000077192	9.6765	-0.122334	0.784325	0.999674	Snora17
ENSMUSG00000082951	42.1093	0.152945	0.533637	0.999674	Gm13359
ENSMUSG00000036160	441.268	0.0259524	0.784545	0.999674	Surf6
ENSMUSG00000015776	829.804	0.0630117	0.36516	0.999674	Med22
ENSMUSG00000062647	949.029	0.0403385	0.658701	0.999674	Rpl7a
ENSMUSG00000015790	1138.03	0.0622547	0.497329	0.999674	Surf1
ENSMUSG00000014873	515.558	0.0670297	0.50065	0.999674	Surf2
ENSMUSG00000014867	1803.28	-0.0343329	0.6735	0.999674	Surf4
ENSMUSG00000049897	3.84188	0.445834	0.557104	0.999674	Stkld1
ENSMUSG00000052406	840.121	0.00747457	0.930459	0.999674	Rexo4
ENSMUSG00000014852	3.93787	-0.281468	0.780156	0.999674	Adamts13
ENSMUSG00000015488	971.017	-0.017853	0.837095	0.999674	Cacfd1
ENSMUSG00000009214	7.23793	0.00112844	0.998431	0.999674	Mymk
ENSMUSG00000036040	79.6531	-0.0686792	0.727648	0.999674	Adamtsl2
ENSMUSG00000009216	1475.55	-0.0902753	0.757573	0.999674	Fam163b
ENSMUSG00000009614	348.164	-0.116211	0.390253	0.999674	Sardh
ENSMUSG00000009621	316.259	0.149453	0.309941	0.999674	Vav2
ENSMUSG00000109946	627.67	0.0882212	0.265005	0.999674	Brd3os
ENSMUSG00000026918	1641.6	-0.00592292	0.938483	0.999674	Brd3
ENSMUSG00000026917	643.153	0.0428399	0.614722	0.999674	Wdr5
ENSMUSG00000085929	15.7734	-0.0198927	0.958762	0.999674	Gm13421
ENSMUSG00000015846	1144.85	-0.0690424	0.619262	0.999674	Rxra
ENSMUSG00000026837	79.8636	-0.198456	0.51201	0.999674	Col5a1
ENSMUSG00000026833	7106.48	-0.498069	0.0291474	0.999674	Olfm1
ENSMUSG00000035829	693	-0.175336	0.386744	0.999674	Ppp1r26
ENSMUSG00000026831	75.8744	-0.426572	0.247152	0.999674	1700007K13Rik
ENSMUSG00000035772	714.172	0.0915133	0.221479	0.999674	Mrps2
ENSMUSG00000082895	22.8814	0.770635	0.0563267	0.999674	Rpsa-ps9
ENSMUSG00000063611	27.8472	-0.570716	0.0738236	0.999674	Gm10134
ENSMUSG00000026821	2230.75	-0.00706429	0.935381	0.999674	Ralgds
ENSMUSG00000026816	566.42	0.0786681	0.358981	0.999674	Gtf3c5
ENSMUSG00000026812	2206.59	0.0528353	0.67133	0.999674	Tsc1
ENSMUSG00000026809	8.13372	0.399372	0.600517	0.999674	Spaca9
ENSMUSG00000026807	43.8724	0.178322	0.658161	0.999674	Ak8
ENSMUSG00000035666	1321.34	-0.0636765	0.642616	0.999674	Gtf3c4
ENSMUSG00000026806	148.856	-0.0688634	0.688765	0.999674	Ddx31
ENSMUSG00000079502	30.033	-0.355185	0.610801	0.999674	Cfap77
ENSMUSG00000083773	15.2033	-0.0294203	0.936444	0.999674	Gm13394
ENSMUSG00000026803	299.356	0.0799906	0.394988	0.999674	Ttf1
ENSMUSG00000043535	2173.25	-0.0430501	0.68275	0.999674	Setx
ENSMUSG00000035513	262.034	-0.657897	0.0828859	0.999674	Ntng2
ENSMUSG00000079499	173.136	-0.585203	0.0376515	0.999674	6530402F18Rik
ENSMUSG00000026799	445.176	0.094767	0.422725	0.999674	Med27
ENSMUSG00000039844	2698.99	-0.057848	0.606644	0.999674	Rapgef1
ENSMUSG00000079497	5.78971	0.339027	0.59569	0.999674	Gm13420
ENSMUSG00000039826	466.471	-0.0454252	0.565639	0.999674	Trub2
ENSMUSG00000026798	339.847	0.00119457	0.992311	0.999674	Coq4
ENSMUSG00000059316	1968.59	-0.0896432	0.310025	0.999674	Slc27a4
ENSMUSG00000069020	923.448	-0.0394456	0.633504	0.999674	Urm1
ENSMUSG00000065485	4.92829	-0.242868	0.681489	0.999674	Mir219a-2
ENSMUSG00000039798	10.9542	-0.00318834	0.994639	0.999674	2600006K01Rik
ENSMUSG00000039787	187.683	0.0231825	0.892896	0.999674	Cercam
ENSMUSG00000026790	1254.84	0.0803855	0.416596	0.999674	Odf2
ENSMUSG00000019715	1012.3	-0.0332261	0.61652	0.999674	Gle1
ENSMUSG00000057738	18172.7	0.0305434	0.824034	0.999674	Sptan1
ENSMUSG00000039715	683.502	-0.00327433	0.98032	0.999674	Wdr34
ENSMUSG00000054766	1914.57	0.00542502	0.930129	0.999674	Set
ENSMUSG00000026785	27.8948	-0.250928	0.368944	0.999674	Pkn3
ENSMUSG00000015335	101.143	0.15495	0.465521	0.999674	Zdhhc12
ENSMUSG00000039686	4302.62	-0.0234147	0.761746	0.999674	Zer1
ENSMUSG00000039678	1015.81	0.0137717	0.839808	0.999674	Tbc1d13
ENSMUSG00000085401	74.1969	-0.088187	0.652893	0.999674	Slc39a1-ps
ENSMUSG00000015337	324.284	-0.097521	0.449135	0.999674	Endog
ENSMUSG00000039660	727.651	0.00579638	0.942792	0.999674	Spout1
ENSMUSG00000039648	285.854	-0.0156384	0.901898	0.999674	Kyat1
ENSMUSG00000100747	9.83892	0.400449	0.336876	0.999674	1700084E18Rik
ENSMUSG00000007476	319.294	-0.196076	0.264651	0.999674	Lrrc8a
ENSMUSG00000079484	44.6496	-0.200426	0.355326	0.999674	Phyhd1
ENSMUSG00000075419	494.603	-0.0694035	0.438724	0.999674	Dolk
ENSMUSG00000052533	420.109	-0.00669916	0.957168	0.999674	Nup188
ENSMUSG00000026860	3215.42	0.0391695	0.733779	0.999674	Sh3glb2
ENSMUSG00000026858	1544.49	-0.0538373	0.586275	0.999674	Miga2
ENSMUSG00000026856	308.929	-0.0746528	0.397453	0.999674	Dolpp1
ENSMUSG00000026853	1008.02	0.06315	0.307891	0.999674	Crat
ENSMUSG00000087435	51.078	0.185135	0.474809	0.999674	Gm16323
ENSMUSG00000039515	4923.37	-0.0714593	0.416642	0.999674	Ptpa
ENSMUSG00000089762	431.786	0.236078	0.263014	0.999674	Ier5l
ENSMUSG00000047363	24.117	0.072789	0.801503	0.999674	Cstad
ENSMUSG00000086405	6.17089	0.563941	0.371494	0.999674	9330198N18Rik
ENSMUSG00000044320	55.9923	-0.0300715	0.923941	0.999674	1700001O22Rik
ENSMUSG00000026857	417.57	-0.0967195	0.248892	0.999674	Ntmt1
ENSMUSG00000039483	609.369	-0.0194755	0.815949	0.999674	Asb6
ENSMUSG00000039476	5.81696	-0.574874	0.428653	0.999674	Prrx2
ENSMUSG00000050737	84.4625	-0.225569	0.242876	0.999674	Ptges
ENSMUSG00000026848	812.016	0.0302418	0.715695	0.999674	Tor1b
ENSMUSG00000026849	589.264	-0.0118346	0.876276	0.999674	Tor1a
ENSMUSG00000026851	1206.15	0.107659	0.102161	0.999674	BC005624
ENSMUSG00000026854	2082.11	-0.0441452	0.595218	0.999674	Usp20
ENSMUSG00000075415	3961.57	-0.0566765	0.638372	0.999674	Fnbp1
ENSMUSG00000087269	79.6663	-0.0554096	0.740907	0.999674	D330023K18Rik
ENSMUSG00000000194	1360.47	-0.040768	0.630458	0.999674	Gpr107
ENSMUSG00000062661	8255.85	0.000497093	0.992436	0.999674	Ncs1
ENSMUSG00000055632	35.0436	0.0914093	0.793404	0.999674	Hmcn2
ENSMUSG00000076441	288.882	0.094621	0.58474	0.999674	Ass1
ENSMUSG00000026843	829.88	0.0470807	0.663187	0.999674	Fubp3
ENSMUSG00000085224	45.2232	0.401314	0.371534	0.999674	Gm13425
ENSMUSG00000079466	152.894	0.212149	0.728291	0.999674	Prdm12
ENSMUSG00000039356	404.85	-0.00199832	0.985488	0.999674	Exosc2
ENSMUSG00000026842	1545.81	0.0432167	0.696557	0.999674	Abl1
ENSMUSG00000026841	545.048	-0.054053	0.722303	0.999674	Fibcd1
ENSMUSG00000026840	105.839	-0.0297915	0.887277	0.999674	Lamc3
ENSMUSG00000001864	320.339	-0.0234353	0.857551	0.999674	Aif1l
ENSMUSG00000001855	877.434	0.00102964	0.9942	0.999674	Nup214
ENSMUSG00000050592	121.05	0.13404	0.627236	0.999674	Fam78a
ENSMUSG00000051373	386.565	0.155679	0.0852272	0.999674	Plpp7
ENSMUSG00000039262	14130.4	-0.0215791	0.900039	0.999674	Prrc2b
ENSMUSG00000086216	9.94602	-0.627523	0.243466	0.999674	Gm13610
ENSMUSG00000039254	297.422	-0.000137475	0.998837	0.999674	Pomt1
ENSMUSG00000002550	443.301	0.0162881	0.856506	0.999674	Uck1
ENSMUSG00000066068	116.103	0.23292	0.135919	0.999674	Gm13611
ENSMUSG00000044627	1987.06	0.0510282	0.446334	0.999674	Swi5
ENSMUSG00000002546	2318.73	-0.0642424	0.466268	0.999674	Golga2
ENSMUSG00000026825	16125.4	-0.0863226	0.387392	0.999674	Dnm1
ENSMUSG00000039205	692.939	-0.0974254	0.366535	0.999674	Ciz1
ENSMUSG00000039195	740.635	-0.191579	0.256257	0.999674	1110008P14Rik
ENSMUSG00000026820	723.028	-0.00607042	0.939327	0.999674	Ptges2
ENSMUSG00000026819	1730.67	-0.0406133	0.620945	0.999674	Slc25a25
ENSMUSG00000039164	126.623	-0.0583403	0.690877	0.999674	Naif1
ENSMUSG00000039157	2843.79	0.0484232	0.671238	0.999674	Fam102a
ENSMUSG00000026810	688.716	0.0603289	0.549503	0.999674	Dpm2
ENSMUSG00000075405	10.5344	-0.322467	0.499089	0.999674	9430097D07Rik
ENSMUSG00000046854	60.535	-0.0122659	0.958918	0.999674	Pip5kl1
ENSMUSG00000079442	541.603	-0.151466	0.0969494	0.999674	St6galnac4
ENSMUSG00000026811	2401.35	-0.0426304	0.59812	0.999674	St6galnac6
ENSMUSG00000026817	2150.04	-0.0918123	0.137504	0.999674	Ak1
ENSMUSG00000026814	472.973	-0.122635	0.283005	0.999674	Eng
ENSMUSG00000009566	118.215	-0.0618541	0.663921	0.999674	Fpgs
ENSMUSG00000009555	1181.7	-0.0166569	0.894743	0.999674	Cdk9
[truncated: 53,402 more rows]
